# Supplementary material for: Crystal structure of (C9H17N2)3[Bi2I9]
Source: Acta Crystallogr E Crystallogr Commun. 2021 Aug 6;77(Pt 9):899–902. doi: 10.1107/S2056989021007799 (PMC8423012; doi:10.1107/S2056989021007799)
Supplement: Supplementary file 1 [file e-77-00899-sup1.cif]

##############################################################################
#                                                                            #
# This CIF contains the data in a paper accepted for publication in          #
# Acta Crystallographica Section E. It conforms to the requirements of       #
# Notes for Authors for Acta Crystallographica Section E, and has been       #
# peer reviewed under the auspices of the IUCr Commission on Journals.       #
#                                                                            #
# Full details of the Crystallographic Information File format               #
# are given in the paper "The Crystallographic Information File (CIF):       #
# a New Standard Archive File for Crystallography" by S. R. Hall, F. H.      #
# Allen and I. D. Brown [Acta Cryst. (1991), A47, 655-685].                  #
#                                                                            #
# The current version of the core CIF dictionary is obtainable from          #
# ftp://ftp.iucr.org/pub/cif_core.dic.                                       #
#                                                                            #
# Software is freely available for graphical display of the structure(s)     #
# in this CIF. For information consult the CIF software page                 #
# http://www.iucr.org/resources/cif/software.                                #
#                                                                            #
# This file may be used for bona fide research purposes within the           #
# scientific community so long as proper attribution is given to the journal # 
# article from which it was obtained.                                        #
#                                                                            #
##############################################################################
data_I
_audit_creation_method     'SHELXL-2018/3'
_journal_date_recd_electronic     2021-05-25
_journal_date_accepted     2021-07-29
_journal_name_full     'Acta Crystallographica, Section E'
_journal_year     2021
_journal_volume     77
_journal_issue      9
_journal_page_first     0
_journal_page_last     0
_journal_paper_category     GM
_journal_paper_doi     10.1107/S2056989021007799
_journal_coeditor_code     JQ2007
_publ_contact_author_name     'Paz Vaqueiro'
_publ_contact_author_address
;
Department of Chemistry,
University of Reading,
Whiteknights
Reading, RG6 6DX, UK.
;
_publ_contact_author_email     'p.vaqueiro@reading.ac.uk'
_publ_contact_author_fax     ?
_publ_contact_author_phone     ?
_publ_section_title
;
Crystal structure of (C~9~H~17~N~2~)~3~[Bi~2~I~9~]
;
loop_
    _publ_author_name
    _publ_author_footnote
    _publ_author_address
    'James, Zoe' .
;
Department of Chemistry,
University of Reading,
Whiteknights
Reading, RG6 6DX
UK
;
    'Cai, Yunhe' .
;
Department of Chemistry,
University of Reading,
Whiteknights
Reading, RG6 6DX
UK
;
    'Vaqueiro, Paz' .
;
Department of Chemistry,
University of Reading,
Whiteknights
Reading, RG6 6DX
UK
;
_publ_section_synopsis
;
The crystal structure of (C~9~H~7~N~2~)~3~Bi~2~I~9~ contains dinuclear
[Bi~2~I~9~]^3-^ anions, formed by two face-sharing octahedra, and protonated
1,8-diazabicyclo[5.4.0]undec-7-ene (DBU) cations.
;
_chemical_name_systematic
;
Tris(2,3,4,6,7,8,9,10-octahydropyrimido[1,2-<i>a</i>]azepin-1-ium)
tri-\m~2~-iodido-bis[triiodidobismuth(III)]
;
_chemical_name_common     ?
_chemical_formula_moiety     '3(C9 H17 N2 +), Bi2 I9 3-'
_chemical_formula_sum     'C27 H51 Bi2 I9 N6'
_chemical_formula_iupac     '(C9 H17 N2)3 [Bi2 I9]'
_chemical_formula_weight     2019.79
_chemical_melting_point     ?
_space_group_crystal_system     monoclinic
_space_group_name_H-M_alt     'P 21/c'
_space_group_name_Hall     '-P 2ybc'
loop_
    _space_group_symop_operation_xyz
    'x, y, z'
    '-x, y+1/2, -z+1/2'
    '-x, -y, -z'
    'x, -y-1/2, z-1/2'
_cell_length_a     19.2590(9)
_cell_length_b     12.5734(3)
_cell_length_c     21.6767(9)
_cell_angle_alpha     90
_cell_angle_beta     115.861(5)
_cell_angle_gamma     90
_cell_volume     4723.4(4)
_cell_formula_units_Z     4
_cell_measurement_reflns_used     25746
_cell_measurement_theta_min     2
_cell_measurement_theta_max     33
_cell_measurement_temperature     100(2)
_exptl_crystal_description     'plate'
_exptl_crystal_colour     'red'
_exptl_crystal_size_max     0.310
_exptl_crystal_size_mid     0.230
_exptl_crystal_size_min     0.070
_exptl_crystal_density_diffrn     2.840
_exptl_crystal_density_meas     ?
_exptl_crystal_density_method     ?
_exptl_crystal_F_000     3592
_exptl_absorpt_coefficient_mu     13.349
_exptl_absorpt_correction_type     multi-scan
_exptl_absorpt_process_details
;
(CrysAlisPro; Rigaku OD, 2019)
;
_exptl_absorpt_correction_T_min     0.23
_exptl_absorpt_correction_T_max     1.00
_diffrn_ambient_temperature     100(2)
_diffrn_source     ?
_diffrn_radiation_type     MoK\a
_diffrn_radiation_wavelength     0.71073
_diffrn_measurement_device_type     'XtaLAB Synergy, Dualflex, HyPix'
_diffrn_measurement_method     \w
_diffrn_detector     'CCD plate'
_diffrn_detector_area_resol_mean     ?
_diffrn_reflns_number     38319
_diffrn_reflns_av_R_equivalents     0.0344
_diffrn_reflns_av_unetI/netI     0.0465
_diffrn_reflns_theta_min     2.350
_diffrn_reflns_theta_max     30.507
_diffrn_reflns_theta_full     25.242
_diffrn_measured_fraction_theta_max     0.956
_diffrn_measured_fraction_theta_full     0.981
_diffrn_reflns_limit_h_min     -27
_diffrn_reflns_limit_h_max     27
_diffrn_reflns_limit_k_min     -13
_diffrn_reflns_limit_k_max     17
_diffrn_reflns_limit_l_min     -30
_diffrn_reflns_limit_l_max     29
_diffrn_standards_number     0
_diffrn_standards_interval_count     .
_diffrn_standards_interval_time     .
_diffrn_standards_decay_%     .
_refine_special_details     ?
_reflns_number_total     13780
_reflns_number_gt     11096
_reflns_threshold_expression     'I > 2\s(I)'
_refine_ls_structure_factor_coef     Fsqd
_refine_ls_matrix_type     full
_refine_ls_R_factor_all     0.0537
_refine_ls_R_factor_gt     0.0359
_refine_ls_wR_factor_gt     0.0795
_refine_ls_wR_factor_ref     0.0858
_refine_ls_goodness_of_fit_ref     1.083
_refine_ls_restrained_S_all     1.063
_refine_ls_number_reflns     13780
_refine_ls_number_parameters     497
_refine_ls_number_restraints     543
_refine_ls_hydrogen_treatment     constr
_refine_ls_weighting_scheme     calc
_refine_ls_weighting_details
              'w=1/[\s^2^(Fo^2^)+(0.0423P)^2^+1.9329P] where P=(Fo^2^+2Fc^2^)/3'
_atom_sites_solution_hydrogens     geom
_atom_sites_solution_primary     ?
_atom_sites_solution_secondary     ?
_refine_ls_shift/su_max     0.001
_refine_ls_shift/su_mean     0.000
_refine_diff_density_max     2.221
_refine_diff_density_min     -2.568
_refine_ls_extinction_method     none
_refine_ls_extinction_coef     .
loop_
    _atom_type_symbol
    _atom_type_description
    _atom_type_scat_dispersion_real
    _atom_type_scat_dispersion_imag
    _atom_type_scat_source
    'C' 'C' 0.0033 0.0016
                         'International Tables Vol C Tables 4.2.6.8 and 6.1.1.4'
    'H' 'H' 0.0000 0.0000
                         'International Tables Vol C Tables 4.2.6.8 and 6.1.1.4'
    'N' 'N' 0.0061 0.0033
                         'International Tables Vol C Tables 4.2.6.8 and 6.1.1.4'
    'I' 'I' -0.4742 1.8119
                         'International Tables Vol C Tables 4.2.6.8 and 6.1.1.4'
    'Bi' 'Bi' -4.1077 10.2566
                         'International Tables Vol C Tables 4.2.6.8 and 6.1.1.4'
_computing_data_collection
;
CrysAlisPro (Rigaku OD, 2019)
;
_computing_cell_refinement
;
CrysAlisPro (Rigaku OD, 2019)
;
_computing_data_reduction
;
CrysAlisPro (Rigaku OD, 2019)
;
_computing_structure_solution
;
Superflip (Palatinus & Chapuis, 2007)
;
_computing_structure_refinement
;
<i>SHELXL2018/3</i> (Sheldrick, 2015)
;
_computing_molecular_graphics
;
ATOMS (Dowty, 2020) and ORIGIN (Edwards, 2002)
;
_computing_publication_material     ?
loop_
    _atom_site_type_symbol
    _atom_site_label
    _atom_site_fract_x
    _atom_site_fract_y
    _atom_site_fract_z
    _atom_site_U_iso_or_equiv
    _atom_site_adp_type
    _atom_site_calc_flag
    _atom_site_occupancy
    _atom_site_disorder_assembly
    _atom_site_disorder_group
    Bi Bi1 0.18727(2) 0.75290(2) 0.16730(2) 0.01478(5) Uani d 1 . .
    Bi Bi3 0.31503(2) 0.48511(2) 0.25029(2) 0.01518(5) Uani d 1 . .
    I I2 0.18622(2) 0.60345(3) 0.28735(2) 0.01778(8) Uani d 1 . .
    I I4 0.19072(2) 0.52615(3) 0.09942(2) 0.01934(8) Uani d 1 . .
    I I5 0.37010(2) 0.72314(3) 0.24092(2) 0.02467(9) Uani d 1 . .
    I I6 0.24567(3) 0.27208(3) 0.24502(2) 0.02245(9) Uani d 1 . .
    I I7 0.42044(3) 0.48954(3) 0.40035(2) 0.02341(9) Uani d 1 . .
    I I8 0.42451(3) 0.39855(3) 0.20120(2) 0.02961(10) Uani d 1 . .
    I I9 0.01394(2) 0.74983(3) 0.10767(2) 0.01875(8) Uani d 1 . .
    I I10 0.17891(3) 0.84909(3) 0.03995(2) 0.02861(10) Uani d 1 . .
    I I11 0.21740(3) 0.95712(3) 0.24184(2) 0.02482(9) Uani d 1 . .
    N N12 -0.0295(3) 0.7605(4) 0.3236(2) 0.0195(10) Uani d 1 . .
    N N19 -0.0307(4) 0.7271(4) 0.4272(3) 0.0258(12) Uani d 1 . .
    H H19 -0.027161 0.752892 0.466231 0.031 Uiso calc 1 . .
    N N23 0.4254(4) 0.8196(5) 0.5457(3) 0.0360(15) Uani d 1 . .
    N N30 0.3585(4) 0.8010(5) 0.4269(3) 0.0396(15) Uani d 1 . .
    H H30 0.359982 0.793472 0.387180 0.048 Uiso calc 1 . .
    C C13 -0.0306(4) 0.8352(5) 0.2708(3) 0.0229(13) Uani d 1 . .
    H H13A -0.066990 0.893757 0.265999 0.028 Uiso calc 1 . .
    H H13B -0.049722 0.797679 0.226308 0.028 Uiso calc 1 . .
    C C14 0.0479(4) 0.8816(5) 0.2876(3) 0.0270(15) Uani d 1 . .
    H H14A 0.048509 0.907961 0.244777 0.032 Uiso calc 1 . .
    H H14B 0.087103 0.824650 0.306148 0.032 Uiso calc 1 . .
    C C15 0.0701(5) 0.9724(5) 0.3392(3) 0.0278(15) Uani d 1 . .
    H H15A 0.033195 1.031594 0.319000 0.033 Uiso calc 1 . .
    H H15B 0.121944 0.998640 0.347472 0.033 Uiso calc 1 . .
    C C16 0.0714(4) 0.9420(5) 0.4083(3) 0.0221(13) Uani d 1 . .
    H H16A 0.108721 0.883316 0.428703 0.027 Uiso calc 1 . .
    H H16B 0.089943 1.003738 0.439604 0.027 Uiso calc 1 . .
    C C17 -0.0061(4) 0.9077(5) 0.4035(3) 0.0238(13) Uani d 1 . .
    H H17A -0.006610 0.918916 0.448522 0.029 Uiso calc 1 . .
    H H17B -0.046909 0.952911 0.369487 0.029 Uiso calc 1 . .
    C C18 -0.0238(4) 0.7931(5) 0.3832(3) 0.0183(11) Uani d 1 . .
    C C20 -0.0438(5) 0.6139(5) 0.4146(3) 0.0389(19) Uani d 1 . .
    H H20A -0.099868 0.598977 0.392050 0.047 Uiso calc 1 . .
    H H20B -0.020771 0.574505 0.458548 0.047 Uiso calc 1 . .
    C C21 -0.0072(5) 0.5788(5) 0.3692(4) 0.0374(18) Uani d 1 . .
    H H21A 0.049581 0.584182 0.394607 0.045 Uiso calc 1 . .
    H H21B -0.020549 0.503466 0.355954 0.045 Uiso calc 1 . .
    C C22 -0.0347(5) 0.6463(5) 0.3062(3) 0.0283(15) Uani d 1 . .
    H H22A -0.003083 0.631452 0.281397 0.034 Uiso calc 1 . .
    H H22B -0.088950 0.627970 0.275421 0.034 Uiso calc 1 . .
    C C24 0.4962(5) 0.8075(6) 0.6123(3) 0.0354(18) Uani d 1 . .
    H H24A 0.518750 0.736198 0.613821 0.043 Uiso calc 1 . .
    H H24B 0.481188 0.811679 0.650508 0.043 Uiso calc 1 . .
    C C25 0.5580(5) 0.8926(6) 0.6230(4) 0.0354(17) Uani d 1 . .
    H H25A 0.532320 0.962602 0.608853 0.043 Uiso calc 1 . .
    H H25B 0.593503 0.896773 0.672436 0.043 Uiso calc 1 . .
    C C26 0.6046(5) 0.8709(6) 0.5832(4) 0.0383(18) Uani d 1 . .
    H H26A 0.633464 0.803665 0.600267 0.046 Uiso calc 1 . .
    H H26B 0.643041 0.928566 0.593145 0.046 Uiso calc 1 . .
    C C27 0.5574(5) 0.8623(5) 0.5048(4) 0.0324(16) Uani d 1 . .
    H H27A 0.529891 0.930270 0.487396 0.039 Uiso calc 1 . .
    H H27B 0.593515 0.852186 0.483876 0.039 Uiso calc 1 . .
    C C28 0.4989(5) 0.7723(5) 0.4815(4) 0.0325(17) Uani d 1 . .
    H H28A 0.486300 0.754439 0.433334 0.039 Uiso calc 1 . .
    H H28B 0.522400 0.708599 0.509803 0.039 Uiso calc 1 . .
    C C29 0.4259(4) 0.7989(5) 0.4868(3) 0.0244(14) Uani d 1 . .
    C C31 0.2843(5) 0.8157(7) 0.4294(4) 0.0391(18) Uani d 1 . .
    H H31A 0.265602 0.746710 0.438399 0.047 Uiso calc 1 . .
    H H31B 0.245533 0.843192 0.384877 0.047 Uiso calc 1 . .
    C C32 0.2947(5) 0.8938(6) 0.4860(4) 0.0427(19) Uani d 1 . .
    H H32A 0.306527 0.965247 0.473852 0.051 Uiso calc 1 . .
    H H32B 0.246359 0.898744 0.491447 0.051 Uiso calc 1 . .
    C C33 0.3583(5) 0.8581(6) 0.5509(4) 0.0339(16) Uani d 1 . .
    H H33A 0.373768 0.918258 0.583628 0.041 Uiso calc 1 . .
    H H33B 0.338628 0.800906 0.570454 0.041 Uiso calc 1 . .
    N N34 0.7076(14) 0.569(2) 0.4694(6) 0.018(2) Uani d 0.571(13) A 1
    C C35 0.7601(11) 0.5636(16) 0.5432(7) 0.018(3) Uani d 0.571(13) A 1
    H H35A 0.813909 0.558906 0.549092 0.022 Uiso calc 0.571(13) A 1
    H H35B 0.748948 0.498240 0.562769 0.022 Uiso calc 0.571(13) A 1
    C C36 0.7528(11) 0.6591(18) 0.5828(10) 0.025(3) Uani d 0.571(13) A 1
    H H36A 0.774972 0.639947 0.631953 0.030 Uiso calc 0.571(13) A 1
    H H36B 0.697209 0.673716 0.567634 0.030 Uiso calc 0.571(13) A 1
    C C37 0.7915(15) 0.7619(14) 0.5756(10) 0.024(3) Uani d 0.571(13) A 1
    H H37A 0.777857 0.819481 0.599494 0.029 Uiso calc 0.571(13) A 1
    H H37B 0.848090 0.751928 0.599731 0.029 Uiso calc 0.571(13) A 1
    C C38 0.7712(11) 0.7984(14) 0.5031(10) 0.027(3) Uani d 0.571(13) A 1
    H H38A 0.802108 0.862452 0.505442 0.032 Uiso calc 0.571(13) A 1
    H H38B 0.716141 0.819577 0.481252 0.032 Uiso calc 0.571(13) A 1
    C C39 0.7844(9) 0.7154(13) 0.4570(8) 0.024(3) Uani d 0.571(13) A 1
    H H39A 0.788929 0.752081 0.418453 0.028 Uiso calc 0.571(13) A 1
    H H39B 0.833494 0.677330 0.483789 0.028 Uiso calc 0.571(13) A 1
    C C40 0.7199(12) 0.6369(17) 0.4291(7) 0.024(4) Uani d 0.571(13) A 1
    N N41 0.6722(8) 0.6439(10) 0.3640(6) 0.031(3) Uani d 0.571(13) A 1
    H H41 0.682573 0.690516 0.338939 0.037 Uiso calc 0.571(13) A 1
    C C42 0.6022(8) 0.5786(10) 0.3302(6) 0.031(3) Uani d 0.571(13) A 1
    H H42A 0.590982 0.566712 0.281668 0.037 Uiso calc 0.571(13) A 1
    H H42B 0.557524 0.615825 0.331593 0.037 Uiso calc 0.571(13) A 1
    C C43 0.6149(8) 0.4726(8) 0.3674(5) 0.027(2) Uani d 0.571(13) A 1
    H H43A 0.565860 0.432290 0.349771 0.033 Uiso calc 0.571(13) A 1
    H H43B 0.653090 0.429953 0.358891 0.033 Uiso calc 0.571(13) A 1
    C C44 0.6436(8) 0.4913(12) 0.4427(6) 0.020(3) Uani d 0.571(13) A 1
    H H44A 0.600588 0.517838 0.451858 0.024 Uiso calc 0.571(13) A 1
    H H44B 0.661310 0.422934 0.467339 0.024 Uiso calc 0.571(13) A 1
    N N34A 0.7037(19) 0.565(3) 0.4637(9) 0.020(3) Uani d 0.429(13) A 2
    C C35A 0.7431(15) 0.557(2) 0.5392(9) 0.018(4) Uani d 0.429(13) A 2
    H H35C 0.798368 0.541270 0.553819 0.021 Uiso calc 0.429(13) A 2
    H H35D 0.720485 0.498255 0.554487 0.021 Uiso calc 0.429(13) A 2
    C C36A 0.7363(15) 0.660(2) 0.5737(12) 0.020(3) Uani d 0.429(13) A 2
    H H36C 0.741545 0.643507 0.620154 0.024 Uiso calc 0.429(13) A 2
    H H36D 0.684452 0.691150 0.546985 0.024 Uiso calc 0.429(13) A 2
    C C37A 0.7984(19) 0.7428(19) 0.5793(12) 0.022(4) Uani d 0.429(13) A 2
    H H37C 0.795358 0.804298 0.606510 0.026 Uiso calc 0.429(13) A 2
    H H37D 0.850144 0.710386 0.603988 0.026 Uiso calc 0.429(13) A 2
    C C38A 0.7887(14) 0.7819(16) 0.5091(12) 0.022(4) Uani d 0.429(13) A 2
    H H38C 0.826561 0.839271 0.515949 0.026 Uiso calc 0.429(13) A 2
    H H38D 0.736426 0.812666 0.484167 0.026 Uiso calc 0.429(13) A 2
    C C39A 0.7998(11) 0.6933(16) 0.4645(11) 0.019(3) Uani d 0.429(13) A 2
    H H39C 0.813384 0.726348 0.429756 0.022 Uiso calc 0.429(13) A 2
    H H39D 0.843318 0.647143 0.493943 0.022 Uiso calc 0.429(13) A 2
    C C40A 0.7293(14) 0.626(2) 0.4290(8) 0.017(3) Uani d 0.429(13) A 2
    N N41A 0.6957(8) 0.6272(12) 0.3614(8) 0.018(3) Uani d 0.429(13) A 2
    H H41A 0.717128 0.664894 0.340134 0.022 Uiso calc 0.429(13) A 2
    C C42A 0.6248(11) 0.5690(16) 0.3198(8) 0.029(3) Uani d 0.429(13) A 2
    H H42C 0.637673 0.498814 0.306758 0.035 Uiso calc 0.429(13) A 2
    H H42D 0.593866 0.609199 0.277302 0.035 Uiso calc 0.429(13) A 2
    C C43A 0.5791(9) 0.5543(12) 0.3608(7) 0.027(3) Uani d 0.429(13) A 2
    H H43C 0.558783 0.623766 0.366852 0.032 Uiso calc 0.429(13) A 2
    H H43D 0.534828 0.506463 0.335744 0.032 Uiso calc 0.429(13) A 2
    C C44A 0.6295(13) 0.5075(19) 0.4294(8) 0.026(4) Uani d 0.429(13) A 2
    H H44C 0.602112 0.510448 0.458819 0.031 Uiso calc 0.429(13) A 2
    H H44D 0.639682 0.431902 0.423618 0.031 Uiso calc 0.429(13) A 2
loop_
    _atom_site_aniso_label
    _atom_site_aniso_U_11
    _atom_site_aniso_U_22
    _atom_site_aniso_U_33
    _atom_site_aniso_U_12
    _atom_site_aniso_U_13
    _atom_site_aniso_U_23
    Bi1 0.01519(11) 0.01399(10) 0.01444(10) 0.00064(8) 0.00580(9) 0.00318(7)
    Bi3 0.01585(11) 0.01421(10) 0.01379(10) 0.00126(8) 0.00490(9) -0.00033(7)
    I2 0.0225(2) 0.01701(17) 0.01585(16) 0.00304(14) 0.01026(16) 0.00337(12)
    I4 0.0213(2) 0.02260(18) 0.01239(16) 0.00069(15) 0.00570(16) -0.00100(13)
    I5 0.0158(2) 0.02024(18) 0.0350(2) -0.00150(15) 0.00837(18) 0.00284(15)
    I6 0.0314(2) 0.01434(17) 0.01965(18) -0.00229(15) 0.00928(18) -0.00232(13)
    I7 0.0242(2) 0.02374(19) 0.01498(17) 0.00049(16) 0.00181(17) 0.00064(14)
    I8 0.0222(2) 0.0374(2) 0.0300(2) 0.00495(18) 0.01215(19) -0.00864(17)
    I9 0.01549(19) 0.02433(18) 0.01576(17) 0.00086(15) 0.00617(16) 0.00014(13)
    I10 0.0275(2) 0.0353(2) 0.0234(2) -0.00061(18) 0.01148(19) 0.01407(16)
    I11 0.0246(2) 0.01504(17) 0.0310(2) 0.00004(16) 0.00855(19) -0.00205(14)
    N12 0.021(3) 0.022(2) 0.015(2) -0.003(2) 0.008(2) -0.0051(18)
    N19 0.033(3) 0.026(3) 0.015(2) -0.010(2) 0.007(2) -0.0008(19)
    N23 0.047(4) 0.038(3) 0.028(3) 0.002(3) 0.020(3) -0.001(2)
    N30 0.041(4) 0.054(4) 0.023(3) 0.005(3) 0.014(3) -0.008(3)
    C13 0.029(4) 0.025(3) 0.014(3) -0.004(3) 0.010(3) -0.002(2)
    C14 0.037(4) 0.027(3) 0.021(3) -0.012(3) 0.016(3) -0.008(2)
    C15 0.037(4) 0.022(3) 0.024(3) -0.006(3) 0.013(3) -0.001(2)
    C16 0.029(4) 0.019(3) 0.010(3) -0.001(3) 0.001(3) -0.003(2)
    C17 0.031(4) 0.026(3) 0.019(3) 0.003(3) 0.016(3) -0.004(2)
    C18 0.012(3) 0.024(3) 0.014(3) 0.001(2) 0.001(2) 0.001(2)
    C20 0.055(6) 0.032(4) 0.019(3) -0.019(4) 0.006(4) 0.000(3)
    C21 0.049(5) 0.016(3) 0.034(4) -0.002(3) 0.005(4) -0.003(3)
    C22 0.039(4) 0.021(3) 0.022(3) -0.004(3) 0.011(3) -0.007(2)
    C24 0.047(5) 0.038(4) 0.022(3) 0.017(3) 0.016(4) 0.011(3)
    C25 0.036(5) 0.044(4) 0.026(3) 0.008(3) 0.013(3) 0.002(3)
    C26 0.039(5) 0.041(4) 0.038(4) 0.017(4) 0.019(4) 0.006(3)
    C27 0.037(5) 0.031(3) 0.038(4) 0.014(3) 0.025(4) 0.008(3)
    C28 0.048(5) 0.028(3) 0.026(3) 0.017(3) 0.019(4) 0.007(3)
    C29 0.034(4) 0.019(3) 0.020(3) 0.009(3) 0.011(3) 0.003(2)
    C31 0.031(4) 0.059(5) 0.027(4) -0.010(4) 0.012(3) -0.010(3)
    C32 0.035(5) 0.057(5) 0.041(4) 0.000(4) 0.021(4) -0.013(4)
    C33 0.040(5) 0.038(4) 0.028(4) 0.003(3) 0.019(4) -0.003(3)
    N34 0.024(5) 0.019(4) 0.014(4) 0.002(4) 0.011(4) 0.002(3)
    C35 0.021(7) 0.017(5) 0.018(4) 0.001(5) 0.010(4) 0.005(4)
    C36 0.028(7) 0.025(5) 0.021(5) -0.001(5) 0.010(5) -0.004(4)
    C37 0.024(6) 0.022(6) 0.027(5) 0.002(5) 0.011(5) -0.004(5)
    C38 0.025(7) 0.022(6) 0.030(5) -0.001(5) 0.010(5) 0.003(4)
    C39 0.026(6) 0.028(6) 0.016(5) -0.002(5) 0.008(5) 0.009(4)
    C40 0.026(6) 0.027(6) 0.017(4) 0.001(5) 0.009(4) 0.007(4)
    N41 0.028(6) 0.038(6) 0.020(4) -0.010(5) 0.004(4) 0.010(4)
    C42 0.028(6) 0.034(5) 0.015(5) -0.002(5) -0.004(4) 0.007(4)
    C43 0.028(5) 0.029(5) 0.019(4) 0.002(4) 0.004(4) 0.004(3)
    C44 0.018(5) 0.022(5) 0.017(4) 0.004(4) 0.005(4) 0.003(4)
    N34A 0.025(5) 0.018(6) 0.014(4) -0.001(5) 0.007(4) 0.003(4)
    C35A 0.020(8) 0.018(6) 0.015(4) -0.004(6) 0.007(5) -0.003(4)
    C36A 0.023(7) 0.024(5) 0.016(6) -0.005(6) 0.012(6) -0.003(5)
    C37A 0.027(7) 0.017(7) 0.024(5) -0.005(6) 0.013(5) -0.007(5)
    C38A 0.022(8) 0.013(6) 0.028(6) 0.004(6) 0.009(6) 0.005(5)
    C39A 0.020(7) 0.017(7) 0.020(6) 0.001(5) 0.009(5) 0.005(5)
    C40A 0.018(6) 0.018(6) 0.017(4) 0.006(5) 0.009(4) 0.002(4)
    N41A 0.018(6) 0.022(5) 0.015(4) 0.003(5) 0.007(4) 0.000(4)
    C42A 0.028(7) 0.043(7) 0.014(5) -0.006(5) 0.007(4) -0.004(5)
    C43A 0.023(6) 0.036(6) 0.019(5) -0.005(5) 0.007(4) 0.003(5)
    C44A 0.030(7) 0.022(7) 0.020(5) -0.007(6) 0.005(5) 0.002(5)
_geom_special_details
;
 All esds (except the esd in the dihedral angle between two l.s. planes)
 are estimated using the full covariance matrix.  The cell esds are taken
 into account individually in the estimation of esds in distances, angles
 and torsion angles; correlations between esds in cell parameters are only
 used when they are defined by crystal symmetry.  An approximate (isotropic)
 treatment of cell esds is used for estimating esds involving l.s. planes.
;
loop_
    _geom_bond_atom_site_label_1
    _geom_bond_atom_site_label_2
    _geom_bond_site_symmetry_2
    _geom_bond_distance
    _geom_bond_publ_flag
    Bi1 I10 . 2.9532(4) ?
    Bi1 I11 . 2.9534(4) ?
    Bi1 I9 . 3.0085(5) ?
    Bi1 I5 . 3.1911(5) ?
    Bi1 I2 . 3.2169(4) ?
    Bi1 I4 . 3.2224(4) ?
    Bi3 I8 . 2.9530(5) ?
    Bi3 I6 . 2.9730(4) ?
    Bi3 I7 . 2.9908(5) ?
    Bi3 I4 . 3.1405(5) ?
    Bi3 I5 . 3.2111(4) ?
    Bi3 I2 . 3.2788(4) ?
    N12 C18 . 1.313(7) ?
    N12 C13 . 1.473(7) ?
    N12 C22 . 1.477(7) ?
    N19 C18 . 1.314(7) ?
    N19 C20 . 1.451(8) ?
    N19 H19 . 0.8800 ?
    N23 C29 . 1.308(7) ?
    N23 C33 . 1.430(10) ?
    N23 C24 . 1.500(10) ?
    N30 C29 . 1.379(9) ?
    N30 C31 . 1.465(10) ?
    N30 H30 . 0.8800 ?
    C13 C14 . 1.510(9) ?
    C13 H13A . 0.9900 ?
    C13 H13B . 0.9900 ?
    C14 C15 . 1.523(8) ?
    C14 H14A . 0.9900 ?
    C14 H14B . 0.9900 ?
    C15 C16 . 1.536(8) ?
    C15 H15A . 0.9900 ?
    C15 H15B . 0.9900 ?
    C16 C17 . 1.512(9) ?
    C16 H16A . 0.9900 ?
    C16 H16B . 0.9900 ?
    C17 C18 . 1.502(8) ?
    C17 H17A . 0.9900 ?
    C17 H17B . 0.9900 ?
    C20 C21 . 1.505(11) ?
    C20 H20A . 0.9900 ?
    C20 H20B . 0.9900 ?
    C21 C22 . 1.495(9) ?
    C21 H21A . 0.9900 ?
    C21 H21B . 0.9900 ?
    C22 H22A . 0.9900 ?
    C22 H22B . 0.9900 ?
    C24 C25 . 1.541(11) ?
    C24 H24A . 0.9900 ?
    C24 H24B . 0.9900 ?
    C25 C26 . 1.517(10) ?
    C25 H25A . 0.9900 ?
    C25 H25B . 0.9900 ?
    C26 C27 . 1.542(11) ?
    C26 H26A . 0.9900 ?
    C26 H26B . 0.9900 ?
    C27 C28 . 1.519(11) ?
    C27 H27A . 0.9900 ?
    C27 H27B . 0.9900 ?
    C28 C29 . 1.497(10) ?
    C28 H28A . 0.9900 ?
    C28 H28B . 0.9900 ?
    C31 C32 . 1.515(10) ?
    C31 H31A . 0.9900 ?
    C31 H31B . 0.9900 ?
    C32 C33 . 1.476(11) ?
    C32 H32A . 0.9900 ?
    C32 H32B . 0.9900 ?
    C33 H33A . 0.9900 ?
    C33 H33B . 0.9900 ?
    N34 C40 . 1.318(11) ?
    N34 C35 . 1.475(12) ?
    N34 C44 . 1.475(13) ?
    C35 C36 . 1.516(12) ?
    C35 H35A . 0.9900 ?
    C35 H35B . 0.9900 ?
    C36 C37 . 1.533(13) ?
    C36 H36A . 0.9900 ?
    C36 H36B . 0.9900 ?
    C37 C38 . 1.516(13) ?
    C37 H37A . 0.9900 ?
    C37 H37B . 0.9900 ?
    C38 C39 . 1.543(13) ?
    C38 H38A . 0.9900 ?
    C38 H38B . 0.9900 ?
    C39 C40 . 1.493(13) ?
    C39 H39A . 0.9900 ?
    C39 H39B . 0.9900 ?
    C40 N41 . 1.308(12) ?
    N41 C42 . 1.472(14) ?
    N41 H41 . 0.8800 ?
    C42 C43 . 1.521(14) ?
    C42 H42A . 0.9900 ?
    C42 H42B . 0.9900 ?
    C43 C44 . 1.497(16) ?
    C43 H43A . 0.9900 ?
    C43 H43B . 0.9900 ?
    C44 H44A . 0.9900 ?
    C44 H44B . 0.9900 ?
    N34A C40A . 1.319(13) ?
    N34A C35A . 1.476(13) ?
    N34A C44A . 1.477(15) ?
    C35A C36A . 1.525(14) ?
    C35A H35C . 0.9900 ?
    C35A H35D . 0.9900 ?
    C36A C37A . 1.549(16) ?
    C36A H36C . 0.9900 ?
    C36A H36D . 0.9900 ?
    C37A C38A . 1.530(14) ?
    C37A H37C . 0.9900 ?
    C37A H37D . 0.9900 ?
    C38A C39A . 1.551(15) ?
    C38A H38C . 0.9900 ?
    C38A H38D . 0.9900 ?
    C39A C40A . 1.492(14) ?
    C39A H39C . 0.9900 ?
    C39A H39D . 0.9900 ?
    C40A N41A . 1.317(13) ?
    N41A C42A . 1.462(15) ?
    N41A H41A . 0.8800 ?
    C42A C43A . 1.510(16) ?
    C42A H42C . 0.9900 ?
    C42A H42D . 0.9900 ?
    C43A C44A . 1.497(18) ?
    C43A H43C . 0.9900 ?
    C43A H43D . 0.9900 ?
    C44A H44C . 0.9900 ?
    C44A H44D . 0.9900 ?
loop_
    _geom_angle_atom_site_label_1
    _geom_angle_atom_site_label_2
    _geom_angle_atom_site_label_3
    _geom_angle_site_symmetry_1
    _geom_angle_site_symmetry_3
    _geom_angle
    _geom_angle_publ_flag
    I10 Bi1 I11 . . 94.180(13) ?
    I10 Bi1 I9 . . 90.328(14) ?
    I11 Bi1 I9 . . 99.358(13) ?
    I10 Bi1 I5 . . 96.536(14) ?
    I11 Bi1 I5 . . 85.283(13) ?
    I9 Bi1 I5 . . 171.439(12) ?
    I10 Bi1 I2 . . 168.049(13) ?
    I11 Bi1 I2 . . 97.725(12) ?
    I9 Bi1 I2 . . 86.722(12) ?
    I5 Bi1 I2 . . 85.519(12) ?
    I10 Bi1 I4 . . 86.507(12) ?
    I11 Bi1 I4 . . 168.754(14) ?
    I9 Bi1 I4 . . 91.859(12) ?
    I5 Bi1 I4 . . 83.488(12) ?
    I2 Bi1 I4 . . 82.022(10) ?
    I8 Bi3 I6 . . 91.922(13) ?
    I8 Bi3 I7 . . 98.404(15) ?
    I6 Bi3 I7 . . 97.988(12) ?
    I8 Bi3 I4 . . 91.439(13) ?
    I6 Bi3 I4 . . 88.991(12) ?
    I7 Bi3 I4 . . 167.695(12) ?
    I8 Bi3 I5 . . 90.760(13) ?
    I6 Bi3 I5 . . 173.004(14) ?
    I7 Bi3 I5 . . 88.005(12) ?
    I4 Bi3 I5 . . 84.482(12) ?
    I8 Bi3 I2 . . 172.288(13) ?
    I6 Bi3 I2 . . 92.465(12) ?
    I7 Bi3 I2 . . 87.263(12) ?
    I4 Bi3 I2 . . 82.301(11) ?
    I5 Bi3 I2 . . 84.183(11) ?
    Bi1 I2 Bi3 . . 78.144(9) ?
    Bi3 I4 Bi1 . . 80.095(10) ?
    Bi1 I5 Bi3 . . 79.516(11) ?
    C18 N12 C13 . . 122.1(5) ?
    C18 N12 C22 . . 121.5(5) ?
    C13 N12 C22 . . 116.4(4) ?
    C18 N19 C20 . . 123.2(5) ?
    C18 N19 H19 . . 118.4 ?
    C20 N19 H19 . . 118.4 ?
    C29 N23 C33 . . 122.4(7) ?
    C29 N23 C24 . . 121.9(6) ?
    C33 N23 C24 . . 115.6(5) ?
    C29 N30 C31 . . 120.1(6) ?
    C29 N30 H30 . . 119.9 ?
    C31 N30 H30 . . 119.9 ?
    N12 C13 C14 . . 112.7(5) ?
    N12 C13 H13A . . 109.0 ?
    C14 C13 H13A . . 109.0 ?
    N12 C13 H13B . . 109.0 ?
    C14 C13 H13B . . 109.0 ?
    H13A C13 H13B . . 107.8 ?
    C13 C14 C15 . . 113.4(5) ?
    C13 C14 H14A . . 108.9 ?
    C15 C14 H14A . . 108.9 ?
    C13 C14 H14B . . 108.9 ?
    C15 C14 H14B . . 108.9 ?
    H14A C14 H14B . . 107.7 ?
    C14 C15 C16 . . 114.2(5) ?
    C14 C15 H15A . . 108.7 ?
    C16 C15 H15A . . 108.7 ?
    C14 C15 H15B . . 108.7 ?
    C16 C15 H15B . . 108.7 ?
    H15A C15 H15B . . 107.6 ?
    C17 C16 C15 . . 114.2(5) ?
    C17 C16 H16A . . 108.7 ?
    C15 C16 H16A . . 108.7 ?
    C17 C16 H16B . . 108.7 ?
    C15 C16 H16B . . 108.7 ?
    H16A C16 H16B . . 107.6 ?
    C18 C17 C16 . . 112.6(5) ?
    C18 C17 H17A . . 109.1 ?
    C16 C17 H17A . . 109.1 ?
    C18 C17 H17B . . 109.1 ?
    C16 C17 H17B . . 109.1 ?
    H17A C17 H17B . . 107.8 ?
    N12 C18 N19 . . 121.7(5) ?
    N12 C18 C17 . . 120.0(5) ?
    N19 C18 C17 . . 118.3(5) ?
    N19 C20 C21 . . 108.6(6) ?
    N19 C20 H20A . . 110.0 ?
    C21 C20 H20A . . 110.0 ?
    N19 C20 H20B . . 110.0 ?
    C21 C20 H20B . . 110.0 ?
    H20A C20 H20B . . 108.4 ?
    C22 C21 C20 . . 110.6(6) ?
    C22 C21 H21A . . 109.5 ?
    C20 C21 H21A . . 109.5 ?
    C22 C21 H21B . . 109.5 ?
    C20 C21 H21B . . 109.5 ?
    H21A C21 H21B . . 108.1 ?
    N12 C22 C21 . . 111.1(5) ?
    N12 C22 H22A . . 109.4 ?
    C21 C22 H22A . . 109.4 ?
    N12 C22 H22B . . 109.4 ?
    C21 C22 H22B . . 109.4 ?
    H22A C22 H22B . . 108.0 ?
    N23 C24 C25 . . 113.1(5) ?
    N23 C24 H24A . . 109.0 ?
    C25 C24 H24A . . 109.0 ?
    N23 C24 H24B . . 109.0 ?
    C25 C24 H24B . . 109.0 ?
    H24A C24 H24B . . 107.8 ?
    C26 C25 C24 . . 113.6(6) ?
    C26 C25 H25A . . 108.9 ?
    C24 C25 H25A . . 108.9 ?
    C26 C25 H25B . . 108.9 ?
    C24 C25 H25B . . 108.9 ?
    H25A C25 H25B . . 107.7 ?
    C25 C26 C27 . . 115.3(7) ?
    C25 C26 H26A . . 108.4 ?
    C27 C26 H26A . . 108.4 ?
    C25 C26 H26B . . 108.4 ?
    C27 C26 H26B . . 108.4 ?
    H26A C26 H26B . . 107.5 ?
    C28 C27 C26 . . 114.4(6) ?
    C28 C27 H27A . . 108.7 ?
    C26 C27 H27A . . 108.7 ?
    C28 C27 H27B . . 108.7 ?
    C26 C27 H27B . . 108.7 ?
    H27A C27 H27B . . 107.6 ?
    C29 C28 C27 . . 113.2(5) ?
    C29 C28 H28A . . 108.9 ?
    C27 C28 H28A . . 108.9 ?
    C29 C28 H28B . . 108.9 ?
    C27 C28 H28B . . 108.9 ?
    H28A C28 H28B . . 107.7 ?
    N23 C29 N30 . . 120.6(6) ?
    N23 C29 C28 . . 121.7(6) ?
    N30 C29 C28 . . 117.6(5) ?
    N30 C31 C32 . . 108.9(6) ?
    N30 C31 H31A . . 109.9 ?
    C32 C31 H31A . . 109.9 ?
    N30 C31 H31B . . 109.9 ?
    C32 C31 H31B . . 109.9 ?
    H31A C31 H31B . . 108.3 ?
    C33 C32 C31 . . 109.6(7) ?
    C33 C32 H32A . . 109.7 ?
    C31 C32 H32A . . 109.7 ?
    C33 C32 H32B . . 109.7 ?
    C31 C32 H32B . . 109.7 ?
    H32A C32 H32B . . 108.2 ?
    N23 C33 C32 . . 115.5(6) ?
    N23 C33 H33A . . 108.4 ?
    C32 C33 H33A . . 108.4 ?
    N23 C33 H33B . . 108.4 ?
    C32 C33 H33B . . 108.4 ?
    H33A C33 H33B . . 107.5 ?
    C40 N34 C35 . . 120.7(11) ?
    C40 N34 C44 . . 122.0(10) ?
    C35 N34 C44 . . 117.2(10) ?
    N34 C35 C36 . . 113.0(13) ?
    N34 C35 H35A . . 109.0 ?
    C36 C35 H35A . . 109.0 ?
    N34 C35 H35B . . 109.0 ?
    C36 C35 H35B . . 109.0 ?
    H35A C35 H35B . . 107.8 ?
    C35 C36 C37 . . 116.2(12) ?
    C35 C36 H36A . . 108.2 ?
    C37 C36 H36A . . 108.2 ?
    C35 C36 H36B . . 108.2 ?
    C37 C36 H36B . . 108.2 ?
    H36A C36 H36B . . 107.4 ?
    C38 C37 C36 . . 116.3(13) ?
    C38 C37 H37A . . 108.2 ?
    C36 C37 H37A . . 108.2 ?
    C38 C37 H37B . . 108.2 ?
    C36 C37 H37B . . 108.2 ?
    H37A C37 H37B . . 107.4 ?
    C37 C38 C39 . . 115.2(12) ?
    C37 C38 H38A . . 108.5 ?
    C39 C38 H38A . . 108.5 ?
    C37 C38 H38B . . 108.5 ?
    C39 C38 H38B . . 108.5 ?
    H38A C38 H38B . . 107.5 ?
    C40 C39 C38 . . 111.4(12) ?
    C40 C39 H39A . . 109.3 ?
    C38 C39 H39A . . 109.3 ?
    C40 C39 H39B . . 109.3 ?
    C38 C39 H39B . . 109.3 ?
    H39A C39 H39B . . 108.0 ?
    N41 C40 N34 . . 120.9(11) ?
    N41 C40 C39 . . 117.4(11) ?
    N34 C40 C39 . . 121.4(11) ?
    C40 N41 C42 . . 124.0(11) ?
    C40 N41 H41 . . 118.0 ?
    C42 N41 H41 . . 118.0 ?
    N41 C42 C43 . . 108.9(10) ?
    N41 C42 H42A . . 109.9 ?
    C43 C42 H42A . . 109.9 ?
    N41 C42 H42B . . 109.9 ?
    C43 C42 H42B . . 109.9 ?
    H42A C42 H42B . . 108.3 ?
    C44 C43 C42 . . 109.7(10) ?
    C44 C43 H43A . . 109.7 ?
    C42 C43 H43A . . 109.7 ?
    C44 C43 H43B . . 109.7 ?
    C42 C43 H43B . . 109.7 ?
    H43A C43 H43B . . 108.2 ?
    N34 C44 C43 . . 112.3(10) ?
    N34 C44 H44A . . 109.2 ?
    C43 C44 H44A . . 109.2 ?
    N34 C44 H44B . . 109.2 ?
    C43 C44 H44B . . 109.2 ?
    H44A C44 H44B . . 107.9 ?
    C40A N34A C35A . . 121.9(14) ?
    C40A N34A C44A . . 121.3(13) ?
    C35A N34A C44A . . 116.4(14) ?
    N34A C35A C36A . . 112.3(17) ?
    N34A C35A H35C . . 109.1 ?
    C36A C35A H35C . . 109.1 ?
    N34A C35A H35D . . 109.1 ?
    C36A C35A H35D . . 109.1 ?
    H35C C35A H35D . . 107.9 ?
    C35A C36A C37A . . 112.2(16) ?
    C35A C36A H36C . . 109.2 ?
    C37A C36A H36C . . 109.2 ?
    C35A C36A H36D . . 109.2 ?
    C37A C36A H36D . . 109.2 ?
    H36C C36A H36D . . 107.9 ?
    C38A C37A C36A . . 112.5(17) ?
    C38A C37A H37C . . 109.1 ?
    C36A C37A H37C . . 109.1 ?
    C38A C37A H37D . . 109.1 ?
    C36A C37A H37D . . 109.1 ?
    H37C C37A H37D . . 107.8 ?
    C37A C38A C39A . . 113.5(14) ?
    C37A C38A H38C . . 108.9 ?
    C39A C38A H38C . . 108.9 ?
    C37A C38A H38D . . 108.9 ?
    C39A C38A H38D . . 108.9 ?
    H38C C38A H38D . . 107.7 ?
    C40A C39A C38A . . 112.6(15) ?
    C40A C39A H39C . . 109.1 ?
    C38A C39A H39C . . 109.1 ?
    C40A C39A H39D . . 109.1 ?
    C38A C39A H39D . . 109.1 ?
    H39C C39A H39D . . 107.8 ?
    N41A C40A N34A . . 120.9(13) ?
    N41A C40A C39A . . 117.7(14) ?
    N34A C40A C39A . . 121.3(13) ?
    C40A N41A C42A . . 123.8(13) ?
    C40A N41A H41A . . 118.1 ?
    C42A N41A H41A . . 118.1 ?
    N41A C42A C43A . . 108.9(12) ?
    N41A C42A H42C . . 109.9 ?
    C43A C42A H42C . . 109.9 ?
    N41A C42A H42D . . 109.9 ?
    C43A C42A H42D . . 109.9 ?
    H42C C42A H42D . . 108.3 ?
    C44A C43A C42A . . 110.0(15) ?
    C44A C43A H43C . . 109.7 ?
    C42A C43A H43C . . 109.7 ?
    C44A C43A H43D . . 109.7 ?
    C42A C43A H43D . . 109.7 ?
    H43C C43A H43D . . 108.2 ?
    N34A C44A C43A . . 112.0(14) ?
    N34A C44A H44C . . 109.2 ?
    C43A C44A H44C . . 109.2 ?
    N34A C44A H44D . . 109.2 ?
    C43A C44A H44D . . 109.2 ?
    H44C C44A H44D . . 107.9 ?
loop_
    _geom_torsion_atom_site_label_1
    _geom_torsion_atom_site_label_2
    _geom_torsion_atom_site_label_3
    _geom_torsion_atom_site_label_4
    _geom_torsion_site_symmetry_1
    _geom_torsion_site_symmetry_2
    _geom_torsion_site_symmetry_3
    _geom_torsion_site_symmetry_4
    _geom_torsion
    _geom_torsion_publ_flag
    C18 N12 C13 C14 . . . . 74.6(7) ?
    C22 N12 C13 C14 . . . . -105.1(6) ?
    N12 C13 C14 C15 . . . . -79.8(7) ?
    C13 C14 C15 C16 . . . . 58.5(8) ?
    C14 C15 C16 C17 . . . . -62.5(8) ?
    C15 C16 C17 C18 . . . . 82.5(6) ?
    C13 N12 C18 N19 . . . . 173.0(6) ?
    C22 N12 C18 N19 . . . . -7.4(10) ?
    C13 N12 C18 C17 . . . . -9.3(9) ?
    C22 N12 C18 C17 . . . . 170.3(6) ?
    C20 N19 C18 N12 . . . . 1.0(11) ?
    C20 N19 C18 C17 . . . . -176.7(7) ?
    C16 C17 C18 N12 . . . . -61.7(8) ?
    C16 C17 C18 N19 . . . . 116.1(6) ?
    C18 N19 C20 C21 . . . . 29.8(10) ?
    N19 C20 C21 C22 . . . . -53.0(8) ?
    C18 N12 C22 C21 . . . . -18.5(9) ?
    C13 N12 C22 C21 . . . . 161.1(6) ?
    C20 C21 C22 N12 . . . . 48.4(9) ?
    C29 N23 C24 C25 . . . . 70.8(8) ?
    C33 N23 C24 C25 . . . . -107.4(7) ?
    N23 C24 C25 C26 . . . . -78.4(8) ?
    C24 C25 C26 C27 . . . . 58.7(8) ?
    C25 C26 C27 C28 . . . . -61.5(8) ?
    C26 C27 C28 C29 . . . . 80.3(7) ?
    C33 N23 C29 N30 . . . . -8.1(10) ?
    C24 N23 C29 N30 . . . . 173.8(6) ?
    C33 N23 C29 C28 . . . . 171.9(6) ?
    C24 N23 C29 C28 . . . . -6.2(10) ?
    C31 N30 C29 N23 . . . . -6.3(10) ?
    C31 N30 C29 C28 . . . . 173.7(6) ?
    C27 C28 C29 N23 . . . . -62.7(8) ?
    C27 C28 C29 N30 . . . . 117.3(7) ?
    C29 N30 C31 C32 . . . . 37.4(9) ?
    N30 C31 C32 C33 . . . . -53.5(9) ?
    C29 N23 C33 C32 . . . . -12.0(10) ?
    C24 N23 C33 C32 . . . . 166.2(6) ?
    C31 C32 C33 N23 . . . . 42.8(9) ?
    C40 N34 C35 C36 . . . . 71(3) ?
    C44 N34 C35 C36 . . . . -111(2) ?
    N34 C35 C36 C37 . . . . -77.1(19) ?
    C35 C36 C37 C38 . . . . 52(2) ?
    C36 C37 C38 C39 . . . . -55(2) ?
    C37 C38 C39 C40 . . . . 80.1(16) ?
    C35 N34 C40 N41 . . . . -178(2) ?
    C44 N34 C40 N41 . . . . 5(5) ?
    C35 N34 C40 C39 . . . . -3(4) ?
    C44 N34 C40 C39 . . . . 179(2) ?
    C38 C39 C40 N41 . . . . 108(2) ?
    C38 C39 C40 N34 . . . . -67(3) ?
    N34 C40 N41 C42 . . . . 0(4) ?
    C39 C40 N41 C42 . . . . -174.6(15) ?
    C40 N41 C42 C43 . . . . -29(2) ?
    N41 C42 C43 C44 . . . . 50.9(15) ?
    C40 N34 C44 C43 . . . . 21(4) ?
    C35 N34 C44 C43 . . . . -156.7(18) ?
    C42 C43 C44 N34 . . . . -48(2) ?
    C40A N34A C35A C36A . . . . 69(4) ?
    C44A N34A C35A C36A . . . . -105(3) ?
    N34A C35A C36A C37A . . . . -84(2) ?
    C35A C36A C37A C38A . . . . 65(3) ?
    C36A C37A C38A C39A . . . . -64(3) ?
    C37A C38A C39A C40A . . . . 81(2) ?
    C35A N34A C40A N41A . . . . 176(3) ?
    C44A N34A C40A N41A . . . . -10(6) ?
    C35A N34A C40A C39A . . . . 0(6) ?
    C44A N34A C40A C39A . . . . 173(3) ?
    C38A C39A C40A N41A . . . . 117(2) ?
    C38A C39A C40A N34A . . . . -66(4) ?
    N34A C40A N41A C42A . . . . 6(5) ?
    C39A C40A N41A C42A . . . . -177.6(18) ?
    C40A N41A C42A C43A . . . . 26(3) ?
    N41A C42A C43A C44A . . . . -51(2) ?
    C40A N34A C44A C43A . . . . -18(5) ?
    C35A N34A C44A C43A . . . . 156(3) ?
    C42A C43A C44A N34A . . . . 49(3) ?
loop_
    _geom_hbond_atom_site_label_D
    _geom_hbond_atom_site_label_H
    _geom_hbond_atom_site_label_A
    _geom_hbond_site_symmetry_A
    _geom_hbond_distance_DH
    _geom_hbond_distance_HA
    _geom_hbond_distance_DA
    _geom_hbond_angle_DHA
    _geom_hbond_publ_flag
    N19 H19 I9 4_576 0.88 2.81 3.632(5) 155.5 yes
    N41 H41 I6 2_655 0.88 2.91 3.735(13) 156.9 yes
    N41 H41 I8 2_655 0.88 3.21 3.663(14) 114.7 yes
    N41A H41A I6 2_655 0.88 2.62 3.492(15) 168.5 yes
_shelx_space_group_comment
;
The symmetry employed for this shelxl refinement is uniquely defined
by the following loop, which should always be used as a source of
symmetry information in preference to the above space-group names.
They are only intended as comments.
;
_shelx_estimated_absorpt_T_min     0.104
_shelx_estimated_absorpt_T_max     0.455
_shelx_hkl_file
;
   0   0  -3    0.03    0.15
   0   0  -4  453.99   11.52
   0   0  -5    0.05    0.28
   0   0  -6 1584.53   39.17
   0   0  -7    0.52    0.41
   0   0  -8  462.42   12.28
   0   0  -9   -0.18    0.46
   0   0 -10   51.42    2.32
   0   0 -11    0.60    0.60
   0   0 -12  463.22   12.81
   0   0 -13    0.33    0.80
   0   0  13    0.33    0.98
   0   0 -14 1217.34   32.16
   0   0  14 1280.70   32.24
   0   0  15    0.08    1.23
   0   0 -15    0.69    1.02
   0   0  16    2.12    1.31
   0   0 -16    1.48    1.07
   0   0 -17    0.09    1.12
   0   0 -18    4.47    1.49
   0   0 -19   -0.10    1.42
   0   0 -20  438.55   13.34
   0   0 -21    1.42    1.74
   0   0 -22  157.66    6.51
   0   0 -23    0.12    1.94
   0   0 -24  151.00    6.58
   0   0 -25    1.29    2.19
   0   0 -26  164.62    7.23
   0   0  27   -1.13    2.17
   0   0 -27    1.11    2.40
   0  -1   2  284.08    7.11
   0  -1  -2  281.01    7.11
   0  -1   3    4.94    0.39
   0  -1  -3    4.79    0.37
   0  -1   4   69.15    2.20
   0  -1  -4   70.75    2.19
   0  -1   5    5.85    0.55
   0  -1  -5    4.75    0.50
   0  -1   6  131.57    3.81
   0  -1  -6  117.29    3.72
   0  -1   7   17.93    1.11
   0  -1  -7   17.08    1.07
   0  -1   8  161.42    4.93
   0  -1  -8  160.67    4.93
   0  -1  -9    1.21    0.56
   0  -1 -10   22.56    1.45
   0  -1 -11  137.82    4.71
   0  -1  12   28.78    1.91
   0  -1 -12   30.37    1.86
   0  -1  13    2.18    1.00
   0  -1 -13    2.49    0.89
   0  -1 -14   96.51    4.01
   0  -1  14  103.81    4.15
   0  -1 -15   31.44    2.22
   0  -1  15   29.51    2.23
   0  -1 -16  473.50   13.91
   0  -1  16  499.27   14.02
   0  -1 -17    0.26    1.22
   0  -1 -18    2.97    1.52
   0  -1 -19    1.27    1.39
   0  -1 -20    5.58    1.70
   0  -1 -21   -0.65    1.73
   0  -1 -22    1.93    1.88
   0   1 -23    9.97    1.64
   0  -1 -23   11.96    2.37
   0  -1 -24    1.23    2.04
   0   1 -24    1.53    1.40
   0   1 -25    1.01    1.33
   0  -1 -25    1.28    2.24
   0   1  26    0.40    2.11
   0  -1 -26    2.92    2.40
   0   1  27   -1.22    2.25
   0  -1 -27    3.30    2.54
   0   2   0   15.90    0.75
   0   2   0   19.53    0.85
   0   2  -1   35.12    1.25
   0  -2  -1   37.86    1.29
   0   2   1   38.93    1.44
   0  -2  -2   20.11    0.71
   0  -2   2   18.64    0.71
   0  -2   3   22.62    0.73
   0  -2  -3   23.37    0.89
   0  -2   3   21.77    0.89
   0  -2   4   18.96    0.63
   0  -2  -4   16.70    0.83
   0  -2   4   15.53    0.83
   0   2  -5  152.18    3.92
   0  -2  -5  157.13    4.39
   0  -2   5  160.90    4.42
   0   2  -6  563.80   13.53
   0  -2   6  558.39   14.10
   0   2  -7   24.39    0.95
   0  -2  -7   23.67    1.28
   0  -2   7   24.68    1.32
   0  -2  -8   87.50    2.88
   0  -2   8   89.12    2.92
   0   2  -9   55.50    2.03
   0  -2   9   55.47    2.37
   0  -2  -9   53.09    2.29
   0   2 -10  108.17    3.40
   0  -2  10  101.56    3.72
   0  -2 -10   97.29    3.63
   0   2  11    8.79    1.15
   0  -2  11   12.07    1.28
   0  -2 -11   12.86    1.22
   0  -2  12    4.79    1.12
   0   2  12    4.45    1.01
   0  -2 -12    4.86    0.94
   0   2  13   30.47    2.08
   0  -2  13   34.41    2.16
   0  -2 -13   32.70    2.06
   0   2  14   -0.71    1.02
   0  -2  14    0.28    1.10
   0  -2 -14    0.28    0.93
   0   2  15   85.81    3.75
   0  -2  15   77.99    3.66
   0  -2 -15   79.77    3.66
   0   2 -16    4.60    1.04
   0  -2 -16    2.44    1.28
   0   2  16    4.48    1.40
   0  -2  16    4.77    1.40
   0   2 -17   20.45    1.52
   0  -2 -17   16.97    1.93
   0   2 -18  192.62    5.72
   0  -2 -18  164.97    6.55
   0  -2 -19   53.36    3.43
   0   2 -19   69.80    2.78
   0  -2 -20  199.80    7.65
   0   2 -20  227.92    6.57
   0   2 -21    4.45    1.20
   0  -2 -21    1.72    1.83
   0   2 -22    9.65    1.30
   0  -2 -22    6.50    2.04
   0   2 -23   10.28    1.37
   0  -2 -23    7.60    2.15
   0  -2 -24   15.84    2.63
   0   2 -24   11.57    1.39
   0  -2 -25    1.65    2.22
   0   2  25   -1.40    2.15
   0   2  26   57.16    4.20
   0  -2 -26   56.00    4.15
   0   2 -27    7.28    2.71
   0  -2 -27    8.56    2.62
   0   2  27    5.40    2.53
   0   3   0    0.53    0.34
   0  -3   0    0.05    0.35
   0  -3  -1    0.55    0.35
   0  -3   1    1.09    0.38
   0   3  -1    0.43    0.30
   0   3   1    0.22    0.33
   0  -3  -2  541.75   14.06
   0   3  -2  543.16   13.91
   0   3  -2  572.26   13.65
   0  -3  -2  556.74   13.63
   0   3   2  554.43   14.36
   0  -3   2  556.71   13.65
   0   3   2  535.07   13.62
   0  -3   3   13.21    0.72
   0   3   3   11.51    0.61
   0  -3   3   12.17    0.62
   0   3  -3   12.34    0.61
   0  -3  -3   12.12    0.60
   0  -3   4  741.89   19.08
   0   3   4  748.84   19.07
   0   3  -4  744.11   19.08
   0  -3  -4  776.00   19.09
   0  -3   4  804.66   19.11
   0  -3   4  776.99   18.84
   0   3  -5    0.84    0.33
   0  -3  -5    1.06    0.31
   0  -3   5    0.40    0.36
   0   3   5    0.66    0.35
   0  -3   5    0.96    0.20
   0  -3  -6   40.16    1.68
   0   3  -6   39.21    1.69
   0  -3   6   42.88    1.75
   0   3   6   44.86    1.75
   0  -3   6   46.84    1.50
   0  -3  -7    5.21    0.67
   0   3  -7    4.94    0.63
   0   3   7    5.64    0.71
   0  -3   7    5.67    0.73
   0   3  -8   13.45    0.60
   0   3  -8   14.22    1.04
   0  -3  -8   12.05    0.99
   0   3   8   14.04    1.06
   0  -3   8   15.03    1.13
   0   3  -9   95.50    2.66
   0   3  -9   96.23    3.42
   0  -3  -9   99.38    3.44
   0   3   9   99.59    3.47
   0  -3   9   98.96    3.48
   0   3 -10    9.86    0.57
   0  -3  10    9.51    1.10
   0  -3 -10    7.78    0.95
   0   3 -10    9.04    0.99
   0   3  11    0.17    0.77
   0  -3  11    0.17    0.77
   0   3 -11    1.49    0.38
   0   3 -11    0.65    0.68
   0  -3 -11    0.60    0.64
   0   3 -12   26.20    1.10
   0   3  12   23.09    1.74
   0  -3  12   22.60    1.72
   0  -3 -12   21.56    1.62
   0   3 -12   23.06    1.67
   0   3 -13   63.83    2.11
   0  -3  13   55.49    2.85
   0   3  13   63.25    2.98
   0   3 -13   58.02    2.83
   0  -3 -13   58.91    2.86
   0   3 -14    0.91    0.92
   0  -3 -14    0.91    0.92
   0   3 -14    2.24    0.61
   0  -3  14    0.98    1.08
   0   3  14    1.56    1.12
   0   3 -15    0.68    1.04
   0  -3 -15    0.83    1.07
   0   3 -15    1.68    0.65
   0   3  15    0.30    1.13
   0  -3  15    0.45    1.17
   0   3 -16    2.58    1.19
   0  -3 -16    2.01    1.22
   0   3 -16    3.92    0.76
   0   3  16    1.22    1.26
   0  -3  16    1.61    1.25
   0   3 -17   49.47    2.08
   0  -3 -17   49.05    2.96
   0   3 -18   23.32    1.41
   0  -3 -18   24.24    2.27
   0   3 -18   25.38    2.32
   0  -3 -19   17.47    2.14
   0   3 -19   15.54    1.26
   0   3 -19   13.03    2.00
   0  -3 -20  181.68    6.79
   0   3 -20  183.12    6.78
   0   3 -20  170.32    5.14
   0   3 -21   10.29    1.15
   0   3 -21   10.66    2.10
   0  -3 -21    9.22    2.07
   0  -3 -22   61.64    3.85
   0   3 -22   61.14    3.82
   0   3 -22   55.47    2.24
   0   3 -23   43.42    3.36
   0  -3 -23   38.92    3.27
   0   3 -23   34.08    1.64
   0  -3 -24    0.60    1.98
   0   3  24    0.29    2.11
   0   3 -24   -0.37    1.99
   0   3 -25    2.53    2.19
   0   3  25    0.30    2.24
   0  -3 -25    0.12    2.14
   0  -3 -26   -1.04    2.25
   0   3  26    1.07    2.28
   0   3 -26    0.26    2.29
   0   3  27   12.54    2.96
   0  -3 -27   15.08    2.88
   0   3 -27   13.05    2.82
   0   4   0 1799.28   44.58
   0  -4   0 1801.95   44.44
   0   4  -1   72.31    2.50
   0  -4  -1   69.18    2.47
   0  -4   1   69.06    2.47
   0  -4   1   68.35    2.49
   0   4   1   73.74    2.68
   0  -4   2  478.26   12.07
   0   4   2  488.10   12.05
   0  -4  -2  499.27   12.72
   0   4  -2  488.17   12.58
   0  -4   2  498.38   12.75
   0   4  -2  499.68   12.07
   0  -4  -2  482.35   12.04
   0  -4   2  477.76   12.66
   0   4   2  492.29   13.04
   0  -4   3  253.15    6.96
   0  -4  -3  246.81    7.06
   0   4  -3  253.48    6.86
   0  -4   3  251.66    6.59
   0   4   3  255.42    6.57
   0   4   3  253.32    7.46
   0  -4  -3  258.14    6.57
   0   4  -3  263.76    6.60
   0  -4   4   33.27    1.44
   0   4   4   32.52    1.85
   0  -4  -4   34.09    1.27
   0   4  -4   32.90    1.27
   0   4   4   33.83    1.28
   0  -4   4   34.95    1.31
   0   4   5   48.56    2.15
   0  -4   5   49.07    1.83
   0   4   5   53.23    1.85
   0  -4   5   51.59    1.89
   0  -4   5   51.21    1.61
   0  -4  -5   52.70    1.84
   0   4  -5   52.65    1.85
   0   4   6  730.27   18.34
   0  -4   6  728.74   18.36
   0  -4  -6  732.96   18.34
   0   4  -6  693.76   18.32
   0  -4   6  754.58   18.29
   0  -4   6  716.58   17.82
   0  -4   7   93.31    2.64
   0   4   7   97.31    3.16
   0  -4   7   94.27    3.16
   0  -4  -7   95.31    3.14
   0   4  -7   92.80    3.12
   0   4   8  950.89   24.64
   0  -4   8  959.42   24.66
   0   4  -8  977.30   24.63
   0  -4  -8 1006.66   24.66
   0  -4   9   34.62    1.79
   0   4   9   34.09    1.79
   0   4  -9   32.21    1.72
   0  -4  -9   35.08    1.78
   0  -4  10  210.79    6.37
   0  -4 -10  212.03    6.33
   0   4 -10  201.34    6.29
   0   4  11   78.77    3.25
   0  -4  11   79.60    3.28
   0  -4 -11   83.11    3.26
   0   4 -11   84.84    3.27
   0   4  12 1754.63   43.28
   0  -4  12 1707.78   43.22
   0   4 -12 1690.75   43.16
   0  -4 -12 1717.85   43.20
   0  -4  13   18.33    1.75
   0   4  13   20.52    1.79
   0   4 -13   19.23    1.68
   0  -4 -13   20.14    1.67
   0   4  14 1231.28   30.61
   0  -4  14 1194.97   30.55
   0   4 -14 1151.24   28.92
   0  -4 -14 1232.53   30.55
   0   4 -14 1201.96   30.55
   0   4  15   40.28    2.57
   0  -4  15   41.43    2.55
   0   4 -15   38.41    1.41
   0   4 -15   43.86    2.55
   0  -4 -15   45.16    2.57
   0   4 -16   47.17    1.62
   0  -4 -16   51.11    2.87
   0   4 -16   50.28    2.84
   0   4  16   50.17    2.97
   0  -4  16   48.12    2.87
   0   4 -17   73.28    3.58
   0  -4 -17   76.59    3.70
   0   4 -17   68.82    2.15
   0  -4 -18    2.25    1.38
   0   4 -18    2.43    1.40
   0   4 -18    4.60    0.63
   0   4 -19   15.17    2.11
   0  -4 -19   18.84    2.20
   0   4 -20  116.41    5.15
   0  -4 -20  114.77    5.12
   0  -4 -21   24.89    2.65
   0   4 -21   29.87    2.78
   0   4 -22   92.38    4.74
   0  -4 -22  100.71    4.89
   0   4  22   87.43    5.20
   0   4 -23    0.34    1.84
   0  -4 -23    3.42    1.87
   0   4  23   -0.46    2.17
   0  -4 -24    3.44    2.02
   0   4  24    1.25    2.11
   0   4 -24    3.72    2.07
   0   4  25   -1.60    2.36
   0  -4 -25    0.25    2.19
   0   4 -25   -1.25    2.05
   0   4  26  112.26    6.18
   0   4 -26  108.71    5.66
   0  -4 -26  118.42    5.79
   0   4  27    0.49    2.59
   0  -4 -27    1.18    2.47
   0   4 -27    2.41    2.53
   0  -5   0    0.51    0.60
   0   5   0    0.05    0.47
   0  -5   0    0.43    0.57
   0  -5  -1    0.31    0.53
   0  -5   1    0.56    0.54
   0   5   1    0.05    0.43
   0   5  -1    0.25    0.44
   0  -5   1    0.12    0.55
   0  -5  -2  431.58   11.26
   0   5  -2  411.70   11.16
   0  -5   2  424.29   11.27
   0   5  -2  417.58   10.36
   0  -5   2  410.73   10.37
   0   5   2  423.43   10.35
   0   5   2  423.72   11.60
   0  -5   2  428.85   11.25
   0  -5   3    0.04    0.60
   0   5  -3    0.14    0.23
   0  -5  -3    0.50    0.60
   0   5  -3    0.23    0.41
   0  -5   3    0.59    0.27
   0   5   3    0.31    0.27
   0   5   3    0.35    0.50
   0  -5   3    0.19    0.47
   0  -5  -3    0.50    0.24
   0   5   4  174.96    5.31
   0  -5   4  168.69    5.09
   0   5   4  171.51    5.71
   0   5   4  169.35    4.67
   0  -5  -4  175.49    4.67
   0  -5   4  170.44    4.71
   0   5  -4  175.42    4.70
   0   5   5    8.28    0.93
   0  -5   5    7.78    0.79
   0   5   5    6.84    1.08
   0   5  -5    8.23    0.66
   0  -5  -5    8.16    0.65
   0   5   5    7.61    0.66
   0  -5   5    7.11    0.66
   0   5   6  136.33    4.61
   0  -5   6  141.22    4.25
   0   5   6  146.43    5.19
   0  -5   6  135.51    4.11
   0   5   6  135.83    4.09
   0   5  -6  133.93    4.11
   0  -5  -6  136.01    4.08
   0  -5   6  140.84    3.81
   0   5   7    6.08    0.97
   0  -5   7    6.89    0.78
   0  -5   7    6.35    0.76
   0   5   7    5.92    0.74
   0   5  -7    6.11    0.74
   0  -5  -7    6.51    0.74
   0  -5   7    6.50    0.51
   0  -5   8  175.31    5.32
   0   5   8  168.34    5.29
   0   5  -8  173.24    5.29
   0  -5  -8  181.62    5.31
   0  -5   8  177.55    4.68
   0  -5   8  180.35    5.21
   0  -5  -9   23.81    1.47
   0   5  -9   24.06    1.46
   0  -5   9   24.22    1.31
   0  -5   9   22.89    1.48
   0   5   9   22.24    1.45
   0  -5  10   22.10    1.55
   0  -5 -10   20.37    1.43
   0   5 -10   20.84    1.45
   0  -5  11   68.45    2.99
   0   5  11   78.57    3.12
   0   5 -11   69.90    2.97
   0  -5 -11   70.58    2.96
   0  -5  12   32.91    2.08
   0   5  12   29.74    1.98
   0  -5 -12   28.76    1.87
   0   5 -12   30.27    1.92
   0  -5 -13   49.44    2.55
   0   5 -13   44.95    2.47
   0   5  13   43.78    2.53
   0  -5  13   43.81    2.51
   0  -5  14  186.48    6.23
   0   5  14  189.46    6.27
   0  -5 -14  173.43    6.10
   0   5 -14  175.65    6.10
   0  -5  15    5.64    1.38
   0   5  15    4.31    1.41
   0   5 -15    5.07    1.30
   0  -5 -15    5.13    1.27
   0  -5  16  140.47    5.39
   0   5  16  145.24    5.49
   0  -5 -16  143.39    5.38
   0   5 -16  136.82    5.29
   0  -5 -17   11.14    1.69
   0   5 -17    8.39    1.68
   0   5 -18   -0.35    1.32
   0  -5 -18   -0.27    1.42
   0  -5 -19    0.47    1.52
   0   5 -19   -0.09    1.48
   0  -5 -20   69.29    3.88
   0   5  20   71.28    4.65
   0   5 -20   76.33    4.00
   0   5  21    1.55    2.00
   0  -5 -21    0.82    1.72
   0   5 -21    2.06    1.73
   0   5  22   12.40    2.70
   0   5 -22   14.51    2.31
   0  -5 -22   14.03    2.29
   0  -5 -23    0.11    1.95
   0   5  23    0.81    2.15
   0   5 -23    0.45    1.91
   0  -5 -24    1.17    2.13
   0   5  24   -0.66    2.43
   0   5 -24   -1.18    2.12
   0   5 -25   -0.74    2.15
   0   5  25   -0.67    2.58
   0  -5 -25    0.49    2.18
   0   5  26   -1.02    2.69
   0   5 -26    1.02    2.33
   0  -5 -26   -2.13    2.34
   0  -6   0  163.99    5.22
   0   6   0  165.89    5.42
   0  -6   0  172.72    5.49
   0   6  -1  191.11    5.81
   0  -6   1  185.19    5.72
   0  -6  -1  187.21    5.72
   0   6   1  182.92    5.94
   0  -6   1  179.04    5.80
   0  -6  -2  353.29    9.77
   0   6  -2  365.03    9.75
   0  -6   2  351.76    9.79
   0   6   2  349.84   10.16
   0  -6   2  341.57    9.78
   0   6   2  340.83    9.73
   0   6   3  264.39    7.79
   0  -6  -3  277.11    7.84
   0   6  -3  268.38    7.61
   0   6  -3  269.40    6.83
   0  -6   3  265.97    6.85
   0   6   3  269.78    6.82
   0  -6   3  270.55    7.87
   0   6   3  259.97    8.16
   0  -6   3  266.61    7.74
   0   6   4   20.56    1.41
   0  -6   4   18.14    1.29
   0   6   4   17.41    1.55
   0  -6   4   18.36    0.88
   0   6   4   17.68    0.86
   0   6  -4   17.79    0.84
   0  -6  -4   18.33    0.83
   0   6   5   65.35    2.80
   0  -6  -5   67.50    2.17
   0   6  -5   69.15    2.22
   0   6   5   65.08    2.20
   0  -6   5   63.15    2.20
   0   6   5   66.22    3.19
   0  -6   5   66.66    2.65
   0  -6  -6  253.46    6.89
   0   6   6  251.08    7.61
   0  -6   6  256.82    7.31
   0   6  -6  249.96    6.93
   0  -6   6  264.62    6.99
   0   6   6  246.54    6.90
   0   6   6  259.42    8.27
   0  -6  -7  137.37    4.22
   0   6   7  138.30    4.89
   0  -6   7  144.34    4.49
   0   6  -7  137.30    4.24
   0   6   7  147.64    5.52
   0   6   7  137.47    4.25
   0  -6   7  134.79    4.27
   0  -6   7  141.87    3.92
   0   6  -8   69.37    2.58
   0   6   8   65.63    3.08
   0  -6   8   68.14    2.63
   0  -6  -8   61.90    2.48
   0  -6   8   68.88    2.61
   0   6   8   68.49    2.59
   0  -6   8   66.25    2.06
   0  -6  -9  102.72    3.49
   0   6   9   96.60    4.07
   0  -6   9  102.25    3.45
   0   6  -9   97.63    3.47
   0   6   9  101.34    3.51
   0  -6   9   93.58    2.84
   0  -6   9  104.66    3.57
   0  -6  10   21.25    1.37
   0  -6  10   19.23    1.47
   0  -6 -10   19.89    1.44
   0   6  10   21.27    1.94
   0   6 -10   21.42    1.47
   0  -6 -11  137.48    4.71
   0  -6  11  144.97    4.83
   0   6  11  145.17    4.80
   0   6 -11  136.91    4.69
   0  -6  11  132.76    4.40
   0   6  12    0.12    1.31
   0  -6  12    0.24    1.05
   0   6  12    0.66    1.00
   0  -6 -12    0.35    0.84
   0   6 -12    0.29    0.86
   0  -6  12    1.14    0.74
   0  -6 -13   42.88    2.44
   0   6  13   48.89    3.47
   0  -6  13   49.08    2.17
   0  -6  13   48.89    2.62
   0   6  13   43.38    2.52
   0   6 -13   44.08    2.46
   0  -6 -14   25.80    1.97
   0   6 -14   26.67    1.98
   0   6  14   25.99    2.72
   0   6  14   26.12    2.07
   0  -6  14   25.14    2.04
   0  -6 -15   14.30    1.65
   0   6  15   10.69    2.17
   0   6 -15   13.98    1.66
   0   6  15   14.69    1.77
   0  -6  15   13.48    1.69
   0   6  16    4.66    1.81
   0  -6  16    2.64    1.44
   0   6  16    4.82    1.53
   0   6 -16    2.89    1.31
   0  -6 -16    3.67    1.32
   0   6  17   65.73    4.45
   0   6 -17   72.68    3.55
   0  -6 -17   67.62    3.48
   0   6  18  110.56    5.85
   0   6 -18  116.26    4.78
   0  -6 -18   99.65    4.60
   0   6 -19    0.09    1.50
   0   6  19    0.32    1.90
   0  -6 -19    0.09    1.61
   0   6  20   60.59    4.53
   0  -6 -20   63.51    3.67
   0   6 -20   65.03    3.70
   0  -6 -21   15.76    2.30
   0   6  21   12.99    2.77
   0   6 -21   19.42    2.40
   0   6  22   34.03    3.66
   0   6 -22   33.92    2.97
   0  -6 -22   34.85    3.05
   0   6  23   33.68    3.67
   0  -6 -23   35.91    3.15
   0   6 -23   31.95    3.05
   0  -6 -24   12.76    2.53
   0   6  24   14.11    3.07
   0   6 -24   12.94    2.53
   0  -6 -25   21.10    2.91
   0   6 -25   20.08    2.86
   0   6  25   18.36    3.33
   0   6  26   -1.07    2.82
   0  -6 -26   -1.86    2.44
   0   6 -26   -1.12    2.27
   0   7   0    0.57    0.73
   0  -7   0    0.27    0.78
   0   7  -1   75.74    3.10
   0  -7   1   71.79    3.12
   0   7   1   71.77    3.06
   0  -7  -1   71.40    3.01
   0  -7   1   69.18    2.99
   0   7   1   75.95    3.24
   0  -7  -2    4.44    0.99
   0   7  -2    4.15    0.84
   0   7   2    3.19    0.86
   0   7   2    3.56    0.88
   0  -7   2    3.17    0.89
   0  -7   2    2.60    0.80
   0  -7  -3    3.76    0.98
   0   7  -3    3.27    0.75
   0   7   3    3.17    0.97
   0   7   3    3.11    0.30
   0  -7   3    2.61    0.32
   0  -7   3    3.74    0.94
   0   7   3    2.80    0.86
   0  -7   3    2.03    0.79
   0  -7   4    5.68    1.07
   0  -7  -4    4.48    1.01
   0   7  -4    5.12    0.82
   0  -7   4    5.06    0.50
   0   7   4    5.50    0.50
   0   7  -4    5.64    0.47
   0   7   4    5.23    0.94
   0  -7   4    4.82    0.92
   0   7   4    4.44    1.06
   0   7   5    0.81    0.77
   0  -7   5    0.82    0.46
   0   7   5    2.09    0.46
   0   7  -5    1.42    0.41
   0  -7  -5    1.69    0.42
   0  -7   5    2.28    0.94
   0  -7   5    1.16    0.71
   0   7   5    1.75    0.94
   0   7   6  198.76    6.58
   0  -7   6  196.28    6.28
   0   7   6  206.98    7.19
   0   7   6  212.44    5.74
   0  -7   6  203.62    5.74
   0  -7  -6  203.82    5.67
   0   7  -6  209.19    5.72
   0  -7   6  209.64    6.69
   0   7   7   23.47    1.82
   0  -7  -7   26.52    1.33
   0   7  -7   25.92    1.34
   0  -7   7   24.77    1.24
   0  -7   7   24.60    1.64
   0   7   7   25.59    2.20
   0  -7   7   28.59    2.02
   0   7   7   27.64    1.40
   0  -7   7   25.05    1.38
   0   7   8  365.01   10.75
   0  -7   8  355.48   10.17
   0  -7   8  371.97    9.46
   0   7   8  352.78   11.48
   0  -7  -8  367.16    9.85
   0   7  -8  369.06    9.90
   0   7   8  370.78    9.93
   0  -7   8  357.19    9.92
   0  -7   9   10.32    1.16
   0   7   9   12.90    1.18
   0  -7   9   12.58    1.22
   0  -7   9   14.12    0.80
   0   7  -9   12.01    1.12
   0  -7  -9   12.14    1.11
   0   7   9   13.67    1.59
   0  -7  10  164.44    5.27
   0   7  10  167.94    6.09
   0  -7  10  167.94    4.57
   0   7 -10  162.97    5.25
   0  -7 -10  162.19    5.23
   0  -7  10  166.55    5.33
   0  -7  11    8.82    1.14
   0  -7  11    9.68    1.29
   0   7  11    9.27    1.21
   0  -7 -11   10.93    1.23
   0   7 -11    8.18    1.18
   0   7  11    8.62    1.51
   0  -7  12   -0.19    0.83
   0   7  12    0.90    1.10
   0  -7  12   -0.12    1.03
   0  -7 -12   -0.29    0.93
   0   7 -12    0.71    0.98
   0   7  12    1.12    1.29
   0  -7  13    2.03    0.90
   0   7  13    2.35    1.22
   0  -7  13    2.88    1.21
   0   7  13    2.82    1.71
   0   7 -13    2.80    1.08
   0  -7 -13    1.75    1.00
   0   7  13    3.32    1.58
   0  -7 -14   12.81    1.58
   0   7  14   12.78    2.25
   0   7 -14   11.63    1.51
   0  -7  14   12.33    1.73
   0   7  14   12.24    1.62
   0  -7  14   14.97    1.36
   0   7  14   10.15    2.00
   0   7 -15   21.65    1.94
   0  -7 -15   23.97    2.04
   0  -7  15   26.20    2.16
   0   7  15   25.88    2.18
   0   7  15   28.03    3.02
   0  -7  15   23.86    1.69
   0   7 -16   79.36    3.65
   0  -7 -16   72.44    3.58
   0   7  16   75.02    3.68
   0  -7  16   75.93    3.08
   0   7  16   71.36    4.75
   0  -7 -17   -0.25    1.38
   0   7  17   -1.13    2.05
   0  -7  17   -0.31    1.01
   0   7 -17    0.91    1.34
   0   7  18   57.76    4.29
   0  -7 -18   55.33    3.21
   0   7 -18   50.89    3.13
   0  -7  18   51.06    2.50
   0   7 -19    4.79    1.72
   0  -7 -19    2.77    1.73
   0   7  19    4.25    2.19
   0   7  20   51.65    4.26
   0  -7 -20   49.20    3.33
   0   7 -20   51.99    3.36
   0   7  21   34.29    3.83
   0   7 -21   40.51    3.15
   0   7  22   34.18    3.91
   0  -7 -22   33.38    2.99
   0   7 -22   27.91    2.82
   0  -7 -23   13.40    2.49
   0   7 -23   13.67    2.50
   0   7  23   12.67    3.01
   0   7  24   -0.55    2.71
   0  -7 -24    1.72    2.09
   0   7 -24    1.38    2.12
   0   7  25    7.23    2.93
   0   7 -25    8.81    2.51
   0  -7 -25    9.64    2.49
   0   8   0 1239.97   31.77
   0   8   0 1237.89   31.97
   0  -8   0 1238.45   31.71
   0   8   1  129.26    4.61
   0   8   1  121.27    4.76
   0   8  -1  128.93    4.66
   0  -8  -1  119.80    4.49
   0  -8   1  118.76    4.47
   0  -8  -2  178.92    5.94
   0   8   2  190.92    6.05
   0   8   2  167.07    6.20
   0   8  -2  176.55    5.89
   0  -8   2  182.01    5.99
   0  -8  -3  126.19    4.66
   0   8  -3  128.29    4.51
   0   8   3  128.24    5.07
   0   8   3  128.03    4.68
   0  -8   3  127.50    4.69
   0   8   4   19.25    0.79
   0  -8   4   19.46    0.84
   0   8   4   17.67    1.64
   0   8   4   16.10    1.77
   0  -8   4   19.05    1.74
   0  -8  -4   18.31    1.69
   0   8  -4   19.47    1.46
   0   8   5  316.25    9.25
   0  -8   5  289.10    7.92
   0  -8   5  311.93    9.27
   0   8   5  302.95    9.77
   0  -8   5  296.24    8.96
   0   8   5  318.18    7.92
   0   8   6   47.08    1.76
   0  -8   6   45.38    1.80
   0  -8   6   50.40    2.75
   0   8  -6   43.98    1.73
   0   8   6   45.23    2.56
   0  -8   6   47.46    2.43
   0   8   6   45.58    3.02
   0  -8   7   51.91    2.09
   0   8   7   53.63    2.07
   0  -8  -7   52.16    2.02
   0   8  -7   53.15    2.04
   0  -8   7   54.30    2.92
   0   8   7   52.27    2.81
   0   8   7   55.36    3.41
   0  -8   7   54.90    2.61
   0  -8   8   11.00    1.10
   0   8   8   10.98    1.06
   0   8  -8   11.89    1.02
   0  -8  -8   10.97    0.98
   0  -8   8   12.14    1.65
   0  -8   8   11.87    1.29
   0   8   8    9.99    1.75
   0   8   8   13.16    1.54
   0  -8   8   11.30    0.97
   0  -8   9  231.59    6.81
   0   8   9  236.88    6.82
   0  -8  -9  218.78    6.68
   0   8  -9  239.06    6.78
   0  -8   9  247.46    7.83
   0  -8   9  236.43    7.15
   0   8   9  235.82    8.59
   0   8   9  230.30    7.70
   0  -8   9  230.61    6.28
   0   8  10    3.16    1.29
   0  -8 -10    2.53    0.87
   0   8 -10    2.66    0.88
   0  -8  10    4.96    0.68
   0  -8  10    3.10    0.99
   0  -8  10    3.32    1.04
   0  -8  11   52.90    2.56
   0  -8 -11   53.51    2.47
   0   8 -11   55.36    2.53
   0  -8  11   53.78    1.97
   0   8  11   48.28    3.03
   0  -8  11   48.48    2.49
   0   8  11   53.55    2.57
   0  -8  12  125.05    4.43
   0  -8  12  127.14    4.55
   0   8  12  125.53    4.55
   0   8  12  117.46    5.22
   0   8 -12  126.14    4.49
   0  -8 -12  124.90    4.46
   0   8  13    0.90    1.20
   0  -8  13    2.01    1.19
   0  -8  13    2.09    1.04
   0   8  13    2.08    1.64
   0   8 -13    0.57    1.00
   0  -8 -13    1.86    1.09
   0  -8  14  175.97    5.79
   0   8  14  187.75    6.25
   0  -8  14  180.15    6.19
   0   8  14  194.70    8.08
   0   8  14  176.44    7.16
   0   8 -14  180.33    6.14
   0  -8 -14  184.96    6.15
   0  -8  15   11.01    1.41
   0   8  15    8.97    2.07
   0   8 -15   11.87    1.69
   0   8  15   10.42    2.34
   0  -8 -15   13.04    1.69
   0  -8  15   10.36    1.68
   0   8  15   13.27    1.80
   0  -8  16    5.39    1.21
   0   8  16    4.25    2.05
   0  -8 -16    4.58    1.46
   0   8 -16    2.50    1.41
   0   8  16    2.35    1.99
   0   8  16    4.27    1.57
   0  -8  17    0.92    1.07
   0   8  17    1.38    2.12
   0   8  17    1.38    2.35
   0   8 -17    0.50    1.40
   0  -8 -17    1.40    1.50
   0  -8 -18   27.93    2.49
   0   8 -18   28.16    2.49
   0  -8  18   32.90    2.00
   0   8  18   22.80    3.26
   0   8  18   31.79    3.52
   0  -8  19   10.36    1.43
   0  -8 -19   12.10    2.10
   0   8 -19    9.78    1.90
   0   8  19    8.64    2.73
   0   8  19   10.31    2.83
   0   8 -20   63.12    3.75
   0  -8 -20   70.22    3.88
   0   8  20   68.67    5.01
   0   8  20   54.61    4.89
   0   8 -21    3.26    1.95
   0  -8 -21    0.91    1.85
   0   8  21    0.19    2.46
   0   8  21   -0.61    3.09
   0   8 -22   59.74    3.76
   0  -8 -22   64.36    3.88
   0   8  22   55.32    4.74
   0   8  22   50.35    5.20
   0  -8 -23   28.75    2.95
   0   8 -23   27.23    2.98
   0   8  23   28.03    3.76
   0   8  23   22.29    4.24
   0   8 -24   36.31    3.37
   0  -8 -24   37.99    3.36
   0   8  24   36.80    4.17
   0  -9   0    0.62    1.11
   0   9   0    0.07    0.99
   0   9   0    0.49    1.04
   0   9  -1    0.68    0.96
   0  -9  -1   -0.49    1.15
   0  -9   1    0.49    1.09
   0   9   1    0.07    0.98
   0   9   1   -0.43    1.07
   0  -9   2  612.91   16.34
   0   9   2  601.07   16.35
   0   9   2  599.77   16.76
   0   9  -2  572.90   16.22
   0  -9  -2  575.06   16.20
   0  -9  -3    8.61    1.50
   0  -9   3   11.29    1.56
   0   9   3    8.98    1.36
   0   9  -3    9.44    1.23
   0   9   3    8.01    1.52
   0  -9   3   10.01    1.49
   0  -9  -4    1.80    1.19
   0   9  -4    2.30    0.90
   0  -9   4    0.73    1.03
   0   9   4    2.02    1.28
   0  -9   4    2.98    1.26
   0   9   4    3.20    1.11
   0   9   5   54.71    3.36
   0  -9   5   54.18    3.00
   0   9   5   53.57    2.90
   0  -9   5   52.81    1.76
   0   9   5   54.06    1.71
   0   9   6   -1.58    1.27
   0  -9   6   -0.08    1.22
   0   9   6    0.08    1.08
   0  -9   6   -0.02    0.54
   0   9   6   -0.15    0.52
   0   9   7   -0.96    1.35
   0  -9   7    0.18    0.66
   0   9   7    0.06    0.59
   0  -9   7    1.51    1.42
   0   9   7    0.08    1.22
   0   9   8   28.13    2.18
   0  -9   8   24.23    1.45
   0   9   8   25.00    1.43
   0   9  -8   24.02    1.36
   0   9   8   24.57    2.54
   0  -9   8   27.40    2.35
   0  -9   8   24.70    1.40
   0   9   9    0.48    0.84
   0  -9   9    1.22    0.87
   0   9   9   -0.13    1.39
   0   9   9    1.52    1.29
   0  -9   9    0.79    0.77
   0  -9  -9    1.12    0.73
   0   9  -9    1.11    0.73
   0   9 -10    1.05    0.85
   0  -9 -10    1.55    0.82
   0  -9  10    2.81    0.76
   0   9  10    1.12    1.21
   0  -9  10    1.43    0.94
   0   9  10    1.40    1.53
   0  -9  11   62.46    2.18
   0   9  11   64.69    2.80
   0  -9  11   61.31    2.77
   0   9  11   59.76    3.47
   0  -9 -11   59.86    2.69
   0   9 -11   59.94    2.70
   0  -9  12   81.19    2.91
   0  -9  12   79.68    3.41
   0   9  12   84.18    3.41
   0   9  12   74.70    4.05
   0  -9 -12   82.31    3.33
   0   9 -12   83.45    3.37
   0  -9  13    0.77    1.20
   0   9  13    0.50    1.29
   0   9  13    0.55    1.49
   0   9 -13    0.38    1.10
   0  -9 -13    1.09    1.09
   0  -9  14   61.93    3.12
   0   9  14   67.52    3.21
   0   9  14   54.57    3.65
   0  -9 -14   59.52    3.01
   0   9 -14   57.42    3.00
   0   9  15    6.80    1.69
   0  -9  15    9.10    1.71
   0   9 -15    6.37    1.52
   0  -9 -15   10.43    1.68
   0   9  15    8.14    2.10
   0   9  15    8.63    2.49
   0   9 -16  151.14    5.65
   0  -9 -16  154.72    5.67
   0   9  16  153.44    6.76
   0   9  16  151.88    7.47
   0  -9 -17   19.66    2.17
   0   9 -17   16.15    2.07
   0   9  17   21.60    2.94
   0   9  17   13.70    2.96
   0   9 -18   53.61    3.27
   0  -9 -18   57.23    3.32
   0   9  18   53.09    4.27
   0   9  18   51.60    4.45
   0  -9 -19   73.96    3.94
   0   9 -19   76.41    3.96
   0   9  19   67.45    5.01
   0   9  19   76.49    5.42
   0   9 -20   18.41    2.41
   0  -9 -20   22.37    2.51
   0   9  20   13.87    3.23
   0   9  20   19.15    3.33
   0   9 -21   29.44    2.88
   0  -9 -21   28.98    2.86
   0   9  21   30.08    4.14
   0   9  21   20.17    3.58
   0  -9 -22    1.38    1.99
   0   9 -22    3.70    2.06
   0   9  22   -2.66    3.26
   0   9  22    2.18    2.65
   0  -9 -23   32.82    3.19
   0   9 -23   33.23    3.16
   0   9  23   24.86    4.25
   0   9  23   26.99    3.96
   0   9 -24    3.20    2.37
   0  -9 -24    2.28    2.37
   0   9  24   -3.68    3.77
   0   9  24    1.21    2.82
   0  10   0   21.13    1.99
   0 -10   0   22.30    2.04
   0 -10   1   80.18    3.68
   0  10  -1   73.46    3.68
   0  10   1   76.57    3.85
   0 -10  -1   78.86    3.63
   0  10   1   79.99    3.71
   0 -10   2   29.76    2.32
   0  10  -2   34.31    2.31
   0  10   2   31.34    2.51
   0 -10  -2   31.06    2.37
   0  10   2   36.79    2.52
   0 -10   3  127.68    5.11
   0  10   3  131.28    5.12
   0 -10  -3  136.62    5.17
   0  10   3  131.45    5.55
   0  10  -3  130.08    4.96
   0 -10   4   51.14    3.05
   0 -10   4   50.32    2.96
   0  10   4   53.12    3.36
   0  10  -4   55.20    2.80
   0 -10  -4   54.41    3.03
   0  10   4   50.04    2.94
   0  10   5   38.95    2.87
   0  10   5   38.95    2.64
   0 -10   5   36.90    2.60
   0 -10   5   35.76    2.50
   0  10   6   76.49    4.19
   0 -10   6   68.93    3.42
   0 -10   6   73.13    3.72
   0  10   6   69.12    3.60
   0 -10   7   28.34    1.34
   0  10   7   28.36    1.29
   0  10   7   25.74    2.25
   0  10   7   29.85    2.73
   0 -10   7   26.13    2.12
   0  10   8    3.66    0.79
   0 -10   8    3.21    0.78
   0 -10   8    3.84    1.29
   0  10   8    1.51    1.27
   0 -10   8    3.37    0.96
   0  10   8    2.45    1.63
   0  10   9  108.87    3.57
   0 -10   9  104.25    3.57
   0 -10   9  108.19    4.35
   0  10   9   96.65    5.25
   0  10   9  101.42    4.68
   0 -10   9  104.21    3.41
   0 -10  10  120.54    3.68
   0 -10  10  121.98    4.66
   0  10  10  115.70    5.98
   0 -10  10  120.94    4.07
   0  10  10  122.11    4.03
   0  10  10  111.76    5.05
   0  10 -10  111.42    3.93
   0  10 -11   88.71    3.44
   0 -10  11   97.61    3.04
   0 -10  11   93.39    3.59
   0  10  11   89.17    4.48
   0  10  11   90.15    5.26
   0 -10  11   96.77    4.00
   0  10 -12   48.36    2.46
   0 -10  12   50.12    2.01
   0 -10  12   49.25    2.76
   0  10  12   48.79    3.26
   0  10  12   49.69    2.54
   0 -10  12   49.92    2.58
   0 -10  13   47.54    2.66
   0 -10  13   45.53    2.60
   0  10  13   47.70    2.62
   0  10 -13   40.39    2.45
   0 -10 -13   45.88    2.50
   0  10  13   46.80    3.28
   0  10  14  113.71    4.45
   0 -10  14  110.65    4.47
   0  10 -14  111.10    4.40
   0 -10 -14  118.52    4.45
   0  10  14  115.90    5.39
   0  10  15   80.54    3.77
   0 -10  15   79.06    3.77
   0  10 -15   82.52    3.69
   0 -10 -15   86.94    3.74
   0  10  15   76.92    4.51
   0  10  16    2.63    2.40
   0 -10 -16    4.08    1.62
   0  10 -16    7.82    1.70
   0  10  16    4.90    2.15
   0  10  17   40.65    4.22
   0 -10 -17   41.94    2.81
   0  10 -17   38.95    2.75
   0  10  17   37.24    3.44
   0  10  18   45.08    4.43
   0  10 -18   52.19    3.24
   0  10  18   42.84    3.85
   0  10  19   12.21    3.20
   0 -10 -19   10.81    2.16
   0  10 -19   10.01    2.08
   0  10  19    9.61    2.70
   0  10  20   28.62    3.93
   0 -10 -20   30.00    2.83
   0  10 -20   26.64    2.74
   0  10  20   32.48    3.79
   0  10  21   21.59    3.69
   0 -10 -21   24.66    2.75
   0  10 -21   22.01    2.64
   0  10  21   24.16    3.52
   0  10  22    2.91    2.82
   0  10 -22    2.32    2.12
   0  10  22    1.70    2.81
   0  10  23   27.75    4.12
   0  10 -23   27.84    3.08
   0  10  23   23.84    3.98
   0 -11   0    0.17    1.20
   0  11   0    0.29    1.28
   0 -11   1    0.76    1.39
   0 -11  -1    0.51    1.29
   0  11  -1    1.37    1.29
   0  11   1    1.13    1.33
   0 -11   2   62.85    3.39
   0  11   2   56.24    3.54
   0  11  -2   62.92    3.34
   0 -11  -2   63.60    3.43
   0  11   2   63.47    3.42
   0  11   3    0.11    1.43
   0  11  -3    1.81    1.19
   0 -11  -3    0.87    1.47
   0  11   3    1.58    1.35
   0  11   4   92.89    4.66
   0  11   4   85.71    4.15
   0 -11  -4   85.50    4.09
   0  11   5   12.90    2.05
   0  11   5   11.57    1.88
   0 -11   6   67.46    3.50
   0  11   6   57.90    3.92
   0  11   6   67.69    3.63
   0  11   7    6.15    1.62
   0  11   7    4.43    1.84
   0 -11   7    4.73    1.54
   0  11   8   61.60    4.17
   0 -11   8   61.47    3.33
   0  11   8   61.13    3.57
   0 -11   8   58.16    2.48
   0 -11   8   60.75    2.20
   0 -11   9   69.10    3.50
   0  11   9   71.73    3.94
   0 -11   9   69.99    2.62
   0  11   9   65.88    2.46
   0 -11   9   65.60    2.52
   0 -11  10    3.10    1.02
   0  11  10    3.58    0.99
   0  11  10    2.48    1.69
   0  11  10    3.54    2.01
   0 -11  10    2.99    1.49
   0 -11  10    4.44    1.04
   0 -11  11    0.16    1.29
   0 -11  11   -0.14    1.08
   0  11  11   -0.50    1.98
   0  11  11    0.33    1.69
   0 -11  11    2.40    0.89
   0 -11  12    0.23    1.38
   0 -11  12    0.53    1.17
   0  11  12    0.30    1.14
   0  11  12    2.27    2.08
   0  11  12    0.34    1.67
   0 -11  12    1.68    0.94
   0 -11  13   10.26    1.62
   0  11  13   11.76    1.56
   0 -11  13   13.36    1.78
   0  11  13   11.90    2.21
   0  11  14    2.98    1.38
   0 -11  14    1.37    1.35
   0  11  14    4.53    2.00
   0 -11  15   12.36    1.76
   0  11  15   10.12    1.73
   0  11  15   14.04    2.39
   0  11 -16    4.06    1.56
   0  11  16    1.33    1.98
   0  11  16    2.58    2.52
   0  11 -17    2.14    1.63
   0  11  17   -0.69    1.97
   0  11  17    2.43    2.67
   0  11  18    4.80    2.49
   0  11  18    5.78    2.76
   0  11  19    1.07    2.40
   0  11  19    6.28    2.98
   0  11  20   58.32    5.09
   0  11  20   59.42    4.53
   0  11  21    3.55    2.67
   0  11  21    2.36    3.01
   0  11  22   81.28    5.59
   0  11  22   81.70    6.11
   0  12   0   92.34    4.51
   0  12   1    4.31    1.51
   0  12  -1    3.57    1.44
   0  12  -2    1.22    1.31
   0  12   2    1.05    1.62
   0  12   2    2.97    1.62
   0  12   3   38.55    3.14
   0  12  -3   37.70    2.65
   0  12   3   41.01    2.87
   0  12   4   82.73    4.59
   0  12   4   83.33    4.24
   0  12   5    7.57    2.10
   0  12   5    6.60    1.80
   0  12   6   43.13    3.54
   0  12   6   40.25    3.03
   0  12   7   39.17    3.49
   0  12   7   38.51    3.02
   0  12   8   14.11    2.52
   0  12   8   14.42    2.23
   0 -12   8   11.82    1.41
   0  12   9   12.48    2.51
   0  12   9   13.26    2.19
   0 -12   9   10.05    1.28
   0  12  10    3.22    2.04
   0  12  10    3.47    1.93
   0 -12  10    3.39    1.06
   0  12  11   27.74    3.42
   0  12  11   27.34    2.84
   0  12  11   30.94    1.71
   0 -12  11   24.59    2.33
   0  12  12   12.31    2.75
   0  12  12   12.00    2.42
   0 -12  12   10.43    1.83
   0  12  13   11.43    2.95
   0  12  13   10.29    2.31
   0 -12  13    8.48    1.82
   0  12  13   10.53    1.45
   0  12  14   53.08    3.84
   0  12  15   13.61    2.60
   0  12  16   18.35    2.72
   0  12  17   78.36    5.66
   0  12  17   75.58    4.70
   0  12  18   27.80    4.04
   0  12  18   28.16    3.31
   0  12  19    8.53    3.15
   0  12  19   17.18    2.95
   0  12  20    4.23    2.56
   0  12  20    2.43    2.98
   0  13   0    0.90    1.56
   0  13  -1   40.97    3.01
   0  13   1   39.38    3.12
   0  13   2  100.66    5.14
   0  13  -2  103.19    4.76
   0  13   3    2.39    1.64
   0  13   3    2.10    1.87
   0  13  -3    3.95    1.55
   0  13   4   15.17    2.27
   0  13   4   14.89    2.53
   0  13   5   30.08    2.83
   0  13   5   24.62    3.02
   0  13   6  124.87    5.62
   0  13   6  118.71    6.17
   0  13   7    4.11    2.14
   0  13   7    7.51    2.02
   0  13   8    8.47    2.21
   0 -13   8    5.88    1.36
   0  13   8    9.07    2.48
   0  13   9   14.03    2.81
   0  13   9   16.81    2.48
   0  13  10   39.59    3.30
   0  13  10   37.02    3.85
   0  13  11   38.87    3.33
   0  13  11   36.88    3.85
   0  13  12   61.03    4.13
   0  13  12   67.62    5.05
   0  13  13   40.27    3.56
   0  13  13   49.19    4.51
   0  13  14   53.58    4.05
   0  13  14   53.95    4.72
   0  13  15    1.09    2.31
   0  13  16   70.53    4.62
   0  13  17   11.64    2.80
   0  13  18    2.76    2.62
   0  13  18    6.00    3.41
   0  13  19   12.56    3.06
   0  14   0   76.71    4.39
   0  14  -1   41.52    3.19
   0  14   1   40.07    3.28
   0  14   2   40.27    3.40
   0  14  -2   41.54    3.10
   0  14   3   10.97    2.39
   0  14   4   34.73    3.06
   0  14   4   29.39    3.23
   0  14   5   17.40    2.59
   0  14   5   17.17    2.81
   0  14   6   34.83    3.14
   0  14   6   31.38    3.51
   0  14   7    2.01    2.02
   0  14   7    1.33    2.20
   0  14   8   18.27    2.82
   0  14   8   13.01    2.86
   0  14   9   33.56    3.23
   0  14   9   25.12    3.54
   0  14  10   32.81    3.33
   0  14  10   33.41    3.82
   0  14  11   25.58    3.10
   0  14  11   26.22    3.58
   0  14  12    1.20    2.56
   0  14  12   -1.07    2.13
   0  14  13   50.17    4.00
   0  14  13   56.35    4.91
   0  14  14    3.04    2.48
   0  14  14    3.17    2.88
   0  14  15   33.30    3.58
   0  14  15   41.93    4.57
   0  14  16   28.88    3.48
   0  14  17   12.68    2.96
   0  15   0   -1.52    1.87
   0  15   1    5.17    2.18
   0  15  -1    4.78    2.02
   0  15   2    6.99    2.27
   0  15   3   -1.46    2.10
   0  15   4   38.86    3.62
   0  15   5   21.72    3.05
   0  15   6    8.50    2.40
   0  15   6    8.72    2.70
   0  15   7    1.73    2.26
   0  15   7    1.40    2.46
   0  15   8   24.89    3.08
   0  15   8   24.59    3.46
   0  15   9    3.03    2.44
   0  15   9    1.69    2.49
   0  15  10   17.08    2.93
   0  15  10   13.24    3.29
   0  15  11    5.05    2.53
   0  15  11    7.84    3.03
   0  15  12    0.28    2.44
   0  15  12    1.45    2.86
   0  15  13    3.28    2.57
   0  15  13    2.77    2.95
   0  15  14    9.73    2.90
   0  15  14    7.00    3.37
   0  15  15    2.45    2.54
   0  16   0    4.86    2.12
   0  16  -1    2.02    2.01
   0  16   1    2.52    2.09
   0  16   2   11.82    2.68
   0  16   3    1.08    2.28
   0  16   4   98.03    5.72
   0  16   5   11.72    2.93
   0  16   6   51.73    4.48
   0  16   7   11.45    3.17
   0  16   7   15.74    2.78
   0  16   8   14.53    3.21
   0  16   8   17.72    3.02
   0  16   9    2.16    2.71
   0  16   9    1.86    2.40
   0  16  10    0.61    2.91
   0  16  10    0.15    2.43
   0  16  11   -0.83    2.96
   0  16  11    1.90    2.45
   0  16  12   14.45    3.11
   0  17   0   -0.69    2.24
   0  17   1    5.92    2.42
   0  17   2   71.82    4.81
   0  17   3    7.03    2.72
   0  17   4   17.61    3.22
   0  17   5    7.82    3.04
   0  17   6    1.44    2.75
   0  17   7    1.50    2.80
   0  17   8   11.23    3.32
  -1   0  27   -0.24    2.04
   1   0 -27    0.41    2.40
  -1   0  26   89.96    4.81
   1   0 -26   97.29    5.28
   1   0 -25   -1.40    2.20
   1   0 -24   32.53    3.13
   1   0 -23   -1.19    1.85
   1   0 -22   26.92    2.70
   1   0 -21    0.33    1.60
   1   0 -20  213.15    7.71
   1   0 -19   -0.10    1.33
   1   0 -18  233.51    7.98
  -1   0  17    0.68    1.33
   1   0 -17   -0.61    1.10
  -1   0  16  913.58   24.63
   1   0 -16  940.70   24.67
  -1   0  15   -0.37    1.14
   1   0 -15   -0.68    1.00
   1   0 -14   81.02    3.61
  -1   0  14   91.84    3.75
  -1   0  13    0.69    0.84
   1   0 -13    0.59    0.82
   1   0 -12   29.02    1.80
   1   0 -11    0.65    0.56
   1   0 -10    4.90    0.78
   1   0  -9    0.17    0.48
   1   0  -8   43.43    1.90
   1   0  -7    0.17    0.35
   1   0  -6  198.01    5.55
   1   0  -5   -0.07    0.26
   1   0  -4  551.90   13.88
   1   0  -3    0.23    0.16
  -1   0  -2  196.07    5.10
  -1   0  -3   -0.02    0.19
  -1   0  -4  126.43    3.64
  -1   0  -5    0.27    0.30
  -1   0  -6    2.41    0.48
  -1   0  -7    0.04    0.33
  -1   0  -8  314.29    8.71
  -1   0  -9    0.05    0.47
  -1   0 -10   15.97    1.25
  -1   0 -11    0.11    0.66
  -1   0 -12    8.78    1.16
   1   0  12   10.26    1.34
  -1   0 -13    0.60    0.85
   1   0  13    0.14    1.01
  -1   0 -14  169.97    5.88
   1   0  14  169.80    5.97
  -1   0 -15    0.31    0.98
   1   0  15   -0.56    1.32
  -1   0 -16  119.14    4.78
   1   0  16  115.53    4.86
  -1   0 -17   -0.35    1.21
  -1   0 -18   70.09    3.75
  -1   0 -19   -2.08    1.62
  -1   0 -20    3.02    1.70
  -1   0 -21    1.10    1.70
  -1   0 -22    5.63    1.96
  -1   0 -23   -1.80    2.02
  -1   0 -24   24.50    3.06
  -1   0 -25   -2.66    1.86
  -1   0 -25   -0.13    2.37
  -1   0 -26   23.29    3.18
  -1   1  28   -0.39    2.14
  -1   1  27   76.31    4.67
  -1  -1  27   88.02    4.49
   1  -1 -27   88.11    5.08
  -1   1  26   -1.77    2.03
  -1  -1  26    0.53    1.79
   1  -1 -26    1.05    2.18
  -1   1  25    1.60    1.84
   1  -1 -25    2.28    2.21
   1   1 -25    2.93    1.38
   1  -1 -24   41.36    3.43
   1   1 -24   43.25    2.44
   1  -1 -23    4.60    2.02
   1  -1 -22    0.45    1.70
   1  -1 -21  209.23    7.77
   1  -1 -20   94.81    4.59
   1  -1 -19   27.50    2.44
   1  -1 -18  264.32    8.73
   1  -1 -17    1.47    1.25
  -1  -1  17    2.19    1.38
   1  -1 -16   43.59    2.65
  -1  -1  16   50.16    2.85
   1  -1 -15  116.21    4.57
  -1  -1  15  113.85    4.58
   1  -1 -14   11.35    1.42
  -1  -1  14   13.02    1.45
   1  -1 -13  103.10    4.02
  -1  -1  13  105.12    4.07
   1  -1 -12   97.57    3.78
   1  -1 -11  154.05    5.07
   1  -1 -10    4.89    0.81
   1  -1  -9   26.97    1.50
  -1  -1   9   27.11    1.53
   1  -1  -8  201.15    5.89
  -1  -1   8  200.41    5.86
  -1  -1   7  246.18    6.87
   1  -1  -7  250.32    6.92
  -1  -1   6  215.43    6.02
   1  -1  -6  221.45    6.05
   1  -1  -5  217.16    5.81
  -1  -1   5  210.27    5.78
   1  -1  -4    9.01    0.56
  -1  -1   4    8.61    0.56
   1  -1  -3   83.03    2.38
  -1  -1   3   83.59    2.38
   1  -1  -2  155.34    3.91
  -1  -1   2  149.57    3.90
  -1   1   2  145.71    4.06
   1  -1   1  249.28    6.07
   1  -1   1  236.46    6.14
  -1  -1  -2   44.65    1.42
   1  -1   2   43.72    1.43
   1  -1   2   48.78    1.43
  -1  -1  -3   51.45    1.72
   1  -1   3   54.51    1.74
   1  -1   4    9.89    0.67
  -1  -1  -4    9.80    0.67
  -1  -1  -5  609.42   15.84
   1  -1   5  640.97   15.91
   1  -1   6   63.49    2.32
  -1  -1  -6   61.22    2.25
   1  -1   7  569.18   14.72
  -1  -1  -7  559.32   14.64
   1  -1   8   25.72    1.52
  -1  -1  -8   25.05    1.44
  -1  -1  -9   96.26    3.43
  -1  -1 -10   39.40    1.99
  -1  -1 -11   21.64    1.53
   1  -1  12  112.04    4.17
  -1  -1 -12  106.14    4.06
   1  -1  13   48.82    2.65
  -1  -1 -13   45.80    2.54
   1  -1  14   26.23    2.11
  -1  -1 -14   23.86    1.89
   1  -1  15   61.66    3.16
  -1  -1 -15   53.50    2.98
   1  -1  16  200.86    6.90
  -1  -1 -16  189.27    6.73
  -1  -1 -17    3.34    1.42
  -1  -1 -18   36.52    2.67
  -1  -1 -19  104.33    4.77
  -1  -1 -20    0.83    1.59
  -1   1 -21   40.96    2.58
  -1  -1 -21   53.26    3.47
  -1   1 -22   -0.35    1.41
  -1  -1 -22    1.95    1.86
  -1   1 -23    2.13    1.38
  -1  -1 -23    2.40    1.99
  -1   1 -24    9.77    1.59
  -1  -1 -24   11.01    2.51
  -1  -1 -25  141.85    6.47
  -1  -1 -26    7.25    2.65
  -1   2  28   -0.69    2.28
   1  -2 -27    3.62    2.46
  -1   2  27    1.79    2.17
  -1   2  26   10.07    2.37
   1  -2 -26   10.76    2.58
   1  -2 -25   20.19    2.79
  -1   2  25   16.86    2.72
   1   2 -24    2.57    1.05
   1  -2 -24    0.85    1.96
  -1   2  24    1.17    1.84
   1   2 -23    3.81    1.09
   1  -2 -23    0.58    1.83
   1   2 -22  114.92    3.80
   1  -2 -22  112.02    5.30
   1   2 -21   10.76    1.25
   1  -2 -21    7.04    1.90
   1   2 -20   68.80    2.73
   1  -2 -20   59.82    3.68
   1  -2 -19    1.45    1.40
   1   2 -19    2.80    1.05
   1  -2 -18   35.34    2.61
   1   2 -18   38.47    2.02
  -1   2  17    1.35    1.35
   1  -2 -17    0.94    1.14
  -1  -2  16  138.44    5.16
  -1   2  16  125.50    5.06
   1  -2 -16  135.57    5.13
  -1   2  15   26.82    2.07
  -1  -2  15   26.58    2.10
   1  -2 -15   24.01    1.98
  -1  -2  14   20.58    1.73
  -1   2  14   20.53    1.80
   1  -2 -14   18.30    1.63
  -1   2  13   60.54    2.87
  -1  -2  13   56.87    2.80
   1  -2 -13   59.54    2.82
  -1  -2  12    2.59    0.91
  -1   2  12    2.24    0.89
   1  -2 -12    2.66    0.85
  -1  -2  11    2.04    0.81
   1  -2 -11    3.39    0.78
   1  -2 -10   19.53    1.37
  -1  -2  10   21.49    1.42
   1  -2  -9   57.15    2.32
  -1  -2   9   53.70    2.29
   1   2  -9   53.47    1.87
   1  -2  -8  144.16    4.35
   1   2  -8  134.21    3.68
  -1  -2   8  148.52    4.39
   1  -2  -7   52.94    2.03
  -1  -2   7   51.78    2.04
   1  -2  -6   21.15    1.09
  -1  -2   6   21.39    1.11
  -1  -2   5  192.53    5.41
   1  -2  -5  203.36    5.43
  -1  -2   4  857.44   21.47
   1  -2  -4  860.76   21.47
  -1  -2   4  873.33   21.20
   1  -2  -3  127.71    3.29
  -1  -2   3  124.25    3.29
  -1   2   3  121.14    3.67
   1  -2  -2   76.09    2.00
   1   2  -2   70.80    2.06
  -1   2   2   69.51    2.36
  -1  -2   2   70.63    1.99
   1  -2  -2   72.21    2.12
   1   2  -1   34.92    1.25
   1   2  -1   35.09    1.28
  -1   2   1   35.37    1.34
   1  -2  -1   34.73    1.19
   1  -2   0  393.09    9.88
  -1   2   0  385.43    9.95
   1   2   0  397.31    9.99
   1  -2   1   12.50    0.50
   1   2   1   11.98    0.69
   1  -2   2   86.46    2.46
   1  -2   2   85.63    2.38
  -1  -2  -2   89.96    2.45
  -1   2  -3    9.43    0.47
  -1  -2  -3    9.83    0.57
   1  -2   3   10.68    0.62
   1  -2   3   10.26    0.46
   1  -2   4    3.26    0.42
  -1  -2  -4    2.93    0.40
   1  -2   4    2.62    0.43
  -1   2  -4    3.45    0.30
  -1  -2  -5  391.41   10.47
   1  -2   5  393.29   10.50
  -1   2  -5  414.19   10.13
  -1   2  -6   61.47    1.95
  -1  -2  -6   60.72    2.22
   1  -2   6   60.12    2.25
  -1  -2  -7   97.02    3.13
   1  -2   7   93.34    3.13
  -1  -2  -8  129.91    4.13
   1  -2   8  135.13    4.23
  -1   2  -9  197.06    5.66
  -1  -2  -9  190.36    5.91
   1  -2   9  201.67    6.04
  -1   2 -10  112.21    3.59
  -1  -2 -10  101.37    3.78
   1  -2  10  104.97    3.87
  -1   2 -11  263.22    7.24
  -1  -2 -11  249.15    7.57
   1   2  11  241.21    7.58
   1  -2  11  250.91    7.62
  -1   2 -12   33.52    1.80
  -1  -2 -12   30.77    1.95
   1  -2  12   32.70    2.10
   1   2  12   31.29    2.05
  -1   2 -13    0.73    0.81
  -1  -2 -13   -0.27    0.85
   1   2  13   -0.48    1.01
   1  -2  13    0.14    0.95
  -1   2 -14  325.51    9.11
  -1  -2 -14  319.59    9.68
   1  -2  14  324.97    9.79
   1   2  14  319.47    9.79
  -1   2 -15   14.75    1.37
  -1  -2 -15   14.46    1.66
   1   2  15   12.46    1.73
   1  -2  15   14.92    1.73
  -1   2 -16   60.88    2.64
  -1  -2 -16   58.89    3.19
   1   2  16   55.83    3.21
  -1  -2 -17   24.48    2.22
  -1   2 -17   26.58    1.76
  -1  -2 -18    8.71    1.68
  -1   2 -18   12.18    1.39
  -1  -2 -19   11.15    1.99
  -1   2 -19   17.96    1.55
  -1  -2 -20    1.44    1.60
  -1   2 -20    2.15    1.11
  -1  -2 -21   29.23    2.76
  -1   2 -21   33.94    1.99
  -1  -2 -22    2.27    1.85
  -1   2 -22    3.59    1.26
  -1  -2 -23   11.52    2.35
  -1   2 -23   11.85    1.50
  -1  -2 -24    4.21    2.19
  -1   2 -24    3.89    1.30
  -1  -2 -25    3.60    2.25
  -1  -2 -26   54.32    4.05
   1   2  27    3.08    2.39
  -1   3  27   37.27    3.65
   1  -3 -27   38.43    3.58
   1   3 -27   36.95    3.61
   1   3 -26   12.60    2.64
  -1   3  26   10.89    2.59
   1  -3 -26   16.87    2.77
  -1   3  25    4.01    2.26
   1  -3 -25    2.47    2.02
   1   3 -25    0.12    1.99
  -1   3  24   -0.84    1.98
   1  -3 -24   -0.59    2.04
   1   3 -24    3.87    2.14
   1   3 -23    0.90    0.58
  -1   3  23    0.14    1.94
   1   3 -23    0.58    1.93
   1  -3 -23    0.23    1.85
   1   3 -22    0.28    0.69
  -1   3  22   -0.13    1.86
   1   3 -22    1.12    1.80
   1  -3 -22   -0.77    1.76
   1  -3 -21   45.33    3.21
   1   3 -21   47.05    3.28
   1   3 -21   43.35    1.72
   1   3 -20  172.44    6.80
   1  -3 -20  179.55    6.88
   1   3 -20  185.48    5.08
   1  -3 -19   20.27    2.23
   1   3 -19   18.09    2.09
   1   3 -19   22.09    1.20
   1  -3 -18   55.28    3.23
   1   3 -18   51.32    3.14
   1   3 -18   57.95    2.03
   1   3 -17   54.55    3.16
   1  -3 -17   59.35    3.26
   1   3 -17   62.56    2.10
   1   3 -16   37.59    1.45
   1   3 -16   31.42    2.37
   1  -3 -16   35.28    2.40
  -1  -3  16   33.57    2.38
  -1   3  16   35.67    2.49
   1   3 -15  160.19    4.31
   1   3 -15  149.27    5.50
   1  -3 -15  148.78    5.50
  -1   3  15  154.84    5.58
  -1  -3  15  151.95    5.56
   1   3 -14   84.19    2.41
   1  -3 -14   77.33    3.46
   1   3 -14   73.93    3.42
  -1  -3  14   78.01    3.48
  -1   3  14   78.86    3.51
   1   3 -13   72.88    2.09
   1   3 -13   65.13    3.03
   1  -3 -13   72.22    3.15
  -1   3  13   64.14    3.06
  -1  -3  13   72.96    3.18
   1   3 -12   12.14    0.59
   1  -3 -12   12.83    1.22
   1   3 -12   13.67    1.30
  -1   3  12   11.91    1.26
  -1  -3  12   12.15    1.32
   1   3 -11   31.10    1.00
  -1  -3  11   33.85    1.91
   1  -3 -11   34.91    1.88
   1   3 -11   30.83    1.82
   1   3 -10    9.03    0.42
   1   3 -10   10.76    1.03
   1  -3 -10    9.34    0.99
  -1  -3  10    8.67    1.01
   1   3  -9   58.22    2.37
   1  -3  -9   55.41    2.34
  -1  -3   9   59.87    2.41
  -1   3   9   55.97    2.35
   1  -3  -8   70.29    2.62
   1   3  -8   73.00    2.65
  -1   3   8   72.55    2.64
  -1  -3   8   71.38    2.65
   1  -3  -7  121.24    3.93
   1   3  -7  132.51    4.00
  -1   3   7  133.49    4.00
  -1  -3   7  133.57    4.03
   1   3  -6 1021.77   25.74
   1  -3  -6 1041.45   25.75
  -1   3   6 1014.41   25.72
  -1  -3   6 1052.75   25.77
   1   3  -5    2.28    0.39
   1  -3  -5    2.58    0.40
  -1   3   5    2.38    0.43
  -1  -3   5    1.91    0.41
  -1  -3   5    2.61    0.35
   1  -3  -4  372.45    9.94
   1   3  -4  384.22    9.97
  -1   3   4  402.38   10.62
  -1  -3   4  400.99    9.98
  -1   3   4  402.99    9.97
  -1  -3   4  391.57    9.92
   1   3  -3  313.52    7.97
   1  -3  -3  321.32    7.87
   1   3  -3  312.64    7.89
   1  -3  -3  308.70    8.14
  -1   3   3  328.96    7.88
  -1  -3   3  304.72    8.02
  -1   3   3  323.07    8.55
  -1   3   2  145.18    3.70
  -1  -3   2  138.89    3.70
   1  -3  -2  144.50    4.06
   1   3  -2  144.13    3.73
   1  -3  -2  146.01    3.72
   1   3  -2  145.74    4.17
  -1  -3   2  138.43    4.05
  -1   3   2  149.76    4.37
   1   3  -2  142.31    4.03
   1   3  -1  615.97   15.64
   1   3  -1  610.83   15.60
   1  -3  -1  614.66   15.51
  -1   3   1  624.15   15.75
   1   3   0    3.38    0.45
   1   3   0    3.94    0.48
   1  -3   0    3.15    0.45
  -1   3   0    3.11    0.45
  -1  -3  -1  226.24    6.15
   1  -3   1  225.24    5.66
  -1   3  -1  221.91    6.04
   1   3   1  222.79    5.64
   1   3   2  128.94    3.50
  -1  -3  -2  123.53    3.47
  -1   3  -2  128.59    3.48
   1  -3   3  449.72   11.53
   1   3   3  462.34   11.55
  -1  -3  -3  442.90   11.50
  -1   3  -3  463.00   11.53
   1  -3   3  463.19   11.42
   1  -3   4   64.52    2.15
   1   3   4   66.43    2.16
   1  -3   4   64.95    1.88
  -1   3  -4   64.90    2.14
  -1  -3  -4   64.63    2.12
   1  -3   5  102.00    2.79
  -1  -3  -5  100.80    3.12
   1  -3   5  103.50    3.18
   1   3   5   96.36    3.13
  -1   3  -5   98.01    3.10
   1  -3   6   44.55    1.86
   1   3   6   46.65    1.90
   1  -3   6   52.60    2.00
  -1   3  -6   45.24    1.83
  -1  -3  -6   42.83    1.80
  -1   3  -6   45.57    1.48
  -1  -3  -7    9.81    0.84
  -1   3  -7    8.50    0.80
   1   3   7   10.55    0.92
   1  -3   7    7.61    0.86
  -1   3  -7    9.01    0.55
  -1   3  -8  108.30    3.67
  -1  -3  -8  106.09    3.65
   1   3   8  111.38    3.75
   1  -3   8  108.07    3.72
  -1   3  -8  110.58    3.08
  -1  -3  -9   10.73    1.02
  -1   3  -9   10.48    1.00
   1  -3   9   12.17    1.16
  -1   3  -9   11.30    0.71
  -1  -3 -10   21.26    1.49
  -1   3 -10   20.42    1.47
   1  -3  10   22.59    1.57
  -1   3 -10   23.06    1.06
  -1   3 -11    9.65    0.77
  -1   3 -11    7.24    1.05
  -1  -3 -11    6.94    1.01
   1   3  11    6.52    1.08
   1  -3  11    6.88    1.11
  -1   3 -12  186.15    5.28
  -1  -3 -12  188.20    6.05
  -1   3 -12  173.46    5.95
   1  -3  12  184.54    6.08
   1   3  12  190.57    6.14
  -1   3 -13  218.86    6.25
  -1   3 -13  212.80    7.03
  -1  -3 -13  225.17    7.11
   1  -3  13  225.39    7.15
   1   3  13  230.16    7.21
  -1   3 -14    0.82    0.71
   1   3  14    1.18    1.12
   1  -3  14   -0.29    1.09
  -1   3 -14    0.21    0.95
  -1  -3 -14    0.64    0.99
  -1   3 -15    1.38    1.14
  -1  -3 -15    0.92    1.02
  -1   3 -15    1.33    0.77
   1   3  15    0.55    1.18
   1  -3  15    1.41    1.19
  -1   3 -16   22.06    1.48
  -1   3 -16   25.44    2.11
  -1  -3 -16   27.72    2.19
  -1   3 -17   -1.15    0.93
  -1   3 -17   -0.78    1.40
  -1  -3 -17    0.95    1.23
  -1   3 -18    1.52    0.94
  -1   3 -18    5.50    1.61
  -1  -3 -18    4.13    1.49
  -1   3 -19  155.99    5.92
  -1  -3 -19  157.76    5.95
  -1   3 -20    2.95    1.10
  -1  -3 -20    6.22    1.99
  -1   3 -20    5.41    1.85
  -1   3 -21    1.72    1.74
  -1  -3 -21    3.43    1.86
  -1   3 -21    0.59    1.10
  -1   3 -22   19.88    1.56
  -1   3 -22   20.40    2.59
  -1  -3 -22   23.48    2.65
  -1   3 -23    0.11    1.04
  -1  -3 -23    2.00    2.01
  -1   3 -23    2.36    1.99
  -1   3 -24   18.62    2.75
  -1  -3 -24   22.97    2.83
  -1   3 -25   14.35    2.71
  -1  -3 -25   16.82    2.77
  -1   3 -26    5.69    2.62
   1   3  26    0.80    2.48
  -1  -3 -26    5.09    2.42
  -1   4  27    4.53    2.41
   1  -4 -27    4.30    2.44
   1   4 -27    8.74    2.62
  -1   4  26   43.74    3.94
   1   4 -26   52.46    3.95
   1  -4 -26   52.78    4.01
   1   4 -25    7.03    2.43
  -1   4  25    5.48    2.27
   1  -4 -25    7.78    2.32
   1   4 -24    0.48    2.03
   1  -4 -24   -0.47    1.97
  -1   4  24    3.59    2.24
   1   4 -23    7.77    2.17
   1  -4 -23    6.10    2.03
  -1   4  23    5.75    2.22
  -1   4  22   23.42    2.94
   1  -4 -22   21.43    2.57
   1   4 -22   23.29    2.60
  -1   4  21   -0.42    1.94
   1   4 -21   -0.31    1.70
   1  -4 -21   -0.42    1.74
  -1   4  20    8.66    2.20
   1   4 -20    7.53    1.81
   1  -4 -20    7.60    1.88
  -1   4  19   34.46    3.15
   1   4 -19   34.38    2.69
   1  -4 -19   29.09    2.54
   1   4 -18  125.55    5.12
   1  -4 -18  123.62    5.10
   1   4 -17    0.34    1.25
   1  -4 -17    0.34    1.21
  -1   4  16   90.08    4.02
  -1  -4  16   90.19    3.97
   1  -4 -16   90.53    3.97
   1   4 -16   86.06    3.90
  -1   4  15   15.24    1.73
  -1  -4  15   14.26    1.66
   1   4 -15   11.94    1.54
   1  -4 -15   14.30    1.60
  -1  -4  14  227.61    7.27
  -1   4  14  238.64    7.36
   1   4 -14  223.42    7.21
   1  -4 -14  219.09    7.21
  -1  -4  13   54.24    2.70
  -1   4  13   48.78    2.61
   1  -4 -13   53.29    2.66
   1   4 -13   52.07    2.60
  -1   4  12   39.36    2.20
  -1  -4  12   39.14    2.20
   1  -4 -12   39.66    2.15
   1   4 -12   36.43    2.08
  -1  -4  11    3.42    0.91
   1   4 -11    4.07    0.81
   1  -4 -11    3.38    0.81
  -1  -4  10   44.94    2.18
   1  -4 -10   48.28    2.20
   1   4 -10   47.50    2.17
  -1  -4   9   17.52    1.27
  -1   4   9   18.46    1.27
   1   4  -9   17.38    1.22
   1  -4  -9   19.09    1.26
  -1  -4   8  178.63    4.79
  -1  -4   8  165.06    5.12
  -1   4   8  165.63    5.11
   1  -4  -8  173.97    5.15
   1   4  -8  172.74    5.14
  -1  -4   7  112.93    2.98
  -1  -4   7  112.69    3.61
  -1   4   7  117.34    3.61
   1   4  -7  112.12    3.58
   1  -4  -7  113.14    3.59
  -1  -4   7  121.69    3.40
   1   4  -6  185.38    5.38
   1  -4  -6  195.28    5.42
  -1   4   6  194.17    5.75
  -1  -4   6  194.62    5.29
  -1  -4   6  196.63    5.44
  -1   4   6  190.10    5.39
  -1  -4   6  195.21    4.98
  -1   4   5  147.72    4.72
  -1  -4   5  158.49    4.43
   1   4  -5  163.92    4.43
   1  -4  -5  155.00    4.38
  -1   4   5  161.28    4.41
  -1  -4   5  154.72    4.41
  -1   4   5  152.29    5.11
   1   4  -4 1178.38   28.98
  -1   4   4 1162.73   29.80
  -1  -4   4 1162.83   29.08
   1  -4  -4 1191.20   28.86
   1   4  -4 1153.52   28.87
  -1  -4   4 1160.66   28.87
  -1   4   4 1185.48   28.86
  -1   4   4 1183.91   29.28
   1  -4  -3   95.98    3.11
   1   4  -3   92.04    2.97
   1   4  -3   96.49    2.70
   1  -4  -3   99.80    2.69
  -1   4   3   98.31    2.68
  -1  -4   3   95.70    2.68
  -1  -4   3   96.89    3.07
  -1   4   3  100.35    3.49
  -1   4   3   92.27    3.08
   1   4  -2  201.92    5.80
   1  -4  -2  198.42    5.10
   1   4  -2  202.19    5.13
   1  -4  -2  205.35    5.70
   1   4  -2  204.29    5.70
  -1  -4   2  206.89    5.77
  -1   4   2  208.36    6.05
   1   4  -1   24.90    1.32
   1   4  -1   26.19    1.34
  -1   4   1   27.93    1.45
  -1  -4   1   29.07    1.39
   1  -4  -1   26.79    1.29
  -1   4   0    2.35    0.47
   1  -4   0    2.26    0.47
   1   4   0    2.14    0.48
  -1  -4   0    2.42    0.56
  -1  -4  -1  359.44    9.48
   1  -4   1  346.80    8.75
   1   4   1  356.63    8.76
  -1   4  -1  356.60    9.39
   1  -4   1  360.35    9.42
   1   4   1  337.84    9.66
   1  -4   2   83.92    2.39
   1   4   2   85.76    2.39
   1  -4   2   82.79    2.84
  -1  -4  -2   83.17    2.91
   1  -4   3    9.54    0.79
   1  -4   3    9.03    0.59
  -1  -4  -3    8.70    0.55
  -1   4  -3   10.12    0.58
   1   4   3    9.14    0.58
   1  -4   4    4.11    0.50
   1   4   4    3.79    0.49
   1  -4   4    3.95    0.45
  -1  -4  -4    3.92    0.43
  -1   4  -4    3.84    0.46
   1  -4   4    4.07    0.61
  -1   4  -5    9.92    0.74
  -1  -4  -5    8.86    0.72
   1  -4   5   10.54    0.79
   1   4   5   10.81    0.79
   1  -4   5   10.05    0.58
  -1   4  -6  175.02    5.06
  -1  -4  -6  177.62    5.05
   1  -4   6  174.24    5.09
   1   4   6  176.81    5.12
   1  -4   6  171.35    4.60
  -1  -4  -7   13.10    0.98
   1  -4   7   11.63    1.00
   1   4   7   11.01    0.98
  -1   4  -7   12.32    0.97
   1  -4   7   14.94    0.90
  -1  -4  -8    7.47    0.87
   1  -4   8    7.41    0.91
   1   4   8    7.77    0.91
  -1   4  -8    7.12    0.84
  -1  -4  -9   10.90    1.06
   1  -4   9   12.21    1.16
  -1   4  -9   11.72    1.08
   1  -4  10  119.64    4.18
  -1   4 -10  117.71    3.36
  -1  -4 -10  120.02    4.14
  -1   4 -10  114.68    4.10
   1   4  11   77.61    3.26
   1  -4  11   80.16    3.31
  -1   4 -11   77.17    2.41
  -1  -4 -11   82.36    3.25
  -1   4 -11   76.32    3.17
  -1   4 -12    3.16    0.57
   1   4  12    1.39    1.09
   1  -4  12    1.76    1.10
  -1  -4 -12    1.03    0.84
  -1   4 -12    2.49    0.88
  -1   4 -13   26.16    1.20
   1   4  13   23.78    1.96
   1  -4  13   24.86    1.95
  -1   4 -13   26.51    1.92
  -1  -4 -13   22.85    1.84
  -1   4 -14  175.03    4.86
   1  -4  14  169.50    6.01
   1   4  14  171.21    6.04
  -1  -4 -14  174.80    5.98
  -1   4 -14  174.12    5.96
  -1   4 -15   79.56    2.58
   1  -4  15   78.65    3.68
   1   4  15   79.27    3.70
  -1   4 -15   71.69    3.50
  -1  -4 -15   76.98    3.58
  -1   4 -16   63.77    2.19
  -1  -4 -16   53.96    3.10
  -1   4 -16   57.54    3.14
  -1   4 -17   11.71    1.75
  -1  -4 -17   11.79    1.81
  -1   4 -17   13.61    1.05
  -1   4 -18   11.64    1.85
  -1  -4 -18   13.43    1.90
  -1   4 -18   16.38    1.14
  -1   4 -19    1.44    0.80
  -1   4 -19    0.96    1.52
  -1  -4 -19    2.11    1.54
  -1  -4 -20   71.07    3.95
  -1   4 -20   71.81    3.89
  -1   4 -20   67.31    2.36
  -1  -4 -21   17.71    2.36
  -1   4 -21   16.98    2.35
  -1   4 -21   16.56    1.10
  -1   4 -22    0.33    1.80
  -1  -4 -22    1.22    1.79
  -1  -4 -23    1.51    1.97
  -1   4 -23    0.47    1.81
  -1   4 -24    2.07    2.15
   1   4  24    2.27    2.38
  -1  -4 -24    2.77    2.19
  -1  -4 -25    2.00    2.19
  -1   4 -25    1.13    2.32
   1   4  25   -1.50    2.68
  -1  -4 -26   -0.64    2.31
   1   4  26   -0.17    2.61
  -1   4 -26    2.48    2.42
  -1   5  27   29.15    3.76
   1  -5 -27   31.21    3.43
   1   5 -27   37.46    3.65
  -1   5  26    1.14    2.35
   1  -5 -26    2.74    2.30
   1   5 -26    2.64    2.30
   1   5 -25    2.31    2.22
  -1   5  25   -0.48    2.26
   1  -5 -25    3.48    2.21
   1   5 -24    0.70    1.97
   1  -5 -24    0.58    2.02
  -1   5  24   -0.32    2.26
   1  -5 -23    2.44    1.90
   1   5 -23    0.34    1.86
  -1   5  23    0.47    2.16
   1   5 -22    3.23    1.83
   1  -5 -22    1.71    1.85
  -1   5  22    3.83    2.28
  -1   5  21   75.25    4.83
   1   5 -21   70.30    3.99
   1  -5 -21   76.09    4.09
  -1   5  20  118.72    5.87
   1   5 -20  112.78    5.04
   1  -5 -20  108.54    5.00
  -1   5  19   13.98    2.33
   1   5 -19   10.09    1.88
   1  -5 -19   13.40    1.92
  -1   5  18  105.29    5.41
   1  -5 -18  102.38    4.57
   1   5 -18  104.51    4.57
  -1   5  17    0.13    1.61
   1   5 -17    2.15    1.28
   1  -5 -17    0.66    1.22
  -1   5  16    0.26    1.48
   1   5 -16    0.23    1.07
   1  -5 -16   -0.08    1.15
  -1   5  16    1.25    1.33
  -1  -5  16    0.46    1.28
  -1   5  15  158.56    6.53
   1   5 -15  145.32    5.40
   1  -5 -15  141.79    5.38
  -1  -5  15  156.69    5.51
  -1   5  15  154.40    5.52
  -1   5  14    4.45    1.54
   1  -5 -14    3.94    1.16
   1   5 -14    4.59    1.12
  -1  -5  14    2.03    1.17
  -1   5  14    5.08    1.29
  -1   5  13  243.58    8.55
   1  -5 -13  237.62    7.40
   1   5 -13  240.96    7.42
  -1  -5  13  233.97    7.41
  -1   5  13  241.41    7.46
  -1   5  12   52.55    3.20
   1  -5 -12   50.25    2.44
   1   5 -12   46.80    2.41
  -1   5  12   47.57    2.48
  -1  -5  12   51.70    2.53
   1   5 -11   82.91    3.30
   1  -5 -11   84.72    3.31
  -1  -5  11   90.00    3.41
  -1  -5  11   87.19    2.88
  -1   5  11   89.93    4.21
  -1  -5  10   51.46    1.95
   1  -5 -10   49.06    2.23
   1   5 -10   44.84    2.18
  -1  -5  10   52.89    2.34
  -1   5   9  519.13   13.81
  -1  -5   9  516.37   13.85
  -1  -5   9  531.73   13.21
  -1  -5   9  521.90   13.49
   1  -5  -9  521.90   13.81
   1   5  -9  523.62   13.84
  -1   5   8    6.21    0.96
  -1  -5   8    7.58    0.44
  -1  -5   8    6.66    0.70
  -1  -5   8    5.87    0.82
  -1   5   8    6.42    0.80
   1  -5  -8    6.54    0.78
   1   5  -8    6.51    0.78
  -1   5   7 1058.53   26.22
  -1  -5   7 1014.03   25.62
   1  -5  -7 1039.56   25.69
   1   5  -7 1007.78   25.67
  -1  -5   7 1002.89   25.70
  -1   5   7 1025.62   25.68
  -1  -5   7 1030.20   25.16
  -1   5   6  154.07    5.43
  -1  -5   6  154.26    4.60
  -1   5   6  159.26    4.97
  -1   5   6  152.40    4.50
  -1  -5   6  153.76    4.52
   1   5  -6  160.38    4.54
   1  -5  -6  162.69    4.53
   1   5  -5  152.03    4.20
   1  -5  -5  151.61    4.18
  -1   5   5  143.66    5.08
  -1  -5   5  143.28    4.41
  -1  -5   5  146.70    4.18
  -1   5   5  147.14    4.16
  -1   5   5  147.98    4.65
  -1   5   4  127.61    4.08
   1  -5  -4  120.77    4.05
   1   5  -4  126.62    3.88
  -1  -5   4  128.24    3.99
  -1   5   4  127.47    4.52
  -1   5   4  133.02    3.55
  -1  -5   4  124.62    3.55
   1  -5  -4  130.26    3.55
   1   5  -4  126.13    3.56
   1  -5  -3  161.52    4.92
   1   5  -3  167.21    4.27
   1  -5  -3  161.95    4.23
   1   5  -3  157.69    4.80
  -1   5   3  161.85    4.91
  -1  -5   3  160.78    4.24
  -1   5   3  159.74    4.22
  -1   5   3  165.57    5.33
  -1  -5   3  157.51    4.88
   1  -5  -2  362.17    9.84
  -1  -5   2  356.31    9.92
   1   5  -2  349.58    9.87
   1   5  -2  368.33    9.04
  -1   5   2  366.41    9.83
  -1  -5   2  374.21    9.97
  -1   5   2  357.88   10.20
   1   5  -1  379.33   10.38
  -1  -5   1  380.77   10.34
   1  -5  -1  382.19   10.24
  -1   5   1  382.19   10.52
   1  -5   0   64.28    2.66
   1   5   0   69.27    2.75
  -1   5   0   71.92    2.71
  -1  -5   0   68.67    2.66
   1  -5   0   70.09    2.59
  -1  -5  -1   13.63    1.08
  -1   5  -1   13.69    1.02
   1   5   1   14.28    0.53
   1  -5   1   12.78    0.52
   1  -5   1   14.28    1.10
   1   5   1   15.19    1.20
   1  -5   1   15.45    1.16
   1  -5   2    2.93    0.69
  -1  -5  -2    4.06    0.76
  -1   5  -2    4.35    0.62
   1  -5   2    3.88    0.72
   1   5   2    4.30    0.80
   1  -5   2    3.81    0.35
   1   5   2    3.55    0.34
  -1   5  -3   47.74    1.61
   1   5   3   52.53    2.52
   1  -5   3   48.33    2.10
   1  -5   3   50.75    1.66
   1   5   3   51.76    1.66
  -1   5  -4  289.06    7.60
  -1  -5  -4  288.08    7.57
   1   5   4  292.92    7.63
   1  -5   4  289.96    7.64
   1  -5   4  291.62    8.10
   1  -5   5  212.50    6.08
  -1  -5  -5  202.53    5.72
  -1   5  -5  216.86    5.78
   1  -5   5  210.01    5.80
   1   5   5  206.79    5.78
   1  -5   5  212.89    5.60
   1   5   5  188.84    6.33
   1   5   6    4.39    0.92
   1  -5   6    4.84    0.73
  -1  -5  -6    4.71    0.63
  -1   5  -6    4.56    0.60
   1  -5   6    4.62    0.51
   1  -5   6    4.22    0.68
   1   5   6    3.89    0.66
   1   5   7  303.95    8.28
   1  -5   7  301.17    8.27
  -1   5  -7  310.66    8.25
  -1  -5  -7  288.23    8.16
   1   5   7  297.51    8.97
   1  -5   7  310.02    8.30
   1  -5   7  292.07    7.69
   1  -5   8   18.10    1.00
  -1   5  -8   20.38    1.27
  -1  -5  -8   19.01    1.24
   1  -5   8   16.20    1.26
   1   5   8   18.47    1.31
  -1   5  -9   45.96    2.11
  -1  -5  -9   43.08    2.04
   1  -5   9   44.55    2.16
  -1  -5 -10   11.63    1.16
  -1   5 -10    9.46    1.10
   1  -5  10   10.10    1.20
  -1  -5 -11  379.05   10.78
  -1   5 -11  384.29   10.77
   1   5  11  392.13   10.89
   1  -5  11  378.23   10.84
  -1  -5 -12  317.94    9.49
  -1   5 -12  336.74    9.57
   1   5  12  332.19    9.64
   1  -5  12  320.85    9.58
  -1   5 -13  649.20   17.84
  -1  -5 -13  658.39   17.87
   1  -5  13  673.58   17.97
   1   5  13  677.40   18.00
   1   5  14    5.16    1.35
   1  -5  14    3.91    1.31
  -1  -5 -14    4.14    1.18
  -1   5 -14    4.07    1.24
   1   5  15  189.86    6.68
   1  -5  15  197.12    6.73
  -1   5 -15  197.19    6.66
  -1  -5 -15  201.36    6.71
  -1  -5 -16   89.87    4.04
  -1   5 -16   92.83    4.10
  -1   5 -17  122.89    5.02
  -1  -5 -17  125.58    5.04
  -1   5 -18   70.30    3.76
  -1  -5 -18   78.86    3.88
  -1  -5 -19  247.48    8.50
  -1   5 -19  253.55    8.51
  -1   5 -20    1.20    1.61
  -1  -5 -20    1.91    1.75
  -1  -5 -21   28.55    2.74
  -1   5 -21   27.92    2.72
  -1  -5 -22    1.65    1.93
   1   5  22   -0.33    2.36
  -1   5 -22    2.53    1.91
  -1  -5 -23    2.17    1.99
   1   5  23    0.67    2.33
  -1   5 -23   -0.57    1.96
  -1  -5 -24    5.10    2.31
  -1   5 -24    5.14    2.21
   1   5  24    3.62    2.42
  -1   5 -25   29.84    3.23
   1   5  25   21.32    3.37
  -1  -5 -25   22.12    2.92
  -1  -5 -26   11.71    2.74
   1   5  26    9.46    3.07
  -1   5 -26   11.68    2.75
   1  -6 -26   -0.25    2.29
   1   6 -26    0.37    2.30
  -1   6  26   -0.17    2.69
   1   6 -25   10.99    2.57
   1  -6 -25    7.26    2.43
  -1   6  25    8.54    2.75
   1   6 -24   11.85    2.43
   1  -6 -24   10.64    2.37
  -1   6  24   13.32    2.91
   1  -6 -23    0.33    1.89
  -1   6  23   -0.83    2.44
   1   6 -23    0.66    1.87
  -1   6  22    3.75    2.26
   1  -6 -22    7.05    2.04
   1   6 -22    4.34    1.95
  -1   6  21    1.28    2.09
   1  -6 -21    0.20    1.78
   1   6 -21    0.20    1.66
   1  -6 -20   20.90    2.35
   1   6 -20   24.72    2.46
  -1   6  20   18.68    2.83
   1  -6 -19   81.27    4.07
   1   6 -19   80.72    4.03
  -1   6  19   88.54    5.14
   1  -6 -18  202.04    7.02
   1   6 -18  194.60    6.94
  -1   6  18  195.73    8.17
   1  -6 -17   35.33    2.50
   1   6 -17   31.99    2.42
  -1  -6  17   30.99    1.71
  -1   6  17   29.71    3.04
   1   6 -16   84.57    3.85
   1  -6 -16   83.91    3.87
  -1  -6  16   88.28    3.95
  -1   6  16   87.81    3.95
  -1   6  16   93.44    5.02
  -1  -6  16   90.64    3.19
  -1   6  15    0.65    1.23
  -1  -6  15    1.23    1.22
   1  -6 -15    1.01    1.12
   1   6 -15    0.72    1.13
  -1   6  15   -0.14    1.47
  -1  -6  15    0.69    0.72
  -1  -6  14    0.67    1.11
  -1   6  14   -0.07    1.12
   1   6 -14    1.14    1.02
   1  -6 -14   -0.07    1.06
  -1   6  14    0.52    1.30
  -1  -6  14    0.56    0.70
  -1   6  13  112.91    4.28
  -1  -6  13  110.53    4.25
  -1   6  13  117.71    5.39
   1  -6 -13  109.68    4.22
   1   6 -13  110.71    4.22
  -1  -6  13  116.03    3.72
  -1   6  12   58.14    2.73
  -1  -6  12   56.85    2.70
  -1   6  12   58.94    3.56
   1  -6 -12   57.88    2.70
   1   6 -12   61.35    2.75
  -1  -6  12   56.25    2.27
  -1  -6  11    2.15    0.93
  -1  -6  11    2.14    0.69
   1  -6 -11    2.03    0.84
   1   6 -11    3.59    0.89
  -1   6  11    1.58    1.05
  -1   6  10   57.83    2.89
  -1  -6  10   55.25    2.43
  -1  -6  10   53.39    2.20
   1  -6 -10   51.16    2.36
   1   6 -10   55.75    2.41
  -1  -6  10   55.40    1.91
  -1   6   9    9.29    1.23
  -1  -6   9   11.07    0.96
   1  -6  -9    9.84    1.00
   1   6  -9   10.54    1.04
  -1  -6   9    9.16    1.02
  -1   6   9   12.03    1.11
  -1  -6   9   11.48    0.60
  -1  -6   8  136.13    3.72
  -1  -6   8  135.45    4.23
  -1   6   8  136.77    4.75
  -1   6   8  132.17    4.20
  -1  -6   8  138.53    4.27
   1   6  -8  134.13    4.23
   1  -6  -8  134.63    4.21
  -1   6   7   35.52    2.36
  -1  -6   7   36.75    1.74
  -1   6   7   38.79    2.05
  -1  -6   7   34.42    1.59
  -1   6   7   34.80    1.58
   1  -6  -7   36.75    1.59
   1   6  -7   34.80    1.58
   1  -6  -6  176.15    4.87
   1   6  -6  170.08    4.87
  -1   6   6  170.95    6.04
  -1  -6   6  164.33    5.15
  -1  -6   6  171.03    4.89
  -1   6   6  173.11    4.86
  -1   6   6  172.41    5.48
  -1  -6   5    3.40    0.51
  -1   6   5    2.71    0.47
  -1   6   5    3.86    1.00
  -1  -6   5    3.83    0.75
  -1   6   5    3.02    0.77
   1  -6  -5    4.08    0.50
   1   6  -5    2.89    0.47
   1  -6  -4  620.24   16.56
   1   6  -4  626.35   16.32
  -1   6   4  643.11   15.69
  -1  -6   4  616.36   15.71
  -1  -6   4  622.61   16.48
  -1   6   4  619.07   17.11
  -1   6   4  649.42   16.61
   1   6  -4  643.32   15.75
   1  -6  -4  627.70   15.69
   1  -6  -3  175.55    5.59
   1   6  -3  182.09    5.54
  -1   6   3  184.53    5.61
  -1  -6   3  185.20    5.67
  -1   6   3  177.52    6.01
   1  -6  -3  181.26    4.68
   1   6  -3  185.96    4.74
   1  -6  -2   56.76    2.42
  -1  -6   2   58.20    2.53
   1   6  -2   59.22    2.48
  -1   6   2   58.05    2.43
  -1   6   2   58.85    2.71
  -1  -6   1  259.19    7.55
   1  -6  -1  262.70    7.48
  -1   6   1  268.71    7.78
  -1   6   1  257.51    7.48
   1  -6  -1  251.44    7.74
   1   6  -1  252.93    7.60
   1  -6   0  203.18    6.20
  -1  -6   0  209.82    6.32
  -1   6   0  211.69    6.41
   1  -6   0  210.66    6.47
   1   6   0  203.24    6.44
  -1   6  -1   13.99    1.11
  -1  -6  -1   13.66    1.23
   1  -6   1   14.37    1.20
   1   6   1   15.17    1.32
   1  -6   1   12.37    1.17
  -1   6  -2   33.62    1.75
   1  -6   2   37.14    1.16
   1   6   2   33.76    1.12
  -1  -6  -2   35.15    1.93
   1  -6   2   35.79    1.89
   1  -6   2   34.72    1.90
   1   6   2   35.37    2.12
   1  -6   3  117.79    3.37
   1   6   3  122.63    3.36
  -1  -6  -3  121.79    4.21
   1  -6   3  121.78    4.21
   1  -6   3  121.60    4.16
   1   6   3  118.78    4.56
   1  -6   4    2.79    0.77
   1   6   4    2.22    0.73
   1   6   4    2.52    0.95
  -1   6  -4    2.10    0.42
   1  -6   4    2.13    0.47
   1   6   4    2.40    0.46
   1  -6   4    0.91    0.74
   1  -6   5    2.78    0.76
  -1  -6  -5    2.67    0.48
   1   6   5    3.91    1.01
  -1   6  -5    3.08    0.49
   1  -6   5    3.12    0.58
   1   6   5    3.15    0.58
   1   6   5    3.07    0.86
   1  -6   5    2.92    0.61
   1  -6   6    7.54    0.93
  -1  -6  -6    6.46    0.69
   1   6   6    6.88    1.32
  -1   6  -6    8.03    0.76
   1   6   6    6.60    0.78
   1  -6   6    6.60    0.79
   1   6   6    8.88    1.15
   1  -6   6    7.56    0.71
   1  -6   7   86.18    3.20
  -1   6  -7   84.47    2.96
  -1  -6  -7   89.19    2.99
   1  -6   7   85.16    3.03
   1   6   7   87.14    3.03
   1  -6   7   86.75    2.64
   1   6   7   84.02    3.66
   1  -6   8    4.25    0.83
  -1   6  -8    4.79    0.78
  -1  -6  -8    5.75    0.79
   1  -6   8    5.30    0.58
   1   6   8    6.27    0.90
   1  -6   8    4.27    0.82
   1   6   8    4.70    1.20
   1  -6   9   22.41    1.48
  -1   6  -9   23.86    1.49
  -1  -6  -9   24.70    1.49
   1  -6   9   21.97    1.52
   1   6   9   25.09    2.09
   1  -6   9   21.85    1.16
   1  -6  10  201.53    6.35
   1  -6  10  209.87    6.22
  -1   6 -10  204.60    6.29
  -1  -6 -10  205.92    6.29
   1  -6  11    0.86    0.98
   1   6  11    0.75    0.95
  -1   6 -11    1.84    0.91
  -1  -6 -11    1.26    0.86
   1  -6  12   61.68    2.91
   1   6  12   61.79    2.91
  -1   6 -12   53.74    2.72
  -1  -6 -12   62.32    2.86
   1  -6  13    9.77    1.49
   1   6  13    9.11    1.46
  -1   6 -13    7.56    1.28
  -1  -6 -13    8.24    1.31
  -1  -6 -14  256.30    7.87
  -1   6 -14  244.07    7.79
   1  -6  14  245.02    7.89
   1   6  14  247.40    7.91
   1  -6  15    2.72    1.38
   1   6  15    2.32    1.39
  -1   6 -15    3.97    1.27
  -1  -6 -15    3.75    1.31
  -1   6 -16   14.91    1.84
  -1  -6 -16   16.40    1.91
  -1  -6 -17   81.90    3.91
  -1   6 -17   78.35    3.83
  -1   6 -18   -0.63    1.47
  -1  -6 -18   -0.54    1.45
   1   6  19   38.49    3.67
  -1   6 -19   45.72    3.04
  -1  -6 -19   40.58    2.95
  -1  -6 -20   -0.20    1.73
  -1   6 -20   -0.20    1.79
   1   6  20   -1.17    2.27
  -1   6 -21   -0.94    1.83
  -1  -6 -21   -0.52    1.80
   1   6  21    0.17    2.19
  -1   6 -22   11.98    2.26
   1   6  22   10.15    2.75
  -1  -6 -22   14.80    2.39
  -1   6 -23   24.47    2.87
  -1  -6 -23   28.70    2.99
   1   6  23   23.94    3.43
  -1  -6 -24    5.89    2.39
  -1   6 -24    8.47    2.41
   1   6  24    6.18    2.80
  -1   6 -25    7.59    2.49
  -1  -6 -25    8.19    2.58
   1   6  25    6.64    2.90
  -1   7  26   23.58    3.70
   1   7 -26   23.65    3.11
   1  -7 -26   26.97    3.12
  -1   7  25    3.77    2.72
   1  -7 -25    1.06    2.26
   1   7 -25   -0.83    2.16
  -1   7  24   89.44    5.70
   1  -7 -24   85.29    4.78
   1   7 -24   95.96    4.94
  -1   7  23   10.04    2.88
   1  -7 -23    7.21    2.23
   1   7 -23    6.88    2.16
  -1   7  22   47.48    4.18
   1   7 -22   44.08    3.28
   1  -7 -22   47.94    3.38
  -1   7  21   40.35    3.91
   1  -7 -21   42.90    3.19
   1   7 -21   38.03    3.01
  -1   7  20   83.61    5.21
  -1  -7  20   76.59    2.98
   1  -7 -20   77.28    4.09
   1   7 -20   83.00    4.16
  -1   7  19    1.31    1.94
   1   7 -19    1.18    1.45
   1  -7 -19   -0.45    1.64
  -1  -7  19   -0.25    0.91
  -1   7  18  104.07    5.79
   1   7 -18  113.84    4.71
   1  -7 -18  109.52    4.66
  -1  -7  18  104.37    3.68
   1   7 -17    4.82    1.50
   1  -7 -17    4.39    1.43
  -1   7  17    4.97    2.12
  -1  -7  17    4.66    1.01
  -1   7  16    3.00    1.96
  -1  -7  16    3.05    0.94
   1   7 -16    3.61    1.33
   1  -7 -16    3.22    1.38
  -1   7  16    3.00    1.51
  -1  -7  16    4.91    1.52
  -1   7  15   16.84    2.25
  -1   7  15   14.43    2.39
   1  -7 -15   18.06    1.78
  -1  -7  15   15.60    1.33
   1   7 -15   16.65    1.77
  -1   7  15   16.99    1.81
  -1  -7  15   15.83    1.78
  -1   7  14   13.42    1.98
  -1  -7  14   15.97    1.29
  -1   7  14   12.60    2.26
  -1   7  14   18.47    1.73
  -1  -7  14   16.83    1.74
   1   7 -14   14.82    1.57
   1  -7 -14   17.16    1.68
  -1  -7  13  107.78    3.72
   1  -7 -13  113.95    4.19
   1   7 -13  112.91    4.19
  -1  -7  13  107.68    4.17
  -1   7  13  107.53    4.16
  -1   7  13  104.51    4.74
  -1   7  13  107.81    5.34
  -1   7  12   17.84    1.61
  -1  -7  12   14.42    1.46
   1   7 -12   15.30    1.43
   1  -7 -12   18.00    1.51
  -1  -7  12   18.65    1.35
  -1   7  12   15.96    1.88
  -1  -7  11    3.65    0.82
  -1   7  11    3.08    1.14
  -1  -7  11    1.93    0.77
   1  -7 -11    3.69    0.93
   1   7 -11    3.09    0.90
  -1  -7  11    1.82    0.95
  -1   7  10    2.92    1.04
  -1  -7  10    1.78    0.73
  -1   7  10    0.91    0.64
  -1  -7  10    1.49    0.83
   1  -7 -10    1.39    0.80
   1   7 -10    1.71    0.77
  -1  -7  10    3.67    0.49
  -1  -7   9    7.80    0.67
  -1  -7   9    7.67    0.97
  -1   7   9    9.06    1.01
  -1  -7   9    6.84    0.97
  -1   7   9    9.01    1.27
   1   7  -9    7.63    0.93
   1  -7  -9    9.12    0.98
   1  -7  -8   19.91    1.24
   1   7  -8   21.62    1.32
  -1  -7   8   19.67    1.04
  -1   7   8   22.03    2.11
  -1  -7   8   19.47    1.37
  -1  -7   8   18.47    1.76
  -1   7   8   18.57    1.60
  -1  -7   8   19.41    1.29
  -1   7   8   19.56    1.25
  -1   7   7  129.34    3.92
  -1  -7   7  127.13    3.94
  -1  -7   7  134.92    4.85
  -1   7   7  123.39    5.17
  -1  -7   7  132.04    4.33
   1  -7  -7  122.96    3.92
   1   7  -7  133.49    3.99
  -1   7   7  132.17    4.67
  -1   7   6  275.53    8.12
   1   7  -6  277.07    7.29
   1  -7  -6  270.86    7.22
  -1   7   6  265.33    8.68
  -1  -7   6  269.38    7.83
  -1  -7   6  275.09    8.32
  -1  -7   6  264.37    7.23
  -1   7   6  267.05    7.20
  -1   7   5   57.92    2.68
   1   7  -5   55.28    2.37
   1  -7  -5   59.86    1.91
  -1  -7   5   58.04    2.58
  -1   7   5   60.52    3.09
  -1  -7   5   57.19    1.94
  -1   7   5   60.01    1.93
   1   7  -5   60.98    1.98
   1   7  -4    5.97    0.85
  -1   7   4    7.12    0.98
  -1   7   4    6.88    1.14
   1   7  -4    6.32    0.48
  -1  -7   4    5.70    0.97
   1  -7  -4    6.88    0.45
   1  -7  -4    5.31    1.00
   1  -7  -3    8.39    1.07
   1   7  -3    6.85    0.94
  -1  -7   3    8.26    1.13
  -1   7   3    9.12    1.08
  -1   7   3    7.16    1.13
   1   7  -3    7.77    0.41
  -1  -7   3    6.83    1.04
  -1   7   2  363.58    9.99
  -1  -7   2  345.11   10.01
   1  -7  -2  351.97    9.94
   1   7  -2  341.33    9.96
  -1   7   2  356.53   10.38
  -1   7   1   26.43    1.65
   1   7  -1   24.26    1.68
  -1   7   1   21.86    1.69
  -1  -7   1   26.51    1.72
   1  -7  -1   24.49    1.62
   1   7   0   26.34    1.79
  -1  -7   0   28.09    1.79
   1  -7   0   28.45    1.75
  -1   7   0   26.94    1.77
   1   7   1    8.12    1.12
   1  -7   1    4.77    0.97
  -1  -7  -1    6.11    1.05
   1  -7   1    8.00    1.07
  -1   7  -1    7.65    1.04
  -1   7  -2    3.26    0.75
   1   7   2    2.25    0.82
   1  -7   2    2.67    0.89
   1  -7   2    2.34    0.27
   1  -7   2    2.50    0.89
   1   7   2    4.16    0.99
  -1  -7  -2    3.07    0.88
  -1  -7  -3   57.07    2.71
   1  -7   3   57.01    2.70
   1   7   3   58.13    2.72
   1  -7   3   57.34    1.80
   1   7   3   57.29    1.78
   1  -7   3   57.53    2.67
   1   7   3   55.59    2.98
   1  -7   4   20.93    1.66
   1   7   4   18.26    0.93
   1  -7   4   19.62    1.50
   1   7   4   18.35    1.77
   1  -7   4   18.37    0.95
   1   7   4   20.33    1.60
   1  -7   5    1.60    0.92
   1  -7   5    1.06    0.74
   1   7   5    1.21    0.83
   1   7   5    1.23    0.50
   1  -7   5    2.00    0.55
   1   7   5    1.51    0.91
   1  -7   6   60.03    2.20
   1   7   6   62.71    3.45
   1  -7   6   63.54    2.31
   1   7   6   65.52    2.31
   1  -7   6   60.47    2.72
  -1   7  -6   59.15    2.19
   1   7   6   61.22    2.98
   1   7   7   16.51    1.60
   1  -7   7   13.27    1.33
   1   7   7   16.24    1.18
   1  -7   7   15.71    1.16
   1   7   7   15.62    1.90
  -1   7  -7   14.94    1.07
  -1  -7  -7   16.32    1.09
   1  -7   7   15.48    1.00
   1  -7   8   35.70    2.03
   1  -7   8   39.88    1.54
  -1   7  -8   36.95    1.80
   1   7   8   40.07    2.94
  -1  -7  -8   36.11    1.76
   1   7   8   37.22    1.89
   1  -7   8   36.47    1.87
   1   7   8   38.80    2.46
   1  -7   9  107.13    3.90
   1   7   9  104.20    4.50
  -1  -7  -9  108.10    3.67
   1   7   9   98.16    4.92
  -1   7  -9  115.14    3.76
   1  -7   9  104.34    3.75
   1  -7   9  100.58    3.12
   1  -7  10   36.60    2.04
   1   7  10   40.00    2.73
  -1  -7 -10   37.74    1.98
  -1   7 -10   35.81    1.96
   1  -7  10   32.99    1.99
   1  -7  10   35.35    1.65
  -1  -7 -11   19.90    1.56
  -1   7 -11   19.93    1.55
   1   7  11   19.37    1.65
   1  -7  11   18.30    1.62
   1  -7  11   20.38    1.57
   1   7  11   18.10    2.17
   1   7  12  123.70    5.54
  -1   7 -12  115.42    4.38
  -1  -7 -12  120.73    4.40
   1   7  12  129.07    4.59
   1  -7  12  120.02    4.29
   1  -7  12  117.11    4.47
   1  -7  13   30.95    1.90
  -1  -7 -13   32.76    2.15
  -1   7 -13   32.34    2.13
   1   7  13   25.80    2.93
   1   7  13   34.11    2.98
   1   7  13   31.16    2.14
   1  -7  13   30.81    2.21
  -1  -7 -14    1.75    1.19
  -1   7 -14    1.48    1.14
   1   7  14    2.59    1.85
   1  -7  14    1.24    1.29
   1   7  14    1.67    1.33
  -1   7 -15    9.35    1.54
  -1  -7 -15    8.78    1.58
   1   7  15    6.76    2.13
   1  -7  15    9.92    1.68
   1   7  15    6.72    1.60
  -1  -7 -16   40.21    2.68
   1   7  16   41.36    3.75
  -1   7 -16   39.17    2.66
   1   7  17   -0.83    2.06
  -1  -7 -17   -0.43    1.43
  -1   7 -17    2.12    1.43
   1  -7  18   27.86    2.07
   1   7  18   28.60    3.32
  -1   7 -18   28.32    2.49
  -1  -7 -18   32.15    2.58
  -1  -7 -19    2.84    1.68
   1   7  19    0.52    2.13
  -1   7 -19    0.76    1.62
   1  -7  19    3.17    1.30
   1   7  20    3.39    2.27
  -1   7 -20    0.69    1.72
  -1  -7 -20    0.89    1.77
  -1  -7 -21    4.88    1.99
   1   7  21    4.36    2.50
  -1   7 -21    5.60    2.02
   1   7  22    7.77    2.78
  -1   7 -22    6.80    2.10
  -1  -7 -22    5.64    2.11
  -1   7 -23   11.36    2.37
   1   7  23    7.51    2.86
  -1  -7 -23    9.72    2.39
  -1  -7 -24   24.61    2.96
  -1   7 -24   25.29    2.98
   1   7  24   22.44    3.58
  -1  -7 -25   23.47    3.07
  -1   7 -25   20.64    3.02
   1   7  25   18.88    3.64
   1  -8 -25   31.55    3.26
   1   8 -25   30.97    3.22
  -1   8  25   26.05    4.41
  -1   8  25   30.67    4.09
   1   8 -24    0.68    2.11
   1  -8 -24   -1.24    2.24
  -1   8  24   -0.63    3.50
  -1   8  24   -0.94    2.57
   1  -8 -23    1.52    2.04
   1   8 -23    3.25    2.07
  -1   8  23    1.00    3.18
  -1   8  23    2.41    2.59
   1  -8 -22   17.43    2.43
   1   8 -22   17.91    2.44
  -1   8  22    7.49    3.03
  -1   8  22   11.37    2.95
   1   8 -21   12.75    2.30
   1  -8 -21   12.67    2.23
  -1   8  21   11.25    3.04
  -1   8  21   13.76    2.94
   1  -8 -20    0.47    1.74
   1   8 -20    0.76    1.65
  -1   8  20   -2.13    2.52
  -1   8  20    2.67    2.49
  -1  -8  19   67.34    2.69
   1   8 -19   65.49    3.62
   1  -8 -19   68.92    3.75
  -1   8  19   65.65    4.65
  -1   8  19   66.49    4.88
  -1  -8  18   71.73    2.87
  -1   8  18   81.10    5.14
   1   8 -18   78.69    3.84
   1  -8 -18   73.90    3.75
  -1   8  18   76.11    4.75
  -1  -8  17   14.46    1.36
   1  -8 -17   13.43    1.86
  -1   8  17   14.77    2.79
   1   8 -17   16.13    1.91
  -1   8  17   14.25    2.50
  -1  -8  16   81.88    3.15
  -1   8  16   77.58    4.47
   1  -8 -16   79.75    3.74
   1   8 -16   77.60    3.74
  -1   8  16   84.10    3.84
  -1  -8  16   85.23    3.86
  -1   8  16   92.04    5.31
  -1   8  15   39.10    3.07
   1  -8 -15   41.97    2.52
   1   8 -15   39.41    2.52
  -1   8  15   41.65    2.61
  -1  -8  15   41.02    2.61
  -1  -8  15   41.36    2.10
  -1   8  15   48.37    3.88
  -1   8  14    8.41    1.75
  -1  -8  14    5.09    1.38
  -1   8  14    5.94    1.39
   1   8 -14    7.82    1.38
   1  -8 -14    7.22    1.36
  -1  -8  14    5.31    1.07
  -1   8  14    7.31    2.16
  -1   8  13  110.63    4.89
   1  -8 -13  114.03    4.25
   1   8 -13  116.25    4.32
  -1  -8  13  109.68    3.95
  -1  -8  13  113.18    4.30
  -1   8  13  120.15    4.35
  -1  -8  12    4.18    1.03
  -1   8  12    5.56    1.47
  -1  -8  12    5.44    1.22
  -1   8  12    6.25    1.22
   1   8 -12    6.76    1.18
   1  -8 -12    6.36    1.20
   1   8 -11  238.98    6.92
  -1   8  11  217.48    7.58
  -1  -8  11  218.84    6.81
   1  -8 -11  223.86    6.81
  -1  -8  11  229.75    6.88
  -1  -8  11  228.50    6.01
  -1  -8  10   48.88    2.92
   1   8 -10   48.91    2.27
  -1  -8  10   48.59    1.69
  -1  -8  10   44.69    2.29
  -1   8  10   46.20    2.15
  -1  -8  10   47.62    2.25
   1  -8 -10   48.43    2.22
  -1   8  10   51.39    2.82
  -1   8   9   14.29    1.64
  -1  -8   9   15.46    1.79
  -1  -8   9   13.69    1.32
  -1   8   9   14.13    1.88
  -1   8   9   13.64    1.17
  -1  -8   9   12.74    1.17
   1   8  -9   15.64    1.22
   1  -8  -9   14.63    1.14
  -1  -8   9   13.89    0.97
  -1  -8   8   26.07    1.45
  -1   8   8   26.42    1.41
  -1  -8   8   23.83    2.12
   1  -8  -8   25.72    1.38
   1   8  -8   26.44    1.44
  -1   8   8   25.94    2.00
  -1   8   8   25.27    2.32
  -1  -8   8   24.28    1.70
  -1  -8   7   55.92    2.98
  -1   8   7   55.90    2.04
  -1  -8   7   54.80    2.07
   1   8  -7   55.94    2.08
   1  -8  -7   51.14    2.01
  -1   8   7   55.85    2.82
  -1   8   7   56.92    3.32
  -1  -8   7   55.57    2.59
  -1  -8   6   47.99    2.69
  -1   8   6   46.81    1.69
  -1  -8   6   44.33    1.71
   1   8  -6   46.63    1.72
   1  -8  -6   44.09    1.66
  -1   8   6   48.19    2.57
  -1  -8   6   46.53    2.39
  -1   8   6   46.85    2.92
   1  -8  -5   12.70    1.46
   1   8  -5   11.49    1.15
  -1   8   5   12.06    1.36
   1  -8  -5   10.61    0.65
   1   8  -5   11.06    0.67
  -1   8   5   11.88    1.54
  -1  -8   5   12.27    1.36
  -1  -8   5   10.63    1.48
   1  -8  -4  150.70    5.11
   1   8  -4  142.39    4.84
  -1  -8   4  149.51    5.20
  -1  -8   4  141.61    5.03
   1   8  -4  142.95    3.79
  -1   8   4  148.25    5.08
  -1   8   4  133.92    5.42
  -1   8   3  114.98    4.71
   1   8  -3  110.41    4.21
   1  -8  -3  118.12    4.33
  -1   8   3  117.86    4.34
  -1  -8   3  121.86    4.47
   1  -8  -2  115.60    4.25
  -1  -8   2  110.11    4.26
   1   8  -2  114.25    4.29
  -1   8   2  116.00    4.60
  -1   8   2  111.68    4.22
  -1   8   1    1.73    0.93
   1  -8  -1    1.21    0.98
  -1  -8   1    1.72    0.95
   1  -8  -1    0.77    0.98
   1   8  -1    0.35    0.81
  -1   8   1    0.87    0.81
  -1   8   0    5.43    1.08
   1  -8   0    6.81    1.12
   1  -8   0    5.28    1.12
   1   8   0    2.82    0.94
  -1  -8   0    4.94    1.14
  -1   8  -1   33.97    2.09
  -1  -8  -1   33.89    2.12
   1   8   1   34.54    2.26
   1   8   1   28.96    2.02
   1  -8   1   33.49    2.07
  -1   8  -2   22.24    1.66
   1   8   2   23.49    1.79
   1   8   2   23.12    1.91
   1  -8   2   26.34    1.86
  -1  -8  -2   21.50    1.74
  -1  -8  -3  111.81    4.18
  -1   8  -3  104.28    3.87
   1   8   3  106.07    4.47
   1  -8   3   96.04    2.78
   1   8   3  106.00    2.75
   1   8   3  104.18    4.14
   1  -8   3   99.82    4.00
   1   8   4    8.20    1.45
   1  -8   4    8.11    0.63
   1   8   4    8.22    0.62
   1   8   4    7.43    1.21
   1  -8   4    8.24    1.35
   1   8   5    2.99    1.17
   1  -8   5    2.37    1.08
   1  -8   5    2.46    0.55
   1   8   5    2.87    0.58
   1   8   5    3.67    1.14
   1  -8   6   55.16    2.23
   1   8   6   61.70    3.50
   1  -8   6   62.15    3.11
   1   8   6   58.35    2.15
   1  -8   6   55.27    2.14
   1   8   6   56.53    2.97
   1  -8   7  308.42    8.25
   1   8   7  306.37    8.22
  -1   8  -7  290.66    8.08
   1   8   7  299.75   10.14
   1  -8   7  310.42    9.33
   1   8   7  290.31    9.26
   1  -8   7  287.87    8.03
   1  -8   8  186.25    5.34
   1   8   8  198.34    7.55
  -1   8  -8  183.52    5.58
   1   8   8  182.63    6.64
   1   8   8  200.34    5.77
   1  -8   8  195.19    5.74
  -1   8  -9  115.72    3.90
  -1  -8  -9  112.69    3.88
   1  -8   9  123.41    4.05
   1   8   9  106.27    3.88
   1   8   9  117.61    5.54
   1  -8   9  114.32    3.44
   1   8   9  112.43    4.81
   1  -8  10  103.11    3.80
   1  -8  10  101.20    3.15
  -1   8 -10   99.88    3.69
  -1  -8 -10   99.71    3.66
   1   8  10  105.99    4.67
   1   8  10  101.23    5.21
   1   8  11    4.74    1.54
   1  -8  11    4.50    0.99
  -1   8 -11    6.57    1.13
  -1  -8 -11    5.46    1.09
   1  -8  11    5.08    1.20
   1   8  11    6.84    1.28
  -1  -8 -12    2.24    1.06
  -1   8 -12    4.31    1.16
   1   8  12    2.41    1.63
   1  -8  12    1.65    1.16
   1   8  12    3.20    1.24
  -1  -8 -13   92.76    3.77
  -1   8 -13   88.82    3.77
   1   8  13   90.74    4.83
   1   8  13   89.21    3.83
   1  -8  13   92.28    3.87
  -1  -8 -14   16.76    1.80
  -1   8 -14   17.13    1.78
   1   8  14   17.18    2.81
   1   8  14   17.78    2.63
   1   8  14   18.14    1.93
   1  -8  14   16.40    1.83
  -1   8 -15    8.82    1.65
   1   8  15   10.81    2.56
  -1  -8 -15   10.72    1.66
   1   8  15   10.26    2.44
   1   8  15   11.87    1.79
   1  -8  15   10.04    1.73
   1   8  16   10.32    2.72
  -1   8 -16   12.59    1.81
   1   8  16   13.04    2.65
  -1  -8 -16   15.04    1.87
   1  -8  17   13.21    1.66
   1   8  17   12.08    2.90
  -1   8 -17   13.79    1.96
   1   8  17   10.32    2.60
  -1  -8 -17   15.04    1.96
   1  -8  18   42.18    2.48
   1   8  18   33.94    3.77
  -1   8 -18   40.95    2.90
  -1  -8 -18   42.97    2.97
   1   8  18   38.36    4.25
   1   8  19   36.24    3.96
  -1   8 -19   33.55    2.77
  -1  -8 -19   34.67    2.85
   1   8  19   28.41    4.04
   1   8  20   46.48    4.39
  -1  -8 -20   47.35    3.27
  -1   8 -20   49.40    3.32
   1   8  20   40.61    4.79
  -1   8 -21   -0.31    1.82
  -1  -8 -21   -1.25    1.92
   1   8  21   -1.34    2.61
   1   8  21   -5.38    3.70
  -1  -8 -22    4.99    2.16
  -1   8 -22    4.01    2.04
   1   8  22    4.26    2.77
   1   8  22   -1.98    3.92
  -1   8 -23    8.22    2.41
  -1  -8 -23    4.85    2.27
   1   8  23    1.97    2.70
   1   8  24   -0.80    2.74
  -1  -8 -24   -0.12    2.28
  -1   8 -24    1.40    2.19
   1   8  24   -4.65    4.47
  -1   9  24    0.98    2.85
   1  -9 -24    0.89    2.22
   1   9 -24    0.67    2.21
  -1   9  24    0.59    3.12
  -1   9  23   42.44    4.36
   1   9 -23   42.97    3.34
   1  -9 -23   38.50    3.25
  -1   9  23   32.88    4.19
  -1   9  22   20.54    3.59
   1  -9 -22   27.33    2.90
   1   9 -22   24.78    2.75
  -1   9  22   20.51    3.53
  -1   9  21   89.62    5.80
   1  -9 -21   90.41    4.46
   1   9 -21   88.37    4.47
  -1   9  21   73.63    5.16
  -1   9  20   31.71    3.79
   1  -9 -20   33.05    2.87
   1   9 -20   35.12    2.90
  -1   9  20   31.41    3.57
  -1   9  19   93.13    5.83
   1  -9 -19   98.38    4.44
   1   9 -19   87.03    4.32
  -1   9  19   86.12    5.09
  -1  -9  18  107.31    3.85
   1   9 -18  117.98    4.89
   1  -9 -18  116.21    4.87
  -1   9  18  115.87    5.72
  -1   9  17   20.12    3.15
  -1  -9  17   22.56    1.66
  -1   9  17   24.55    2.74
   1   9 -17   26.35    2.33
   1  -9 -17   22.30    2.23
  -1  -9  16    1.47    1.06
  -1   9  16    2.06    2.29
   1  -9 -16    1.80    1.37
   1   9 -16    2.35    1.39
  -1   9  16    4.12    1.85
  -1  -9  16   -0.31    1.55
  -1   9  16    1.21    1.50
  -1  -9  15  138.88    5.17
  -1   9  15  143.54    5.18
  -1   9  15  127.21    5.72
   1   9 -15  135.16    5.08
   1  -9 -15  138.36    5.07
  -1  -9  15  134.86    4.61
  -1   9  15  133.81    6.73
  -1   9  14   67.83    3.24
  -1  -9  14   68.19    3.25
  -1   9  14   60.10    3.66
   1   9 -14   68.11    3.21
   1  -9 -14   69.34    3.20
  -1  -9  14   67.80    2.92
  -1   9  13   39.98    2.41
  -1  -9  13   39.47    2.43
  -1  -9  13   43.94    2.29
  -1   9  13   41.41    2.97
   1   9 -13   44.56    2.43
   1  -9 -13   47.81    2.46
   1   9 -12    1.38    1.01
  -1  -9  12    1.44    1.11
  -1   9  12    0.59    1.02
  -1   9  12    1.98    1.31
  -1  -9  12    1.46    0.71
  -1  -9  12    1.17    1.03
   1  -9 -12    0.54    0.95
   1   9 -11    8.38    1.14
  -1   9  11    7.05    1.49
  -1  -9  11    7.97    1.25
   1  -9 -11    8.00    1.13
  -1  -9  11    9.05    0.81
  -1  -9  11    5.88    1.18
  -1  -9  10    1.15    0.89
  -1   9  10    1.18    0.87
  -1   9  10    0.96    1.15
  -1  -9  10    0.59    0.92
  -1   9  10    1.85    1.63
  -1  -9  10    1.62    0.69
   1   9 -10    1.72    0.85
   1  -9 -10    1.10    0.81
   1   9  -9  126.85    4.01
   1  -9  -9  125.85    3.98
  -1   9   9  122.13    3.97
  -1  -9   9  127.79    4.02
  -1   9   9  126.83    4.99
  -1   9   9  115.70    5.55
  -1  -9   9  112.79    4.35
  -1  -9   9  129.87    5.22
  -1  -9   9  120.90    3.74
  -1  -9   8   76.04    3.76
  -1   9   8   75.68    2.65
  -1  -9   8   73.87    2.68
   1   9  -8   77.77    2.70
   1  -9  -8   77.65    2.66
  -1   9   8   75.55    3.63
  -1   9   8   81.07    4.34
  -1  -9   7  158.79    5.71
  -1  -9   7  148.68    4.31
  -1   9   7  153.96    4.28
  -1   9   7  144.45    6.08
   1  -9  -7  150.99    4.29
   1   9  -7  136.96    4.27
  -1   9   7  149.10    5.50
  -1  -9   6  233.47    7.46
  -1   9   6  231.38    8.01
   1   9  -6  214.91    5.88
  -1   9   6  224.88    7.26
   1  -9  -5  158.84    5.57
   1   9  -5  154.50    5.26
  -1   9   5  160.57    5.61
  -1  -9   5  150.32    5.62
  -1   9   5  159.13    6.15
  -1   9   4  146.94    5.30
   1  -9  -4  151.55    5.37
  -1  -9   4  150.95    5.45
  -1   9   4  142.75    5.71
   1   9  -4  142.63    5.07
  -1   9   3  245.74    7.61
   1  -9  -3  233.48    7.50
  -1  -9   3  233.36    7.60
  -1   9   3  236.62    8.00
   1   9  -3  234.41    7.46
  -1   9   2    6.09    1.21
   1  -9  -2    6.74    1.29
   1   9  -2    6.01    1.19
  -1   9   2    7.32    1.41
  -1  -9   2    5.86    1.35
  -1   9   1  687.84   18.70
   1   9  -1  678.31   18.56
   1  -9  -1  673.24   18.30
  -1  -9   1  677.67   18.39
   1   9   0   76.93    3.64
   1  -9   0   79.13    3.80
  -1  -9   0   89.00    3.72
   1  -9   0   81.69    3.58
   1   9   0   82.48    3.76
  -1   9   0   82.18    3.71
  -1  -9  -1  505.20   14.39
   1  -9   1  511.50   14.37
  -1   9  -1  511.19   14.44
   1   9   1  525.02   14.82
   1  -9   1  519.87   14.72
   1   9   1  525.00   14.58
  -1  -9  -2  138.51    5.07
   1  -9   2  133.43    4.97
  -1   9  -2  131.57    4.89
   1   9   2  129.59    5.04
   1   9   2  129.11    5.28
   1  -9   2  134.58    5.12
  -1   9  -3  535.45   14.84
  -1  -9  -3  556.45   15.15
   1  -9   3  538.95   15.14
   1   9   3  525.06   15.63
   1   9   3  517.83   15.09
   1  -9   3  559.55   15.10
   1   9   4   61.21    3.53
   1  -9   4   66.10    3.24
   1  -9   4   67.31    3.35
   1   9   4   60.62    3.22
   1  -9   4   61.93    1.95
   1   9   4   68.25    1.93
   1  -9   5  824.84   21.15
   1   9   5  875.00   21.14
   1   9   5  859.44   22.89
   1  -9   5  838.87   22.61
   1   9   5  856.70   23.60
   1  -9   5  852.57   22.77
   1  -9   6   49.32    1.94
   1   9   6   51.51    1.91
   1  -9   6   47.31    2.94
   1   9   6   45.90    2.92
   1  -9   6   47.99    2.73
   1   9   6   53.34    3.45
   1  -9   7  381.51   10.36
   1   9   7  393.01   10.35
   1   9   7  399.93   12.64
   1  -9   7  398.06   11.39
   1  -9   7  393.77   11.75
   1   9   7  392.27   11.77
   1  -9   7  383.90   10.35
   1  -9   8   66.31    2.58
   1   9   8   64.19    2.55
   1  -9   8   61.57    3.10
   1   9   8   59.01    3.89
   1  -9   8   62.95    3.49
   1   9   8   57.68    3.36
   1  -9   8   63.82    2.38
   1  -9   9  184.10    5.22
   1   9   9  175.10    6.69
   1   9   9  182.48    5.65
   1  -9   9  183.23    5.66
   1   9   9  176.37    7.51
   1  -9   9  190.64    6.27
  -1   9 -10    9.80    1.19
   1   9  10    5.77    1.93
   1   9  10   10.46    1.77
   1  -9  10   10.01    0.95
   1  -9  10    8.89    1.28
   1  -9  10   10.00    1.50
  -1   9 -11   57.13    2.64
   1   9  11   55.86    3.51
   1  -9  11   56.82    2.19
   1   9  11   62.28    2.82
   1  -9  11   59.72    2.77
   1   9  11   48.43    3.97
   1  -9  11   59.54    2.98
   1   9  12    7.22    1.83
   1   9  12    7.38    1.37
   1  -9  12    6.45    1.38
  -1  -9 -12    7.96    1.30
  -1   9 -12    8.69    1.35
   1  -9  12    7.61    1.42
   1  -9  12    3.70    1.36
  -1  -9 -13  119.97    4.52
  -1   9 -13  122.76    4.58
   1   9  13  114.34    5.54
   1  -9  13  122.99    4.66
   1   9  13  123.01    4.63
   1  -9  13  123.68    4.68
  -1   9 -14   12.84    1.71
  -1  -9 -14   14.66    1.74
   1   9  14   12.20    2.31
   1  -9  14   13.64    1.83
   1   9  14   12.13    1.81
   1  -9  14   14.04    1.70
   1   9  15   10.92    2.52
  -1  -9 -15   12.17    1.75
  -1   9 -15    8.60    1.67
   1   9  15    5.17    2.41
   1  -9  15   10.18    1.61
   1  -9  15    9.66    1.80
   1   9  15   10.48    1.80
  -1  -9 -16  240.56    7.77
  -1   9 -16  237.48    7.74
   1   9  16  222.05    9.66
   1   9  16  230.47    9.31
   1  -9  16  225.79    7.38
  -1   9 -17   22.92    2.28
  -1  -9 -17   26.55    2.45
   1   9  17   21.59    3.29
   1   9  17   19.89    3.15
   1  -9  17   23.32    2.01
  -1  -9 -18   57.57    3.38
  -1   9 -18   52.63    3.33
   1   9  18   50.30    4.53
   1   9  18   49.69    4.50
  -1   9 -19  138.61    5.61
  -1  -9 -19  137.18    5.56
   1   9  19  124.71    7.24
   1   9  19  120.26    6.96
   1   9  20    4.64    2.95
  -1  -9 -20    4.68    1.99
   1   9  20    1.78    2.68
  -1   9 -20    1.99    1.90
  -1   9 -21   21.89    2.65
   1   9  21   16.63    3.75
   1   9  21   16.63    3.38
  -1   9 -22    3.36    2.15
   1   9  22    3.11    3.52
   1   9  22    5.48    2.89
  -1   9 -23   38.49    3.43
   1   9  23   25.28    4.59
   1   9  23   36.13    4.39
   1 -10 -23    3.40    2.26
   1  10 -23    1.60    2.10
  -1  10  23    0.34    2.70
  -1  10  23    1.85    2.96
   1  10 -22   52.06    3.60
   1 -10 -22   54.89    3.74
  -1  10  22   51.72    4.41
  -1  10  22   52.14    4.84
   1 -10 -21    1.07    1.93
   1  10 -21    0.79    1.81
  -1  10  21    1.53    2.38
  -1  10  21    3.22    2.64
   1  10 -20   69.09    3.84
   1 -10 -20   68.29    3.82
  -1  10  20   66.12    4.52
  -1  10  20   72.23    5.38
   1 -10 -19   26.35    2.52
   1  10 -19   26.08    2.50
  -1  10  19   21.50    2.92
  -1  10  19   21.13    3.36
   1  10 -18    1.45    1.63
   1 -10 -18    2.75    1.71
  -1  10  18    1.05    1.91
  -1  10  18    1.92    2.51
   1 -10 -17    3.06    1.62
   1  10 -17    1.84    1.50
  -1 -10  17    0.97    1.14
  -1  10  17    5.06    2.59
  -1  10  17    2.25    1.97
  -1  10  16   74.19    4.30
   1 -10 -16   75.21    3.58
   1  10 -16   75.18    3.63
  -1  10  16   81.43    5.35
  -1 -10  16   74.14    3.15
  -1  10  16   78.18    3.70
  -1 -10  15   15.10    1.60
  -1  10  15   17.30    3.06
   1 -10 -15   14.30    1.76
   1  10 -15   12.78    1.72
  -1  10  15   13.78    2.19
  -1  10  15   14.45    1.86
  -1 -10  15   14.43    1.90
   1 -10 -14    8.42    1.51
   1  10 -14    9.54    1.52
  -1  10  14   10.51    1.98
  -1 -10  14    9.32    1.61
  -1  10  14    9.69    1.61
  -1 -10  13   20.40    1.56
   1  10 -13   21.09    1.79
   1 -10 -13   23.34    1.85
  -1  10  13   24.24    2.46
  -1 -10  13   21.70    1.89
  -1  10  13   25.23    1.87
  -1 -10  12    6.50    0.85
   1  10 -12    4.44    1.10
   1 -10 -12    4.84    1.14
  -1  10  12    5.32    1.62
  -1  10  12    5.03    1.16
  -1 -10  12    4.04    1.22
  -1  10  11    0.97    1.49
  -1 -10  11    0.52    1.03
  -1  10  11    1.05    1.87
   1  10 -11    0.61    0.91
   1 -10 -11    0.50    0.92
  -1 -10  11    1.12    0.79
   1  10 -10   14.64    1.26
   1 -10 -10   16.12    1.31
  -1  10  10   14.85    2.39
  -1  10  10   14.06    1.31
  -1 -10  10   15.39    1.34
  -1  10  10   16.33    1.96
  -1 -10  10   14.14    1.15
   1  10  -9   44.24    1.95
  -1  10   9   49.84    3.62
  -1  10   9   45.77    1.95
  -1 -10   9   47.60    2.02
  -1  10   9   47.31    2.95
  -1 -10   9   43.14    1.94
  -1  10   8   23.40    2.15
   1  10  -8   20.06    1.18
  -1 -10   8   20.41    1.87
  -1  10   8   19.60    2.40
  -1  10   8   22.38    1.21
  -1 -10   8   22.65    1.26
  -1  10   7   10.53    1.64
  -1  10   7   10.81    1.96
  -1  10   6    3.59    1.35
  -1 -10   6    4.33    1.53
  -1  10   6    2.92    1.51
  -1 -10   5   72.93    3.60
  -1  10   5   67.90    3.87
   1 -10  -5   74.02    3.52
   1  10  -5   71.69    3.23
  -1  10   5   67.88    3.47
  -1 -10   4   83.08    3.87
   1  10  -4   82.07    3.62
  -1  10   4   79.30    4.18
   1 -10  -4   79.10    3.74
  -1  10   4   83.56    3.79
  -1 -10   3   16.03    1.83
   1  10  -3   17.51    1.71
  -1  10   3   18.06    2.00
   1 -10  -3   18.89    1.88
  -1  10   3   18.49    1.90
  -1 -10   2   77.81    3.77
  -1  10   2   81.85    4.00
   1  10  -2   75.21    3.67
   1 -10  -2   81.54    3.70
  -1  10   2   80.60    3.70
  -1  10   1    2.83    1.24
   1  10  -1    1.65    1.17
  -1 -10   1    2.82    1.35
   1 -10  -1    2.70    1.29
   1 -10   0  307.99    9.42
   1  10   0  297.39    9.69
  -1  10   0  314.97    9.68
  -1 -10   0  302.94    9.49
   1  10   0  306.29    9.61
   1 -10   1   17.11    1.88
   1  10   1   19.78    1.90
  -1 -10  -1   17.54    1.90
   1  10   1   21.77    2.09
  -1  10  -1   19.28    1.88
   1  10   2  208.38    7.14
  -1  10  -2  198.26    6.82
   1 -10   2  201.62    7.12
   1 -10   2  203.43    6.91
   1  10   2  201.42    7.37
  -1 -10  -2  203.42    6.93
   1 -10   3   28.41    2.34
   1  10   3   25.89    2.42
  -1 -10  -3   28.04    2.30
   1  10   3   27.31    2.26
   1 -10   3   26.84    2.30
   1 -10   4    2.03    1.30
   1  10   4    3.04    1.27
   1 -10   4    3.63    1.46
   1  10   4    3.81    1.44
   1  10   5   37.84    1.28
   1 -10   5   35.80    1.33
   1  10   5   38.25    2.69
   1 -10   5   39.08    2.64
   1  10   5   39.74    3.08
   1 -10   5   40.19    2.61
   1  10   6   82.73    2.55
   1 -10   6   78.26    2.59
   1  10   6   88.29    4.66
   1 -10   6   83.16    3.88
   1  10   6   76.04    3.95
   1 -10   6   88.51    4.07
   1 -10   7   10.37    1.20
   1  10   7   10.48    2.02
   1 -10   7   14.01    1.73
   1 -10   7   10.77    1.00
   1  10   7   10.07    0.95
   1  10   7    9.39    1.73
   1  10   8    1.86    1.67
   1 -10   8    1.67    1.25
   1 -10   8    2.82    0.93
   1  10   8    1.29    1.36
   1 -10   8    1.44    0.84
   1  10   8    1.15    0.75
   1  10   9    2.86    1.79
   1 -10   9    1.89    1.30
   1  10   9    4.95    1.48
   1 -10   9    3.29    0.93
   1  10   9    2.69    0.96
   1 -10   9    1.30    0.97
   1 -10  10    4.12    1.40
   1  10  10    6.62    2.11
   1  10  10    4.31    1.53
   1 -10  10    7.70    1.00
   1 -10  10    5.63    1.22
   1  10  11   47.41    3.98
   1 -10  11   51.23    2.91
   1 -10  11   48.87    2.04
   1  10  11   49.76    2.51
   1 -10  11   49.94    2.54
   1  10  11   49.06    3.35
   1  10  12   15.92    2.83
   1 -10  12   16.59    1.88
   1 -10  12   16.30    1.49
   1  10  12   19.58    1.75
   1 -10  12   18.08    1.82
   1  10  12   17.04    2.34
   1  10  13    1.54    1.31
   1 -10  13    0.66    1.28
   1  10  13    4.36    1.92
   1 -10  13    1.43    1.38
   1 -10  14  288.75    8.98
   1  10  14  304.49    9.01
   1 -10  14  293.12    9.02
   1  10  14  274.61   10.15
  -1  10 -14  288.66    8.86
   1  10  15    3.99    1.61
   1 -10  15    6.09    1.73
   1 -10  15    4.66    1.56
   1  10  15    4.63    2.21
  -1  10 -15    4.37    1.50
   1 -10  16   56.64    3.01
   1  10  16   48.30    4.49
  -1  10 -16   52.58    3.10
   1  10  17   21.27    3.49
   1  10  17   20.23    3.06
  -1  10 -17   24.19    2.38
   1  10  18   14.87    3.31
   1  10  18   13.80    2.92
  -1  10 -18   14.77    2.24
   1  10  19    1.46    2.51
   1  10  19   -1.02    2.67
   1  10  20    2.92    2.84
   1  10  20    2.69    2.78
   1  10  21   18.83    3.82
   1  10  21   14.01    3.42
   1  10  22   -0.44    3.25
   1  10  22    2.75    2.83
  -1  11  22   10.60    3.38
  -1  11  22   10.22    2.90
   1  11 -22    8.18    2.33
  -1  11  21   11.38    3.35
  -1  11  21    9.32    2.74
   1  11 -21   11.00    2.31
  -1  11  20   10.23    3.25
  -1  11  20    7.78    2.56
   1 -11 -20    5.49    1.99
   1  11 -20    4.87    2.00
  -1  11  19    2.26    2.77
  -1  11  19    5.15    2.31
   1 -11 -19    4.42    1.94
   1  11 -19    1.91    1.88
  -1  11  18    0.20    2.46
  -1  11  18   -0.13    1.95
   1 -11 -18    1.22    1.60
   1  11 -18    1.07    1.59
  -1  11  17    1.98    2.38
   1 -11 -17    0.99    1.54
   1  11 -17    0.61    1.49
  -1  11  17    0.63    1.79
  -1  11  16   85.53    5.71
   1 -11 -16   99.50    4.12
   1  11 -16   93.52    4.05
  -1  11  16   89.40    4.82
  -1  11  16   92.89    4.02
   1 -11 -15   36.49    2.37
   1  11 -15   30.65    2.20
  -1  11  15   31.41    2.94
  -1  11  15   33.56    2.34
   1 -11 -14  160.44    5.47
   1  11 -14  152.84    5.38
  -1  11  14  158.97    6.49
  -1  11  14  166.47    5.45
   1  11 -13    1.95    1.11
  -1  11  13    0.33    1.69
  -1 -11  13    3.12    1.26
  -1  11  13    1.32    1.15
  -1  11  12   34.93    2.90
  -1 -11  12   35.39    2.07
  -1  11  12   36.86    3.59
   1  11 -12   32.16    1.95
  -1 -11  12   39.66    1.68
   1  11 -11    3.61    0.97
  -1  11  11    3.33    0.81
  -1 -11  11    2.84    1.05
  -1 -11  11    3.43    0.90
  -1  11  11    5.90    2.06
  -1  11  11    5.13    1.83
  -1 -11  10  155.54    4.77
  -1  11  10  158.84    4.73
  -1  11  10  153.12    7.05
  -1 -11  10  152.23    4.64
  -1  11  10  154.24    6.21
  -1  11   9    2.77    1.89
  -1 -11   9    1.39    0.99
  -1  11   9    2.27    1.56
  -1  11   8    0.67    1.34
  -1  11   8    0.55    1.60
  -1  11   7    4.43    1.53
  -1  11   7    3.32    1.62
  -1  11   6   65.96    3.58
  -1  11   6   65.57    4.03
  -1  11   5    3.02    1.64
   1 -11  -5    3.05    1.52
  -1  11   5    2.18    1.33
   1  11  -5    3.51    1.18
  -1  11   4    2.31    1.48
   1 -11  -4    2.82    1.48
   1  11  -4    1.66    1.13
  -1  11   4    1.87    1.32
   1 -11  -3    0.76    1.35
   1  11  -3    0.58    1.10
  -1  11   3    0.44    1.33
  -1  11   3    0.88    1.31
   1 -11  -2  149.93    5.67
   1  11  -2  146.32    5.73
  -1  11   2  155.14    6.13
  -1 -11   1   70.03    3.61
   1 -11  -1   72.88    3.63
  -1  11   1   74.01    3.85
   1  11  -1   65.69    3.59
   1 -11   0   70.07    3.63
  -1 -11   0   78.39    3.79
   1  11   0   72.39    3.75
  -1  11   0   72.30    3.72
   1  11   0   73.18    3.88
  -1  11  -1   16.68    1.86
  -1 -11  -1   16.91    2.02
   1 -11   1   15.03    1.91
   1  11   1   18.14    2.02
   1  11   1   14.28    1.96
  -1  11  -2   12.62    1.63
   1  11   2   10.56    1.81
  -1 -11  -2   11.83    1.82
   1  11   2   10.96    1.74
   1 -11   2   11.53    1.75
   1 -11   3    9.21    1.78
   1  11   3    9.07    1.75
  -1 -11  -3   10.45    1.84
   1  11   3   11.47    1.80
   1  11   4   12.09    2.06
   1  11   4   12.72    1.84
   1 -11   4   14.09    1.91
   1  11   5   26.76    2.50
   1 -11   5   25.81    2.33
   1  11   5   26.54    2.70
   1 -11   6    5.12    1.60
   1  11   6    3.57    1.53
   1  11   6    3.47    1.80
   1  11   7    4.45    0.68
   1 -11   7    4.99    0.74
   1 -11   7    3.87    1.46
   1  11   7    5.12    1.91
   1  11   7    5.37    1.73
   1 -11   7    3.76    1.12
   1  11   8    0.87    0.74
   1 -11   8    0.28    0.76
   1 -11   8    0.71    1.43
   1  11   8    0.15    1.71
   1 -11   8    0.71    1.03
   1  11   8    1.20    1.46
   1  11   9    3.36    2.01
   1 -11   9    3.41    1.49
   1  11   9    5.44    1.83
   1 -11   9    5.11    1.10
   1  11   9    3.79    0.94
   1 -11   9    2.77    0.96
   1  11  10   91.71    4.80
   1  11  10  107.86    5.91
   1 -11  10  102.79    4.48
   1 -11  10  106.24    3.43
   1 -11  10  101.41    3.68
   1  11  11    2.48    1.72
   1  11  11    1.05    2.00
   1 -11  11    0.93    1.42
   1 -11  11    3.38    1.00
   1 -11  11    1.65    1.17
   1  11  11    1.81    1.12
   1  11  12  141.94    4.77
   1 -11  12  132.29    4.76
   1  11  12  127.17    5.90
   1  11  12  131.96    6.90
   1 -11  12  134.89    5.29
   1  11  13   10.34    1.53
   1  11  13   12.43    2.27
   1  11  13   10.10    2.82
   1 -11  13    8.52    1.76
   1  11  14   33.44    2.38
   1  11  14   39.13    3.41
   1 -11  14   40.65    2.73
   1  11  15   23.40    2.90
   1  11  15   24.94    2.26
   1  11  16   12.38    2.66
   1  11  17   25.24    3.30
   1  11  17   22.08    3.62
   1  11  18    7.27    2.64
   1  11  18    7.78    2.89
   1  11  19    1.05    2.56
   1  11  19    0.43    2.74
   1  11  20    8.64    3.08
   1  11  20    8.43    3.31
   1  11  21    5.82    2.99
   1  11  21    4.58    3.02
  -1  12  21    2.18    2.94
  -1  12  21    6.82    2.61
  -1  12  20    3.89    3.03
  -1  12  20    9.41    2.57
  -1  12  19   18.19    3.56
  -1  12  19   19.43    2.85
  -1  12  18   10.74    3.18
  -1  12  18   11.07    2.50
  -1  12  17    8.46    3.00
  -1  12  17    8.97    2.38
  -1  12  16    5.62    2.25
  -1  12  15   28.38    2.97
  -1  12  14    0.60    1.92
  -1  12  13   27.08    3.50
  -1  12  13   29.72    1.87
  -1  12  13   30.98    3.01
  -1  12  12    7.41    2.50
  -1  12  12    8.02    2.12
  -1  12  11   10.66    2.43
  -1  12  11    9.53    2.06
  -1  12  10   44.16    3.80
  -1 -12  10   42.43    2.00
  -1  12  10   42.83    3.20
  -1  12   9   11.21    2.40
  -1  12   9    7.80    1.85
  -1 -12   9    5.77    1.18
  -1  12   8  113.64    5.85
  -1  12   8  119.41    5.27
  -1  12   7   52.34    3.87
  -1  12   7   54.50    3.40
  -1  12   6   15.90    2.38
  -1  12   6   19.37    2.22
  -1  12   5  157.32    6.88
  -1  12   5  174.80    6.49
  -1  12   4   56.47    3.80
   1  12  -4   65.90    3.39
  -1  12   4   64.13    3.54
   1  12  -3   37.05    2.64
  -1  12   3   33.79    2.92
  -1  12   2   12.04    2.01
   1  12  -2   14.13    1.90
  -1  12   1   38.40    2.90
   1  12  -1   34.84    2.72
   1  12   0    9.07    1.82
  -1  12   0    9.24    1.84
  -1  12  -1  236.92    8.42
   1  12   1  251.73    8.88
   1  12   1  263.15    8.71
   1  12   2    7.97    1.91
  -1  12  -2    7.38    1.62
   1  12   2    9.77    1.87
   1  12   3    3.29    1.52
   1  12   3    1.66    1.66
   1  12   4    6.58    1.75
   1  12   4    7.25    1.97
   1  12   5   -0.11    1.52
   1  12   5    1.82    1.66
   1  12   6    6.78    1.86
   1  12   6    6.80    2.14
   1 -12   6    8.73    1.88
   1  12   7    3.25    1.89
   1  12   7    3.51    1.82
   1 -12   7    2.45    1.22
   1 -12   7    1.89    1.70
   1  12   8  110.58    5.81
   1 -12   8  105.88    4.77
   1  12   8  105.75    5.10
   1 -12   8   95.51    3.54
   1 -12   9    4.78    1.16
   1  12   9    4.41    2.19
   1 -12   9    3.65    1.65
   1  12   9    2.98    1.88
   1  12   9    4.13    0.84
   1 -12   9    4.69    0.95
   1 -12  10   36.51    2.77
   1  12  10   34.72    3.68
   1  12  10   33.03    1.75
   1  12  10   26.97    2.90
   1  12  11   17.67    3.08
   1 -12  11   17.56    2.21
   1  12  11   15.40    2.48
   1  12  12   12.93    2.81
   1 -12  12    8.05    1.80
   1  12  12    8.32    1.38
   1  12  12    9.12    2.36
   1  12  13    4.89    2.47
   1 -12  13    4.31    1.76
   1  12  13    6.88    2.29
   1  12  13    6.92    1.43
   1  12  14    2.60    2.13
   1  12  15   85.27    4.99
   1  12  16    3.26    2.37
   1  12  17    6.35    2.46
   1  12  17    7.94    3.19
   1  12  18   28.61    3.57
   1  12  18   29.46    4.06
   1  12  19   28.33    3.70
   1  12  19   22.55    3.85
   1  12  20   66.57    5.04
   1  12  20   59.18    5.34
  -1  13  19    7.74    3.21
  -1  13  19    4.25    2.59
  -1  13  18   75.80    5.79
  -1  13  18   67.55    4.60
  -1  13  17   49.87    3.97
  -1  13  16   45.62    3.85
  -1  13  15   26.51    3.07
  -1  13  14   16.64    3.28
  -1  13  14   10.71    2.49
  -1  13  13   51.77    4.58
  -1  13  13   47.60    3.72
  -1  13  12   22.57    2.80
  -1  13  12   22.13    3.32
  -1  13  11   83.66    5.36
  -1  13  11   81.23    4.58
  -1  13  10   49.13    4.16
  -1  13  10   51.32    3.62
  -1  13   9  135.28    6.81
  -1  13   9  140.59    6.07
  -1  13   8   55.47    4.35
  -1  13   8   66.29    3.96
  -1  13   7  234.30    9.25
  -1  13   7  232.65    8.43
  -1  13   6  140.84    6.71
  -1  13   6  152.34    6.19
  -1  13   5   55.92    4.07
  -1  13   5   63.78    3.80
  -1  13   4   47.85    3.69
   1  13  -4   57.92    3.26
  -1  13   3  132.86    6.13
   1  13  -3  142.91    5.70
   1  13  -2    0.62    1.44
  -1  13   2    0.60    1.63
   1  13  -1   56.07    3.53
  -1  13   1   55.61    3.59
   1  13   0    5.91    1.87
  -1  13   0    2.86    1.59
   1  13   1   42.94    3.35
  -1  13  -1   42.32    3.06
   1  13   2   59.89    4.01
   1  13   2   58.72    3.77
  -1  13  -2   63.42    3.62
   1  13   3   85.88    4.91
   1  13   3   86.60    4.58
   1  13   4  152.76    6.86
   1  13   4  150.31    6.34
   1  13   5  100.18    5.49
   1  13   5   99.94    5.05
   1  13   6  103.02    5.68
   1  13   6  102.26    5.09
   1  13   7  125.83    6.38
   1 -13   7  114.96    4.17
   1  13   7  129.85    5.79
   1  13   8   63.16    4.03
   1  13   8   60.47    4.56
   1  13   9   37.80    3.31
   1  13   9   43.20    3.97
   1  13  10   25.85    3.55
   1  13  10   22.47    2.84
   1 -13  10   27.71    2.68
   1  13  11  140.07    7.36
   1  13  11  136.87    6.40
   1 -13  11  145.79    5.89
   1  13  12    1.63    2.17
   1  13  12   -0.79    2.53
   1  13  13   55.68    4.13
   1  13  13   54.04    4.83
   1  13  14   20.01    2.99
   1  13  14    9.64    3.08
   1  13  15   37.58    3.70
   1  13  16  124.36    6.37
   1  13  17   82.98    5.32
   1  13  18   87.58    5.51
   1  13  18   79.21    6.07
  -1  14  17    0.41    2.48
  -1  14  16   42.79    3.77
  -1  14  15   -0.66    2.34
  -1  14  15    2.56    2.92
  -1  14  14    1.05    2.32
  -1  14  14    1.66    2.75
  -1  14  13    0.78    2.18
  -1  14  13    0.20    2.69
  -1  14  12   77.79    4.59
  -1  14  12   68.55    5.34
  -1  14  11   -0.38    2.45
  -1  14  11    1.27    2.07
  -1  14  10   25.12    3.45
  -1  14  10   25.23    2.94
  -1  14   9   24.81    2.89
  -1  14   9   28.72    3.47
  -1  14   8   47.37    3.54
  -1  14   8   45.15    4.07
  -1  14   7   14.30    2.40
  -1  14   7   12.08    2.69
  -1  14   6   77.25    4.38
  -1  14   6   76.45    4.85
  -1  14   5   40.04    3.53
  -1  14   4   27.84    3.05
  -1  14   3    3.08    1.83
   1  14  -3    2.30    1.70
   1  14  -2    6.86    1.94
  -1  14   2    7.17    2.09
   1  14  -1   11.49    2.14
  -1  14   1   14.57    2.33
   1  14   0   72.43    4.33
  -1  14   0   70.21    4.20
   1  14   1   12.84    2.34
  -1  14  -1   11.02    2.11
   1  14   2   60.98    4.17
   1  14   3    2.32    1.98
   1  14   3   -1.16    2.03
   1  14   4    2.99    2.07
   1  14   4   -0.30    2.25
   1  14   5   18.12    2.64
   1  14   5   15.86    2.83
   1  14   6    0.26    1.96
   1  14   6    0.17    2.28
   1  14   7   26.37    3.02
   1  14   7   23.04    3.17
   1  14   8    1.33    2.00
   1  14   8    3.78    2.41
   1  14   9   10.03    2.73
   1  14   9    6.20    2.31
   1  14  10   48.57    3.90
   1  14  10   50.71    4.51
   1  14  11   17.06    3.38
   1  14  11   14.82    2.77
   1  14  12   -0.20    2.55
   1  14  12    1.97    2.39
   1  14  13   12.43    3.26
   1  14  13    5.17    2.56
   1  14  14   95.91    6.39
   1  14  14   93.47    5.47
   1  14  15    3.52    3.07
   1  14  15    1.35    2.58
   1  14  16    4.91    2.85
  -1  15  15   -0.69    2.53
  -1  15  15    2.62    3.14
  -1  15  14   65.98    4.55
  -1  15  14   66.59    5.52
  -1  15  13    1.66    2.84
  -1  15  13    3.68    2.50
  -1  15  12   82.79    5.85
  -1  15  12   87.50    5.07
  -1  15  11    2.74    2.84
  -1  15  11    6.19    2.49
  -1  15  10   41.52    4.31
  -1  15  10   50.28    3.93
  -1  15   9    8.24    2.74
  -1  15   9   10.58    2.57
  -1  15   8   42.85    4.15
  -1  15   8   48.89    3.78
  -1  15   7    0.84    2.23
  -1  15   7    2.02    2.11
  -1  15   6    2.10    2.32
  -1  15   5    1.85    2.18
  -1  15   4   28.74    3.25
   1  15  -3    1.67    1.80
  -1  15   3    1.56    2.08
  -1  15   2  261.64    9.65
   1  15  -2  265.32    9.29
   1  15  -1    9.27    2.29
  -1  15   1    9.47    2.22
   1  15   0  120.84    5.74
  -1  15   0  107.88    5.39
   1  15   1   28.16    3.13
   1  15   2   43.00    3.76
   1  15   3   15.19    2.74
   1  15   4   14.19    2.82
   1  15   5   30.85    3.17
   1  15   5   27.59    3.46
   1  15   6   24.47    3.09
   1  15   6   19.16    3.27
   1  15   7   28.28    3.19
   1  15   7   30.87    3.72
   1  15   8    3.74    2.64
   1  15   8    9.63    2.60
   1  15   9    1.36    2.69
   1  15   9    0.57    2.33
   1  15  10   39.27    3.78
   1  15  10   40.31    4.24
   1  15  11    2.92    2.43
   1  15  11    3.31    2.85
   1  15  12  126.30    6.53
   1  15  12  138.36    7.61
   1  15  13    7.81    3.11
   1  15  13    6.83    2.79
   1  15  14    7.75    3.10
   1  15  14    3.16    2.67
  -1  16  13   19.47    3.29
  -1  16  12   -1.41    2.50
  -1  16  12    0.42    2.92
  -1  16  11   10.21    2.78
  -1  16  11   11.30    3.30
  -1  16  10   32.52    3.58
  -1  16  10   29.54    3.92
  -1  16   9    1.64    2.37
  -1  16   9   -0.38    2.64
  -1  16   8   26.96    3.66
  -1  16   7    2.45    2.60
  -1  16   6    1.01    2.49
  -1  16   5    0.65    2.29
  -1  16   4   39.91    3.90
  -1  16   3   13.22    2.69
  -1  16   2    4.72    2.34
   1  16  -2    3.91    2.09
  -1  16   1    1.89    2.04
   1  16  -1    1.93    1.92
   1  16   0    6.71    2.41
   1  16   1   27.40    3.14
   1  16   2   15.36    2.81
   1  16   3   28.02    3.47
   1  16   4   25.22    3.45
   1  16   5   11.98    2.98
   1  16   6    3.87    2.48
   1  16   6    3.07    2.67
   1  16   7   63.35    4.52
   1  16   7   57.91    4.98
   1  16   8   23.50    3.26
   1  16   8   21.75    3.71
   1  16   9   40.30    3.88
   1  16   9   33.85    4.26
   1  16  10   17.76    3.21
   1  16  10   16.44    3.59
   1  16  11    7.47    2.90
   1  16  11    4.85    3.16
   1  16  12    7.38    2.95
  -1  17   9   19.76    3.57
  -1  17   8   48.40    4.62
  -1  17   7    5.09    2.95
  -1  17   6  110.12    6.35
  -1  17   5   20.36    3.28
  -1  17   4   56.59    4.61
  -1  17   3    8.22    2.73
  -1  17   2    8.71    2.62
   1  17  -1    3.48    2.27
   1  17   0   20.36    2.98
   1  17   1    1.50    2.36
   1  17   2   45.10    4.05
   1  17   3   12.36    2.96
   1  17   4  126.02    6.79
   1  17   5   14.05    3.35
   1  17   6   77.64    5.53
   1  17   7   -0.19    2.86
   1  17   8   43.28    4.66
   1  17   8   50.03    4.30
   2   0 -28   59.59    4.45
  -2   0  27   -0.65    1.83
   2   0 -27   -0.41    2.41
   2   0 -26   63.19    4.27
  -2   0  26   62.22    3.83
  -2   0  25    0.11    1.76
   2   0 -25    2.04    2.33
  -2   0  24  135.84    5.81
   2   0 -24  152.87    6.49
   2   0 -23   -0.47    1.82
   2   0 -22   36.59    3.01
   2   0 -21    0.65    1.57
   2   0 -20   19.25    2.24
   2   0 -19   -0.78    1.27
   2   0 -18    8.11    1.63
  -2   0  17   -0.33    1.24
   2   0 -17   -0.52    1.22
  -2   0  16  431.82   12.77
   2   0 -16  452.72   12.91
  -2   0  15   -0.28    1.16
   2   0 -15    0.53    0.98
  -2   0  14  695.70   18.49
   2   0 -14  682.79   18.55
   2   0 -13   -0.58    0.77
   2   0 -12   68.35    2.97
   2   0 -11   -0.11    0.56
   2   0 -10  632.60   16.65
   2   0  -9    0.44    0.41
   2   0  -8    2.58    0.53
   2   0  -7   -0.03    0.32
   2   0  -6    4.53    0.53
   2   0  -5    0.38    0.26
  -2   0   5    0.61    0.25
   2   0  -4  306.18    7.97
   2   0  -4  309.46    7.80
   2   0  -3    0.27    0.16
   2   0  -3    0.10    0.12
  -2   0   2 1652.22   40.15
  -2   0   1    0.44    0.14
  -2   0   0  844.62   21.10
  -2   0  -3    0.21    0.22
  -2   0  -4 3016.74   73.69
  -2   0  -5   -0.12    0.35
  -2   0  -6  794.33   20.19
  -2   0  -7    0.04    0.46
  -2   0  -8  284.67    8.07
  -2   0  -9    0.20    0.52
  -2   0 -10 1599.60   40.20
  -2   0 -11   -0.35    0.70
   2   0  12  987.17   26.03
  -2   0 -12 1009.19   25.94
   2   0  13    0.72    1.04
  -2   0 -13    0.48    0.92
   2   0  14   -0.31    1.29
  -2   0 -14    1.25    0.99
   2   0  15   -0.25    1.19
  -2   0 -15    0.16    1.06
  -2   0 -16  102.21    4.39
  -2   0 -17   -0.45    1.34
  -2   0 -18  124.29    5.29
  -2   0 -19    1.00    1.52
  -2   0 -20   13.64    2.15
  -2   0 -21   -0.33    1.66
  -2   0 -22   20.01    2.59
  -2   0 -23   -2.08    2.15
  -2   0 -24  260.28    9.20
  -2   0 -24  233.07    7.72
  -2   0 -25    3.95    2.50
  -2   0 -25   -0.32    1.77
  -2   0 -26   78.80    4.92
  -2   1  28   -0.96    2.09
   2  -1 -28   -1.11    2.46
  -2  -1  27    1.55    1.76
  -2   1  27    0.36    2.00
   2  -1 -27   -0.27    2.23
   2  -1 -26    5.49    2.44
  -2   1  26    6.05    2.03
  -2  -1  26    6.30    1.84
  -2  -1  25   10.99    1.97
  -2   1  25   11.34    2.27
   2   1 -25   13.96    1.65
   2  -1 -25   12.43    2.50
  -2   1  24   60.50    3.85
  -2  -1  24   59.88    3.47
   2  -1 -24   60.62    4.02
  -2   1  23   36.53    2.99
   2  -1 -23   39.25    3.23
  -2   1  22   74.80    4.18
   2  -1 -22   84.23    4.41
   2  -1 -21   93.02    4.61
   2  -1 -20    1.73    1.42
   2  -1 -19   68.33    3.68
   2  -1 -18   38.62    2.68
   2  -1 -17   34.04    2.47
  -2  -1  17   37.60    2.59
   2  -1 -16   89.07    3.96
  -2  -1  16   89.07    3.90
   2  -1 -15  286.88    8.91
  -2  -1  15  293.88    8.90
   2  -1 -14    3.40    0.96
  -2  -1  14    3.21    1.06
   2  -1 -13  111.98    4.20
  -2  -1  13  112.50    4.19
   2  -1 -12   32.81    1.93
   2  -1 -11   33.06    1.86
   2  -1 -10   55.04    2.39
  -2  -1   9  161.30    5.00
   2  -1  -9  165.04    5.05
  -2  -1   8   12.79    0.98
   2  -1  -8   11.50    0.91
  -2  -1   7    1.20    0.47
   2  -1  -7    0.94    0.39
  -2  -1   6  745.55   18.79
   2  -1  -6  745.21   18.83
  -2  -1   5   25.23    1.14
   2  -1  -5   27.45    1.17
   2  -1  -4  345.02    8.88
  -2  -1   4  344.49    8.78
   2  -1  -4  337.09    8.78
  -2  -1   3  120.77    3.26
   2  -1  -3  119.05    3.27
   2  -1  -3  117.83    3.37
   2   1  -2   10.72    0.52
  -2   1   2    9.83    0.53
   2   1  -1  257.61    6.58
  -2   1   0  249.40    6.31
   2  -1   1  311.47    7.85
   2  -1   2   60.60    1.97
   2  -1   2   67.76    2.26
  -2  -1  -3  176.38    4.77
   2  -1   3  170.09    4.77
  -2  -1  -4    1.93    0.38
   2  -1   4    1.56    0.43
  -2   1  -4    0.98    0.56
   2  -1   5 1269.92   30.74
  -2  -1  -5 1200.85   30.66
   2  -1   6   23.47    1.31
  -2  -1  -6   22.80    1.24
   2  -1   7  230.84    6.71
  -2  -1  -7  233.64    6.68
  -2  -1  -8  680.11   17.69
  -2  -1  -9   53.46    2.35
  -2  -1 -10  234.32    7.04
   2  -1  11  415.00   11.40
  -2  -1 -11  387.96   11.23
   2  -1  12   11.13    1.41
  -2  -1 -12    8.44    1.18
   2  -1  13  116.13    4.53
  -2  -1 -13  116.11    4.47
   2  -1  14   36.03    2.42
  -2  -1 -14   36.48    2.35
   2  -1  15   37.43    2.61
  -2  -1 -15   42.31    2.56
  -2  -1 -16   57.34    3.17
  -2  -1 -17   40.37    2.74
  -2  -1 -18   30.82    2.53
  -2  -1 -19  157.92    6.23
  -2   1 -20    0.56    1.37
  -2  -1 -20   -0.21    1.65
  -2   1 -21    6.46    1.54
  -2  -1 -21    5.56    1.93
  -2  -1 -22   17.51    2.51
  -2   1 -22   17.46    1.88
  -2   1 -23    9.20    1.65
  -2  -1 -23   13.51    2.49
  -2  -1 -24   12.65    2.63
  -2   1 -24   13.52    1.74
  -2  -1 -25   70.19    4.56
  -2  -1 -26   48.34    3.99
   2  -2 -28   57.00    4.30
  -2   2  28   59.62    4.19
  -2   2  27   13.43    2.56
   2  -2 -27   11.97    2.76
  -2   2  26    2.06    1.94
  -2  -2  26    0.59    1.54
   2  -2 -26    2.58    2.19
  -2   2  25    0.76    1.93
  -2  -2  25   -1.01    1.61
   2  -2 -25   -0.50    2.15
   2  -2 -24   38.79    3.33
  -2   2  24   38.13    3.22
  -2   2  23    2.55    1.91
   2   2 -23    2.84    0.96
   2  -2 -23    3.60    1.95
  -2   2  22  233.73    8.58
   2   2 -22  242.04    6.73
   2  -2 -22  236.42    8.54
  -2   2  21    8.57    1.95
   2  -2 -21    8.60    1.91
   2   2 -21   10.85    1.24
   2  -2 -20  235.49    8.43
   2   2 -20  252.62    7.09
   2  -2 -19    7.44    1.68
   2   2 -19    7.69    1.19
   2  -2 -18    3.69    1.35
   2  -2 -17   35.63    2.49
  -2  -2  17   33.48    2.44
  -2   2  17   36.55    2.54
   2  -2 -16   55.89    3.00
  -2  -2  16   52.57    2.94
  -2   2  16   53.28    2.93
   2  -2 -15  270.59    8.33
  -2  -2  15  263.92    8.24
  -2   2  15  257.12    8.20
   2  -2 -14  134.30    4.79
  -2  -2  14  130.48    4.75
  -2   2  14  121.54    4.66
   2  -2 -13   82.17    3.47
  -2  -2  13   86.51    3.51
  -2   2  13   88.71    3.54
   2  -2 -12   36.86    2.03
  -2   2  12   36.77    2.04
  -2  -2  12   38.75    2.11
  -2  -2  11  565.47   15.26
   2  -2 -11  582.19   15.33
  -2  -2  10   10.08    1.05
   2  -2 -10   12.55    1.09
  -2  -2   9  182.53    5.48
   2  -2  -9  181.16    5.50
  -2   2   8 1378.60   35.17
  -2  -2   8 1391.23   34.87
   2  -2  -8 1426.88   34.94
  -2  -2   7   19.90    1.14
   2  -2  -7   20.34    1.13
  -2  -2   6  148.83    4.33
   2  -2  -6  149.77    4.35
  -2  -2   5  173.65    4.77
   2  -2  -5  169.97    4.78
  -2  -2   4   77.14    2.33
   2  -2  -4   76.27    2.63
   2  -2  -4   76.30    2.33
  -2   2   3   93.93    3.00
   2  -2  -3   96.46    2.69
   2   2  -3   95.50    2.58
   2  -2  -3   93.53    2.65
  -2  -2   3   97.16    2.67
   2  -2  -2    4.89    0.36
   2   2  -2    5.72    0.48
  -2   2   2    4.93    0.47
   2   2  -1   26.45    1.11
  -2   2   1   26.55    1.11
   2  -2  -1   27.07    0.96
   2   2   0   49.43    1.72
   2  -2   1   77.28    2.22
   2   2   1   78.09    2.53
   2  -2   2   22.84    0.95
   2  -2   2   23.35    0.86
  -2  -2  -3    9.47    0.62
  -2   2  -3   11.23    0.58
   2  -2   3   12.42    0.62
   2  -2   3    9.58    0.66
   2  -2   4  315.56    8.72
  -2   2  -4  336.39    8.53
  -2  -2  -4  318.76    8.70
  -2  -2  -5   18.49    1.06
   2  -2   5   20.06    1.12
  -2   2  -5   22.42    1.02
  -2  -2  -6  751.97   19.00
   2  -2   6  774.13   19.10
  -2   2  -6  721.57   18.80
  -2   2  -7   -0.03    0.45
   2  -2   7    0.08    0.56
  -2  -2  -7    0.39    0.46
  -2  -2  -8   15.13    1.13
  -2   2  -8   14.52    1.06
   2  -2   8   14.40    1.17
  -2  -2  -9  247.56    7.29
  -2   2  -9  254.79    7.13
   2  -2   9  245.91    7.39
  -2  -2 -10  197.73    6.14
   2  -2  10  203.47    6.27
  -2   2 -10  206.17    5.95
  -2   2 -11    2.79    0.79
  -2  -2 -11    2.86    0.78
   2  -2  11    1.92    1.00
   2   2  11    0.86    0.84
  -2   2 -12    1.61    0.84
   2  -2  12    2.13    0.96
   2   2  12    1.27    1.01
  -2  -2 -12    1.26    0.88
  -2  -2 -13   36.65    2.24
   2   2  13   32.55    2.23
   2  -2  13   33.40    2.30
  -2   2 -13   36.78    1.95
  -2   2 -14    4.00    1.03
   2   2  14    3.29    1.24
   2  -2  14    3.06    1.29
  -2  -2 -14    3.07    1.13
  -2  -2 -15   13.53    1.56
  -2   2 -15   13.66    1.35
   2  -2  15   10.14    1.64
   2   2  15   10.35    1.65
  -2  -2 -16    5.09    1.39
  -2   2 -16    8.57    1.25
  -2  -2 -17    5.15    1.53
  -2   2 -17    9.84    1.31
  -2  -2 -18   14.31    2.03
  -2   2 -18   21.86    1.70
  -2  -2 -19    4.18    1.56
  -2   2 -19    8.40    1.33
  -2  -2 -20   -1.16    1.72
  -2   2 -20    2.63    1.18
  -2  -2 -21    1.55    1.77
  -2   2 -21    3.57    1.30
  -2  -2 -22   63.73    3.98
  -2   2 -22   64.06    2.85
  -2  -2 -23   18.91    2.70
  -2   2 -23   23.66    1.87
  -2  -2 -24   13.28    2.64
  -2  -2 -25   -0.39    2.25
  -2  -2 -26   12.14    2.78
  -2   2 -26    8.57    2.67
  -2   3  28   12.70    2.71
   2  -3 -28    9.02    2.67
   2   3 -28    7.68    2.59
  -2   3  27   11.65    2.64
   2   3 -27   15.98    2.88
   2  -3 -27   15.15    2.80
  -2   3  26    6.92    2.44
   2   3 -26    6.60    2.41
   2  -3 -26    5.34    2.35
  -2   3  25    0.14    2.00
  -2  -3  25   -0.14    1.45
   2   3 -25   -1.13    2.10
   2  -3 -25   -0.37    2.00
  -2   3  24   21.92    2.72
   2  -3 -24   26.51    2.94
   2   3 -24   27.24    2.97
  -2   3  23    1.18    1.79
   2   3 -23    0.69    1.94
   2  -3 -23    1.14    1.95
   2  -3 -22  123.60    5.62
   2   3 -22  131.51    5.74
  -2   3  22  134.23    6.08
   2   3 -21   48.34    3.27
   2  -3 -21   47.39    3.17
   2   3 -21   38.62    1.22
  -2   3  21   49.59    3.48
   2  -3 -20    2.59    1.64
   2   3 -20    2.62    1.56
  -2   3  20    2.62    1.61
   2   3 -20    1.87    0.46
   2   3 -19   42.78    2.94
   2  -3 -19   39.65    2.83
  -2   3  19   39.35    3.06
   2   3 -19   38.58    1.33
   2   3 -18  110.77    4.66
   2  -3 -18  107.78    4.60
  -2   3  18  100.77    4.88
   2   3 -18  103.03    2.89
   2   3 -17    0.59    1.18
   2  -3 -17    0.84    1.17
  -2   3  17    0.56    1.25
  -2  -3  17    1.36    1.26
  -2   3  17    0.10    1.34
   2   3 -17    1.46    0.41
   2   3 -16    9.33    0.54
  -2  -3  16    8.84    1.49
  -2   3  16    9.04    1.56
   2   3 -16    8.14    1.37
   2  -3 -16    9.55    1.52
   2   3 -15   29.58    0.99
  -2   3  15   34.57    2.25
  -2  -3  15   33.93    2.22
   2  -3 -15   31.89    2.18
   2   3 -15   32.86    2.18
  -2   3  14    7.68    1.25
  -2  -3  14   10.55    1.36
   2   3 -14   10.14    1.29
   2  -3 -14    7.91    1.19
  -2  -3  13    2.83    0.98
  -2   3  13    1.62    0.93
   2  -3 -13    0.94    0.79
   2   3 -13    2.15    0.91
  -2  -3  12    2.49    0.88
  -2   3  12    2.57    0.88
   2  -3 -12    2.54    0.81
   2   3 -12    3.66    0.85
  -2   3  11   14.07    1.41
  -2  -3  11   13.70    1.27
   2  -3 -11   14.83    1.24
   2   3 -11   13.73    1.20
  -2   3  10  228.43    7.14
  -2   3  10  223.60    6.64
  -2  -3  10  224.73    6.70
   2  -3 -10  225.99    6.72
   2   3 -10  228.46    6.72
   2  -3  -9   54.30    2.22
   2   3  -9   51.36    2.18
  -2  -3   9   46.83    2.10
  -2   3   9   51.36    2.15
  -2   3   9   47.94    2.43
  -2   3   8   77.96    2.80
  -2  -3   8   79.65    2.84
   2   3  -8   83.02    2.87
   2  -3  -8   80.86    2.85
  -2  -3   7  430.09   11.32
  -2   3   7  425.72   11.29
  -2  -3   7  436.95   10.75
   2  -3  -7  424.28   11.32
   2   3  -7  431.60   11.33
  -2   3   6  728.48   18.00
  -2  -3   6  711.21   18.00
   2   3  -6  723.46   18.05
   2  -3  -6  729.83   18.03
  -2  -3   6  696.60   17.55
  -2  -3   5   44.65    1.61
  -2   3   5   43.19    1.58
   2   3  -5   43.66    1.61
   2  -3  -5   40.40    1.56
  -2  -3   5   41.74    1.38
  -2   3   5   45.73    1.65
   2   3  -4 1004.20   25.25
   2  -3  -4 1038.20   25.37
   2   3  -4 1035.65   25.41
  -2  -3   4 1041.20   25.36
  -2   3   4 1052.86   25.36
  -2   3   4 1027.22   25.97
  -2   3   4  997.65   25.45
  -2   3   3  160.41    4.54
   2  -3  -3  163.88    4.55
  -2   3   3  171.62    4.99
   2   3  -3  168.00    4.79
  -2  -3   3  170.31    4.39
   2   3  -3  166.16    4.42
   2  -3  -3  167.43    4.39
   2   3  -3  162.27    4.51
  -2   3   2   97.55    3.17
   2   3  -2   98.65    3.10
   2   3  -2   95.89    2.96
   2  -3  -2   98.27    2.89
   2   3  -2   99.30    2.67
   2  -3  -2   96.90    2.65
   2   3  -1  537.59   13.68
  -2   3   1  510.09   13.65
   2  -3  -1  545.58   13.46
   2   3   0  728.42   18.54
  -2   3   0  736.57   18.46
   2   3   1   62.99    1.76
   2   3   1   64.49    2.17
   2  -3   2  358.48    8.88
   2   3   2  350.70    8.88
   2  -3   2  348.92    8.89
   2   3   3   58.36    2.00
   2  -3   3   62.19    2.02
   2  -3   3   61.75    1.86
  -2   3  -3   58.65    1.98
  -2   3  -4   59.89    1.81
   2   3   4   51.26    1.92
   2  -3   4   55.76    1.97
   2  -3   4   52.18    1.69
  -2   3  -4   51.15    1.90
  -2  -3  -4   54.57    1.92
  -2   3  -5   59.61    1.92
   2   3   5   59.38    2.20
   2  -3   5   60.90    2.23
   2  -3   5   62.44    2.04
  -2  -3  -5   56.47    2.14
  -2   3  -5   63.42    2.20
  -2   3  -6  256.79    6.93
  -2  -3  -6  246.18    6.88
  -2   3  -6  243.57    6.48
   2   3   6  245.53    6.93
   2  -3   6  245.62    6.94
  -2  -3  -7  163.37    5.01
  -2   3  -7  161.02    4.98
   2  -3   7  163.86    5.08
   2   3   7  166.45    5.07
  -2   3  -7  168.42    4.57
  -2   3  -8  438.71   12.14
  -2  -3  -8  449.19   12.15
  -2   3  -8  466.11   11.68
   2  -3   8  442.29   12.21
   2   3   8  464.93   12.26
   2  -3   9    3.23    0.85
  -2  -3  -9    4.13    0.79
  -2   3  -9    3.12    0.72
  -2   3  -9    4.24    0.62
  -2   3 -10   43.14    2.14
  -2  -3 -10   40.90    2.08
   2  -3  10   40.73    2.21
   2   3  10   39.22    2.17
  -2   3 -10   44.66    1.81
  -2   3 -11  124.00    4.38
  -2  -3 -11  125.14    4.39
   2   3  11  125.62    4.50
   2  -3  11  130.43    4.53
  -2   3 -11  112.83    3.83
  -2   3 -12  103.40    3.91
  -2  -3 -12  104.68    3.95
   2  -3  12  102.10    4.03
   2   3  12   99.93    3.99
  -2   3 -12   91.60    3.34
  -2  -3 -13  221.67    6.86
  -2   3 -13  216.65    6.85
   2   3  13  232.62    7.09
   2  -3  13  226.83    7.03
  -2  -3 -14   18.06    1.65
  -2   3 -14   16.73    1.68
   2  -3  14   16.29    1.76
  -2   3 -14   13.36    1.24
  -2  -3 -15    6.39    1.32
   2   3  15    7.49    1.56
   2  -3  15    8.57    1.54
  -2   3 -15    7.52    1.40
  -2   3 -15    6.28    1.05
  -2  -3 -16   53.10    2.99
  -2   3 -16   50.82    2.92
  -2   3 -16   45.19    2.31
  -2   3 -17  148.63    5.53
  -2  -3 -17  141.95    5.49
  -2   3 -17  129.16    4.56
  -2   3 -18   57.83    3.35
  -2  -3 -18   59.14    3.40
  -2   3 -18   48.35    2.45
  -2  -3 -19   71.42    3.80
  -2   3 -19   69.27    3.75
  -2   3 -20  221.98    7.59
  -2  -3 -20  218.69    7.56
  -2   3 -21   18.75    1.70
  -2  -3 -21   26.35    2.80
  -2   3 -21   26.91    2.75
  -2  -3 -22  153.45    6.07
  -2   3 -22  148.40    6.02
  -2   3 -23   21.14    1.71
  -2  -3 -23   27.19    2.91
  -2   3 -23   28.30    2.94
  -2   3 -24   30.51    3.19
  -2  -3 -24   25.85    3.04
  -2   3 -25   47.81    3.84
  -2  -3 -25   48.87    3.87
  -2  -3 -26    1.47    2.37
  -2   3 -26   -0.40    2.37
   2  -4 -28   27.20    3.49
  -2   4  28   28.60    3.42
   2   4 -27    2.75    2.40
   2  -4 -27    5.41    2.39
  -2   4  27    5.40    2.59
   2  -4 -26   38.49    3.50
   2   4 -26   43.81    3.62
  -2   4  26   42.56    3.78
   2  -4 -25    1.21    1.97
   2   4 -25    2.46    2.06
  -2   4  25    1.61    2.05
   2   4 -24   30.83    3.07
   2  -4 -24   30.20    2.97
  -2   4  24   33.69    3.35
   2   4 -23    1.03    1.91
   2  -4 -23   -0.90    2.01
  -2   4  23    1.41    1.95
   2  -4 -22   30.02    2.80
   2   4 -22   32.13    2.91
  -2   4  22   31.75    3.15
   2   4 -21   11.87    2.13
   2  -4 -21    7.20    1.90
  -2   4  21    7.48    2.18
   2  -4 -20   27.89    2.53
   2   4 -20   29.70    2.64
  -2   4  20   28.21    2.88
   2   4 -19    9.77    1.81
   2  -4 -19    9.04    1.77
  -2   4  19   13.68    2.18
   2  -4 -18    2.20    1.41
   2   4 -18    1.41    1.26
  -2   4  18    1.69    1.52
   2   4 -17   49.96    2.87
   2  -4 -17   43.37    2.76
  -2  -4  17   40.75    2.75
  -2   4  17   45.96    2.80
  -2   4  17   45.25    3.22
  -2   4  16  161.42    6.38
   2   4 -16  156.13    5.70
   2  -4 -16  154.94    5.64
  -2  -4  16  156.71    5.66
  -2   4  16  156.37    5.67
  -2   4  15    1.47    1.28
   2   4 -15    1.68    1.02
   2  -4 -15    1.87    1.06
  -2  -4  15    0.84    1.15
  -2   4  15    1.60    1.10
  -2   4  14  227.73    7.86
   2   4 -14  217.02    7.12
   2  -4 -14  227.21    7.18
  -2  -4  14  219.73    7.11
  -2   4  14  233.43    7.19
  -2   4  13   24.42    2.11
   2  -4 -13   23.90    1.73
   2   4 -13   23.12    1.74
  -2  -4  13   20.53    1.67
  -2   4  13   22.84    1.73
  -2   4  12  179.77    6.54
   2   4 -12  193.38    6.03
   2  -4 -12  186.72    5.96
  -2   4  12  189.81    5.97
  -2  -4  12  186.02    5.97
  -2   4  11   67.52    3.35
  -2  -4  11   72.57    2.90
   2   4 -11   71.15    2.90
   2  -4 -11   68.23    2.86
   2  -4 -10  163.23    5.08
  -2  -4  10  164.20    4.40
  -2   4  10  152.93    5.67
  -2  -4  10  165.81    5.09
  -2   4  10  156.29    5.00
   2   4 -10  152.51    5.04
  -2  -4   9  147.81    3.98
  -2  -4   9  142.85    4.53
  -2   4   9  143.27    4.50
   2  -4  -9  140.10    4.52
   2   4  -9  142.66    4.55
  -2  -4   8  349.10    8.99
   2   4  -8  346.08    9.50
   2  -4  -8  370.11    9.55
  -2  -4   8  351.13    9.48
  -2   4   8  342.11    9.42
  -2   4   7    6.11    0.76
  -2  -4   7    6.58    0.52
   2   4  -7    6.84    0.69
   2  -4  -7    6.73    0.70
  -2  -4   7    6.81    0.37
  -2  -4   7    6.42    0.69
  -2   4   7    7.21    0.70
  -2  -4   6    7.44    0.58
   2  -4  -6    7.14    0.64
   2   4  -6    7.75    0.66
  -2   4   6    7.17    0.74
  -2   4   6    7.61    0.68
  -2  -4   6    7.64    0.71
  -2   4   5    2.67    0.48
   2   4  -5    2.10    0.36
  -2   4   5    2.59    0.71
   2  -4  -5    2.58    0.40
   2   4  -5    2.45    0.43
  -2  -4   5    2.76    0.44
  -2   4   5    2.83    0.45
  -2  -4   5    2.40    0.44
  -2   4   4  975.47   24.05
   2  -4  -4  954.66   24.05
   2   4  -4  933.70   23.87
  -2   4   4  984.50   24.66
   2  -4  -4  969.05   23.74
   2   4  -4  965.57   23.77
  -2  -4   4  948.49   23.70
  -2   4   4  967.47   23.70
   2  -4  -3  104.04    3.29
  -2   4   3  106.78    3.70
   2  -4  -3  108.24    2.95
   2   4  -3  107.11    2.98
   2   4  -3  109.86    3.54
   2   4  -3  102.91    3.27
  -2   4   3  106.91    3.29
  -2   4   2 2379.73   58.47
  -2   4   2 2327.16   58.02
   2   4  -2 2396.31   58.32
   2  -4  -2 2381.56   57.52
   2   4  -2 2353.47   57.55
   2   4  -2 2361.06   58.15
   2  -4  -2 2373.34   58.02
   2   4  -1  130.17    4.14
   2   4  -1  140.46    4.20
  -2   4   1  125.06    4.14
   2  -4  -1  135.85    3.97
   2   4   0  227.15    6.54
   2  -4   0  237.94    6.41
  -2   4   0  225.89    6.50
   2   4   1   22.16    0.86
   2  -4   1   22.30    0.86
  -2  -4  -1   25.08    1.36
   2  -4   2   52.07    1.71
   2   4   2   51.95    1.70
   2  -4   2   55.12    2.12
   2  -4   3   80.35    2.73
   2  -4   3   76.24    2.37
   2  -4   3   76.64    2.41
   2   4   3   75.67    2.41
   2  -4   4   23.43    1.01
  -2  -4  -4   23.76    1.12
  -2   4  -4   24.44    1.14
   2  -4   4   23.06    1.15
   2   4   4   23.82    1.16
   2  -4   5    1.82    0.38
  -2   4  -5    1.71    0.47
  -2  -4  -5    1.78    0.46
   2  -4   5    1.37    0.51
   2   4   5    0.65    0.50
   2  -4   6   46.07    1.62
  -2   4  -6   44.55    1.88
  -2  -4  -6   44.05    1.86
   2  -4   6   46.50    1.94
   2   4   6   44.38    1.93
   2  -4   7   35.17    1.72
  -2  -4  -7   31.24    1.61
  -2   4  -7   33.84    1.67
   2  -4   7   35.54    1.75
   2   4   7   33.02    1.69
  -2   4  -8    7.83    0.67
   2   4   8    8.43    0.95
   2  -4   8    9.37    1.01
  -2   4  -8    6.62    0.85
  -2  -4  -8    8.25    0.90
  -2   4  -9   68.09    2.25
   2  -4   9   69.21    2.86
  -2   4  -9   65.88    2.74
  -2  -4  -9   69.92    2.79
  -2   4 -10  519.79   13.49
   2   4  10  529.67   14.36
   2  -4  10  525.87   14.34
  -2  -4 -10  540.33   14.29
  -2   4 -10  546.24   14.30
  -2   4 -11   59.78    2.15
   2   4  11   64.24    2.88
   2  -4  11   57.14    2.78
  -2  -4 -11   63.30    2.79
  -2   4 -11   60.89    2.77
  -2   4 -12  978.75   24.31
  -2  -4 -12  988.69   25.27
  -2   4 -12  957.77   25.22
   2  -4  12  974.01   25.34
   2   4  12  950.15   25.31
   2   4  13    1.06    1.17
   2  -4  13    0.56    1.12
  -2   4 -13    1.02    0.71
  -2  -4 -13    1.01    0.99
  -2   4 -13    0.61    0.99
  -2   4 -14   11.07    1.47
  -2  -4 -14   12.72    1.57
   2   4  14   13.59    1.70
   2  -4  14   11.89    1.64
  -2   4 -14   13.77    1.10
  -2   4 -15   28.57    2.19
  -2  -4 -15   31.45    2.29
   2  -4  15   28.26    2.28
   2   4  15   34.05    2.43
  -2   4 -15   32.63    1.66
  -2  -4 -16   66.20    3.39
  -2   4 -16   58.15    3.17
  -2   4 -16   62.23    2.47
  -2  -4 -17   33.69    2.54
  -2   4 -17   31.16    2.46
  -2   4 -17   34.84    1.80
  -2   4 -18  235.95    8.27
  -2  -4 -18  253.10    8.42
  -2   4 -18  252.42    7.11
  -2  -4 -19    1.08    1.56
  -2   4 -19    1.27    1.66
  -2   4 -19    0.93    0.97
  -2  -4 -20  152.13    6.06
  -2   4 -20  146.10    5.99
  -2   4 -20  140.14    4.50
  -2  -4 -21    7.88    2.17
  -2   4 -21   10.04    2.16
  -2   4 -21    8.36    1.22
  -2  -4 -22   31.41    2.92
  -2   4 -22   28.14    2.86
  -2   4 -22   28.70    1.58
  -2  -4 -23    1.29    1.95
  -2   4 -23    1.18    1.95
  -2  -4 -24  138.14    6.26
  -2   4 -24  142.05    6.30
  -2  -4 -25    2.04    2.28
  -2   4 -25    2.69    2.36
  -2   4 -26   32.58    3.55
  -2  -4 -26   32.05    3.42
   2   5 -27   64.50    4.31
   2  -5 -27   63.23    4.32
  -2   5  27   59.48    4.53
   2  -5 -26    0.74    2.18
   2   5 -26    0.87    2.22
  -2   5  26    2.05    2.34
   2  -5 -25    7.25    2.30
   2   5 -25    7.73    2.40
  -2   5  25    6.40    2.54
   2   5 -24   11.66    2.31
   2  -5 -24   12.97    2.40
  -2   5  24    8.14    2.68
   2  -5 -23   22.05    2.63
   2   5 -23   25.27    2.79
  -2   5  23   27.33    3.18
   2  -5 -22   41.99    3.20
   2   5 -22   45.67    3.25
  -2   5  22   39.44    3.58
   2   5 -21   25.32    2.61
   2  -5 -21   26.08    2.62
  -2   5  21   27.80    3.10
   2   5 -20   16.46    2.11
   2  -5 -20   16.64    2.18
  -2   5  20   17.51    2.68
  -2   5  19    7.47    1.97
   2   5 -19    7.50    1.70
   2  -5 -19    9.29    1.76
   2  -5 -18   80.61    3.87
   2   5 -18   73.59    3.80
  -2   5  18   82.80    4.60
  -2  -5  17   17.13    1.90
  -2   5  17   18.45    1.95
   2   5 -17   17.86    1.93
   2  -5 -17   17.18    1.94
  -2   5  17   19.93    2.45
  -2   5  16    4.92    1.42
  -2  -5  16    4.23    1.34
  -2   5  16    2.29    1.50
   2   5 -16    3.61    1.26
   2  -5 -16    2.60    1.16
  -2   5  15   22.91    1.97
  -2  -5  15   21.20    1.91
   2  -5 -15   22.91    1.90
   2   5 -15   23.13    1.90
  -2   5  15   25.31    2.42
  -2   5  14    1.16    1.06
  -2  -5  14    0.71    1.10
  -2   5  14    0.44    1.22
   2  -5 -14    1.12    0.99
   2   5 -14    0.53    0.96
  -2  -5  13   71.83    2.44
   2   5 -13   71.82    3.16
   2  -5 -13   78.55    3.25
  -2   5  13   69.32    3.12
  -2  -5  13   71.23    3.16
   2   5 -12   84.91    3.39
   2  -5 -12   89.12    3.45
  -2  -5  12   86.12    2.73
  -2   5  12   85.34    4.10
  -2  -5  12   86.49    3.44
  -2   5  12   87.83    3.41
   2  -5 -11   39.45    2.04
   2   5 -11   34.89    1.95
  -2  -5  11   40.22    1.54
  -2   5  11   39.35    2.55
  -2  -5  11   39.25    2.03
  -2   5  10   62.73    2.58
  -2  -5  10   64.78    2.64
   2   5 -10   62.14    2.61
   2  -5 -10   65.79    2.64
  -2  -5  10   65.59    2.19
   2   5  -9  518.76   14.09
   2  -5  -9  546.22   14.11
  -2   5   9  537.71   14.44
  -2  -5   9  527.64   13.64
  -2  -5   9  543.65   14.12
  -2   5   9  530.86   14.05
  -2  -5   9  540.60   13.19
  -2   5   8   43.16    2.13
   2   5  -8   46.72    1.98
  -2   5   8   48.53    1.97
  -2  -5   8   44.00    1.94
  -2  -5   8   46.90    1.76
   2  -5  -8   47.79    1.97
  -2  -5   8   49.02    1.42
   2  -5  -7  657.80   17.29
   2   5  -7  666.02   17.29
  -2   5   7  686.43   17.64
  -2  -5   7  677.63   17.28
  -2   5   7  693.69   17.27
  -2  -5   7  691.70   17.18
  -2   5   6    3.01    0.65
  -2   5   6    2.47    0.81
   2  -5  -6    2.75    0.49
   2   5  -6    2.50    0.49
  -2  -5   6    3.32    0.56
  -2  -5   6    3.82    0.56
  -2   5   6    2.32    0.50
   2   5  -5  176.72    4.96
  -2  -5   5  175.87    5.09
  -2   5   5  173.92    5.76
   2   5  -5  169.67    4.82
   2  -5  -5  175.49    4.82
  -2   5   5  170.96    5.19
  -2   5   5  177.17    4.80
  -2  -5   5  179.40    4.82
   2  -5  -4  465.10   12.40
   2   5  -4  459.57   12.26
  -2   5   4  478.76   12.98
   2   5  -4  459.74   11.88
   2  -5  -4  488.61   11.88
  -2  -5   4  472.66   11.85
  -2   5   4  467.94   12.38
   2   5  -3  382.57    9.70
  -2   5   3  392.70   10.82
   2   5  -3  388.75   10.30
   2  -5  -3  385.60    9.66
   2  -5  -3  378.18   10.28
   2   5  -3  392.37   10.56
  -2   5   3  381.24   10.27
  -2   5   2   15.40    1.22
   2  -5  -2   15.33    0.59
   2   5  -2   14.36    0.61
  -2   5   2   14.88    1.01
   2   5  -2   14.23    1.13
   2   5  -2   13.64    1.04
   2  -5  -2   15.23    1.04
  -2   5   1  531.90   14.07
   2   5  -1  511.91   13.99
   2   5  -1  526.18   13.03
   2   5  -1  565.90   14.13
   2  -5  -1  525.46   13.79
  -2   5   0  115.00    3.82
  -2  -5   0  114.58    3.85
   2  -5   0  112.42    3.70
   2   5   0  112.16    3.02
   2  -5   0  114.81    3.00
   2   5   0  115.00    3.99
  -2  -5  -1   66.37    2.64
  -2   5  -1   65.36    2.49
   2   5   1   62.37    1.88
   2  -5   1   67.10    2.55
   2  -5   1   67.61    2.65
   2  -5   1   65.74    1.91
   2  -5   2  154.53    4.86
  -2  -5  -2  154.36    4.90
   2  -5   2  153.12    4.18
   2   5   2  153.09    4.17
   2  -5   3   18.69    1.27
   2   5   3   19.04    0.94
   2  -5   3   18.75    0.94
   2  -5   4    1.54    0.46
   2  -5   4    1.78    0.63
   2  -5   4    2.01    0.52
   2   5   4    1.86    0.48
   2  -5   5  152.70    4.58
   2   5   5  142.22    4.25
   2  -5   5  145.13    4.26
   2  -5   5  145.35    4.02
  -2   5  -5  141.15    4.21
  -2  -5  -6    0.67    0.47
  -2   5  -6    1.78    0.55
   2  -5   6    1.42    0.44
   2  -5   6    0.65    0.55
   2   5   6    0.78    0.58
  -2   5  -7    5.62    0.76
  -2  -5  -7    4.73    0.72
   2  -5   7    5.68    0.61
   2  -5   7    5.28    0.84
   2   5   7    4.42    0.80
  -2  -5  -8   12.68    1.07
  -2   5  -8   12.69    1.10
   2  -5   8   12.23    1.06
   2  -5   8   13.10    1.17
   2   5   8   13.57    1.19
   2  -5   9    4.12    0.87
  -2   5  -9    4.06    0.83
  -2  -5  -9    4.37    0.86
   2   5  10  148.80    4.99
   2  -5  10  145.87    4.98
  -2  -5 -10  147.53    4.90
  -2   5 -10  147.63    4.91
   2   5  11  104.37    3.96
   2  -5  11   93.88    3.86
  -2  -5 -11  109.97    3.94
  -2   5 -11   98.93    3.84
   2   5  12  281.11    8.51
   2  -5  12  279.82    8.49
  -2  -5 -12  291.32    8.49
  -2   5 -12  266.77    8.37
   2   5  13   99.01    4.17
   2  -5  13  103.85    4.22
  -2  -5 -13  104.49    4.14
  -2   5 -13  106.96    4.15
   2  -5  14  206.69    7.02
   2   5  14  212.77    7.03
  -2   5 -14  210.42    6.94
  -2  -5 -14  209.39    6.94
  -2  -5 -15   13.67    1.70
  -2   5 -15   11.68    1.67
   2   5  15   10.55    1.70
   2  -5  15    9.61    1.68
  -2   5 -16    2.63    1.34
  -2  -5 -16    3.31    1.40
  -2  -5 -17   30.98    2.46
  -2   5 -17   31.51    2.50
  -2   5 -18    1.66    1.52
  -2  -5 -18    1.48    1.54
  -2  -5 -19   75.66    3.94
  -2   5 -19   62.89    3.71
  -2  -5 -20   -0.61    1.74
  -2   5 -20    0.10    1.65
  -2  -5 -21    0.86    1.76
  -2   5 -21    2.13    1.93
  -2  -5 -22    0.67    1.88
  -2   5 -22    0.22    1.87
  -2  -5 -23    6.30    2.25
  -2   5 -23    7.45    2.26
  -2   5 -24    4.25    2.25
  -2  -5 -24    1.95    2.15
   2   5  24    1.99    2.66
  -2  -5 -25   35.08    3.52
   2   5  25   29.59    4.02
  -2   5 -25   40.06    3.57
  -2   6  27   25.78    3.52
   2  -6 -27   32.65    3.35
   2   6 -27   30.70    3.39
  -2   6  26   23.56    3.47
   2   6 -26   24.80    3.08
   2  -6 -26   22.60    3.00
  -2   6  25   47.43    4.20
   2   6 -25   49.59    3.71
   2  -6 -25   47.18    3.70
   2  -6 -24   15.34    2.54
   2   6 -24   14.06    2.56
  -2   6  24   11.41    2.84
   2  -6 -23  152.82    6.38
   2   6 -23  147.68    6.31
  -2   6  23  155.40    7.25
   2  -6 -22   35.37    3.00
   2   6 -22   38.84    3.14
  -2   6  22   33.86    3.47
  -2   6  21   41.26    3.72
   2   6 -21   40.82    3.00
   2  -6 -21   39.95    2.97
  -2  -6  21   36.31    1.75
  -2   6  20  152.02    6.82
   2  -6 -20  138.14    5.70
   2   6 -20  136.80    5.67
  -2  -6  20  136.99    4.22
  -2   6  19   69.85    4.46
  -2  -6  19   68.94    2.51
   2  -6 -19   65.77    3.63
   2   6 -19   69.40    3.68
   2   6 -18    3.37    1.50
   2  -6 -18    3.69    1.50
  -2   6  18    6.65    2.04
  -2  -6  18    6.30    0.89
  -2   6  17  213.52    8.26
  -2  -6  17  201.20    5.87
  -2   6  17  222.76    7.19
   2   6 -17  212.72    7.15
   2  -6 -17  207.73    7.12
  -2  -6  16    1.68    0.71
   2   6 -16    2.36    1.19
   2  -6 -16    2.37    1.20
  -2   6  16    3.81    1.63
  -2   6  16    2.22    1.33
  -2  -6  16    2.14    1.32
  -2   6  15   32.53    2.83
  -2   6  15   38.68    2.39
  -2  -6  15   34.38    2.29
   2  -6 -15   34.97    2.29
   2   6 -15   36.96    2.30
  -2  -6  15   34.14    1.59
  -2   6  14   14.79    2.06
  -2   6  14   13.91    1.52
  -2  -6  14   13.96    1.55
   2   6 -14   11.35    1.41
   2  -6 -14   13.09    1.49
  -2  -6  14   13.53    0.99
  -2   6  13   36.77    2.81
  -2   6  13   37.01    2.18
  -2  -6  13   34.89    2.17
   2  -6 -13   37.89    2.19
   2   6 -13   32.96    2.06
  -2  -6  13   35.72    1.59
   2  -6 -12  125.43    4.47
   2   6 -12  126.43    4.50
  -2   6  12  126.22    4.88
  -2  -6  12  127.33    4.49
  -2   6  12  127.75    4.47
  -2   6  12  134.17    5.55
  -2  -6  12  131.40    3.92
  -2   6  11  117.09    4.51
  -2  -6  11  122.45    4.17
   2  -6 -11  119.52    4.13
   2   6 -11  110.53    4.08
  -2  -6  11  122.46    3.68
  -2   6  10   41.26    2.31
  -2  -6  10   40.80    1.25
   2   6 -10   43.17    2.03
   2  -6 -10   38.32    1.97
  -2  -6  10   36.34    1.95
  -2   6  10   37.30    1.90
  -2  -6  10   37.95    1.68
  -2  -6   9  150.07    3.97
   2  -6  -9  151.75    4.71
   2   6  -9  153.10    4.72
  -2  -6   9  151.12    4.50
  -2   6   9  151.40    5.11
  -2   6   9  152.94    4.67
  -2  -6   9  147.88    4.69
   2   6  -8  456.54   12.29
   2  -6  -8  477.58   12.30
  -2  -6   8  468.66   12.29
  -2   6   8  478.07   12.26
  -2  -6   8  451.79   12.22
  -2   6   8  477.13   12.79
   2   6  -7  104.18    3.35
   2  -6  -7  103.83    3.35
  -2   6   7  106.05    3.32
  -2  -6   7  106.59    3.35
  -2  -6   7  107.12    3.48
  -2   6   7  103.25    4.31
  -2   6   7  109.34    3.80
   2  -6  -6  381.10   10.03
  -2  -6   6  374.51   10.02
  -2   6   6  397.89   10.03
   2   6  -6  382.37   10.06
  -2   6   6  404.13   11.40
  -2  -6   6  387.61   10.40
  -2   6   6  388.44   10.62
  -2   6   5  308.75    8.83
   2  -6  -5  296.23    8.81
   2   6  -5  294.09    8.54
  -2  -6   5  321.80    8.19
  -2   6   5  324.80    8.16
   2   6  -5  313.17    8.23
  -2   6   5  334.84    9.59
   2  -6  -5  320.78    8.20
   2   6  -4   67.33    2.62
  -2   6   4   67.98    2.68
   2  -6  -4   71.51    2.09
   2   6  -4   67.88    2.11
  -2   6   4   68.04    3.12
   2  -6  -4   66.11    2.69
  -2   6   3  868.95   22.52
   2   6  -3  841.88   21.95
   2   6  -3  809.66   22.15
  -2   6   3  869.07   21.94
   2  -6  -3  833.34   21.02
   2   6  -3  912.70   21.10
   2  -6  -3  807.05   21.90
  -2   6   2    9.91    1.15
   2   6  -2    7.88    1.05
  -2   6   2   10.35    1.00
   2   6  -2   10.16    0.47
   2   6  -2    9.94    1.00
   2  -6  -2   10.57    1.02
   2  -6  -1  232.28    7.23
   2   6  -1  234.45    7.15
   2  -6  -1  248.03    6.99
  -2   6   1  234.62    7.18
   2  -6   0   12.79    1.11
  -2   6   0   12.66    1.12
  -2  -6   0   14.66    1.26
   2  -6   0   12.25    0.51
   2   6   0   12.74    0.51
   2   6   0   11.10    1.17
   2  -6   0   12.03    1.25
  -2   6  -1  337.55    9.56
  -2  -6  -1  353.70    9.77
   2  -6   1  342.80    8.63
   2   6   1  342.10    8.63
   2  -6   1  344.74    9.61
   2  -6   1  346.43    9.79
   2   6   1  350.08   10.06
   2  -6   2  159.69    5.13
  -2  -6  -2  152.13    5.10
   2  -6   2  161.15    5.08
   2   6   2  159.11    5.52
   2  -6   2  152.65    4.20
   2   6   2  155.31    4.20
   2  -6   3  466.66   12.02
   2  -6   3  481.59   12.90
   2  -6   3  471.09   12.85
   2   6   3  493.77   13.61
   2   6   3  470.06   12.00
   2  -6   4   22.04    1.12
   2   6   4   21.23    1.10
   2  -6   4   21.34    1.17
   2  -6   4   22.49    1.51
   2  -6   5   69.06    2.47
   2   6   5   70.73    2.48
   2   6   5   66.35    3.08
   2  -6   5   71.74    2.39
   2  -6   5   71.94    2.90
   2  -6   6   13.19    1.20
   2   6   6   12.14    1.40
   2   6   6   12.14    1.01
   2  -6   6   12.57    1.03
  -2   6  -6   12.86    0.97
   2  -6   6   12.08    0.86
   2   6   7   55.30    2.95
  -2  -6  -7   54.45    2.19
  -2   6  -7   55.00    2.21
   2  -6   7   51.89    1.86
   2  -6   7   54.68    2.45
   2  -6   7   52.70    2.24
   2   6   7   52.50    2.25
  -2   6  -8   76.87    2.88
  -2  -6  -8   70.87    2.81
   2  -6   8   74.36    2.46
   2  -6   8   75.86    2.95
   2   6   8   81.08    2.99
   2   6   8   77.06    3.75
   2  -6   8   76.43    3.02
  -2   6  -9   38.62    1.99
  -2  -6  -9   40.10    2.00
   2  -6   9   37.53    1.85
   2   6   9   37.98    2.70
   2  -6   9   41.03    2.10
  -2   6 -10  205.92    6.40
  -2  -6 -10  206.97    6.39
   2   6  10  210.44    6.48
   2  -6  10  205.80    6.45
  -2   6 -11  119.49    4.31
  -2  -6 -11  120.42    4.30
   2  -6  11  113.63    4.33
   2   6  11  118.58    4.38
  -2  -6 -12    3.43    1.10
  -2   6 -12    2.35    1.03
   2   6  12    2.87    1.14
   2  -6  12    2.17    1.23
  -2  -6 -13    7.76    1.34
  -2   6 -13    7.51    1.30
   2   6  13    7.14    1.40
   2  -6  13    7.42    1.44
  -2   6 -14   55.12    2.95
  -2  -6 -14   58.69    2.98
   2  -6  14   55.03    3.07
   2   6  14   58.60    3.09
  -2  -6 -15   18.76    1.88
  -2   6 -15   16.66    1.85
   2   6  15   20.57    2.03
  -2  -6 -16   53.02    3.06
  -2   6 -16   57.45    3.16
  -2  -6 -17   19.10    2.11
  -2   6 -17   20.91    2.16
  -2  -6 -18  145.67    5.80
  -2   6 -18  149.03    5.83
  -2  -6 -19    7.07    1.78
  -2   6 -19    6.86    1.83
  -2  -6 -20    0.20    1.81
  -2   6 -20    0.61    1.67
  -2  -6 -21    6.41    2.08
  -2   6 -21    5.72    2.09
  -2  -6 -22    9.73    2.29
  -2   6 -22   10.64    2.35
   2   6  22    8.17    2.75
   2   6  23    8.36    2.83
  -2  -6 -23   11.84    2.67
  -2   6 -23   11.22    2.49
  -2  -6 -24    7.11    2.47
  -2   6 -24   10.23    2.55
   2   6  24    8.77    3.07
  -2  -6 -25    1.50    2.30
  -2   6 -25   -1.37    2.27
   2   6  25   -1.17    2.87
  -2   7  26   18.15    3.43
   2   7 -26   19.47    2.91
   2  -7 -26   18.20    2.80
  -2   7  25    3.68    2.67
   2  -7 -25    1.63    2.12
   2   7 -25    3.39    2.23
  -2   7  24   36.22    3.83
   2   7 -24   32.38    3.11
   2  -7 -24   32.71    3.18
  -2   7  23    5.98    2.76
   2  -7 -23    4.52    2.00
   2   7 -23    4.65    2.01
  -2   7  22   75.97    5.06
   2   7 -22   77.47    4.25
   2  -7 -22   72.86    4.08
   2   7 -21    1.39    1.76
   2  -7 -21    1.89    1.84
  -2  -7  21    3.14    0.76
  -2   7  21    2.15    2.20
   2   7 -20   20.18    2.34
  -2  -7  20   14.04    1.11
  -2   7  20   17.57    2.92
   2  -7 -20   17.82    2.29
   2  -7 -19    2.54    1.53
   2   7 -19    2.61    1.57
  -2   7  19    2.52    2.24
  -2  -7  19    1.70    0.83
   2   7 -18  119.91    4.87
   2  -7 -18  121.17    4.87
  -2  -7  18  107.79    3.52
  -2   7  18  114.88    5.90
  -2  -7  17   19.05    1.25
  -2   7  17   18.26    2.41
   2  -7 -17   17.87    1.93
   2   7 -17   15.77    1.86
  -2   7  17   20.64    2.76
  -2   7  16    0.54    1.48
  -2   7  16    1.41    1.31
  -2  -7  16    2.23    1.34
   2   7 -16    3.56    1.25
   2  -7 -16    1.96    1.23
  -2   7  16    2.84    1.81
  -2  -7  16    3.26    0.82
  -2  -7  15   25.07    1.42
   2   7 -15   23.52    1.97
   2  -7 -15   27.51    2.03
  -2   7  15   27.32    2.41
  -2   7  15   24.82    2.01
  -2  -7  15   22.70    1.98
  -2   7  15   24.23    2.68
   2   7 -14   94.98    3.91
   2  -7 -14  100.26    3.94
  -2   7  14   86.35    4.26
  -2  -7  14  103.85    3.99
  -2   7  14   97.51    3.93
  -2  -7  14   93.92    3.19
  -2   7  14  100.95    5.08
   2   7 -13    0.97    0.96
   2  -7 -13    0.79    0.90
  -2   7  13    0.42    1.11
  -2  -7  13    1.43    1.07
  -2   7  13    1.69    1.10
  -2  -7  13    0.38    0.65
  -2   7  13    0.86    1.30
   2  -7 -12   89.72    3.50
   2   7 -12   89.91    3.50
  -2   7  12   95.22    3.54
  -2  -7  12   86.54    3.49
  -2  -7  12   87.54    3.05
  -2   7  12   79.21    4.37
  -2   7  12   90.22    3.91
  -2   7  11   79.81    3.50
  -2  -7  11   74.10    2.76
   2   7 -11   76.85    3.05
   2  -7 -11   72.93    3.00
  -2  -7  11   78.69    2.25
  -2  -7  11   75.64    3.06
  -2  -7  10   70.40    2.05
  -2  -7  10   68.99    2.62
  -2   7  10   71.44    3.20
  -2  -7  10   68.47    2.77
  -2   7  10   67.52    2.72
   2  -7 -10   68.88    2.74
   2   7 -10   65.77    2.73
   2  -7  -9   51.88    2.21
   2   7  -9   55.43    2.27
  -2  -7   9   53.94    1.77
  -2  -7   9   49.81    2.19
  -2  -7   9   50.61    2.21
  -2   7   9   51.47    2.19
  -2   7   9   50.62    2.57
   2   7  -8    2.19    0.63
   2  -7  -8    1.62    0.65
  -2  -7   8    1.67    1.16
  -2  -7   8    2.40    0.74
  -2   7   8    3.43    0.95
  -2   7   8    1.23    0.66
  -2  -7   8    0.61    0.66
  -2   7   8    1.99    1.06
   2  -7  -7    0.38    0.50
   2   7  -7    1.39    0.54
  -2  -7   7    1.60    1.05
  -2  -7   7    1.92    0.73
  -2   7   7    0.90    0.98
  -2   7   7    0.90    0.52
  -2  -7   7    1.13    0.58
  -2   7   7    0.80    0.79
  -2   7   6  468.55   12.64
   2   7  -6  452.92   12.20
  -2  -7   6  438.21   11.77
  -2   7   6  467.29   11.76
  -2   7   6  463.43   13.38
   2  -7  -6  457.25   11.82
   2   7  -6  481.75   11.88
   2  -7  -5    4.21    0.94
   2   7  -5    4.08    0.80
  -2   7   5    3.08    0.99
   2   7  -5    3.43    0.49
  -2   7   5    4.81    0.90
   2  -7  -5    3.57    0.47
  -2   7   4  198.66    6.59
   2   7  -4  192.03    5.92
  -2   7   4  189.86    5.99
   2  -7  -4  182.43    5.96
   2   7  -4  195.57    5.10
   2  -7  -4  193.27    5.03
  -2   7   3    0.88    0.75
   2   7  -3    1.29    0.74
   2   7  -3    0.80    0.27
  -2   7   3    1.71    0.75
   2  -7  -3    1.18    0.82
   2  -7  -2   42.69    2.17
  -2   7   2   42.26    2.41
  -2   7   2   45.35    2.15
   2   7  -2   43.88    2.23
   2   7  -1   13.33    1.31
  -2   7   1   14.15    1.32
   2  -7  -1   14.73    1.30
  -2  -7   1   13.30    1.32
  -2   7   0    1.26    0.71
   2  -7   0    1.88    0.80
  -2  -7   0    0.23    0.80
   2   7   0    2.13    0.85
  -2   7  -1    0.34    0.58
   2  -7   1    0.42    0.24
   2   7   1    0.55    0.25
  -2  -7  -1    0.36    0.83
   2   7   1    0.89    0.82
   2  -7   1    2.04    0.81
   2  -7   2    4.54    0.46
   2   7   2    5.37    0.47
  -2  -7  -2    6.56    1.13
   2   7   2    5.50    1.13
   2  -7   2    4.92    0.98
   2  -7   3   94.92    2.87
   2   7   3   98.00    2.88
   2   7   3   97.05    4.22
   2  -7   3   98.43    3.76
   2  -7   3   94.16    3.73
   2   7   4    7.32    1.13
   2  -7   4    7.65    1.08
   2   7   4    8.99    1.46
   2  -7   4    7.14    1.16
   2  -7   4    7.79    0.72
   2   7   4    8.65    0.73
   2  -7   5   74.88    3.09
   2   7   5   70.45    3.69
   2   7   5   67.78    2.41
   2  -7   5   67.23    2.41
   2   7   5   68.73    3.19
   2  -7   5   65.62    2.43
   2  -7   6  278.59    8.22
   2  -7   6  274.64    7.43
   2  -7   6  272.41    7.60
   2   7   6  272.53    7.59
   2   7   6  266.22    8.57
   2   7   6  291.80    9.42
   2  -7   7    0.64    0.84
   2  -7   7    2.02    0.67
  -2   7  -7    1.20    0.61
   2   7   7    2.25    1.12
   2   7   7    1.88    0.74
   2  -7   7    1.10    0.73
   2  -7   8  819.62   21.33
  -2   7  -8  880.30   21.87
   2   7   8  873.38   23.20
   2   7   8  866.66   21.95
   2  -7   8  871.33   21.95
   2  -7   9    1.41    0.67
  -2   7  -9    1.44    0.78
  -2  -7  -9    1.88    0.81
   2   7   9    1.21    1.20
   2  -7   9    1.52    0.95
   2  -7  10  370.34   10.41
   2   7  10  388.88   10.83
   2  -7  10  390.01   10.85
   2   7  10  402.23   12.28
  -2  -7 -10  379.87   10.74
  -2   7 -10  393.68   10.79
   2  -7  11   29.74    2.02
   2   7  11   29.63    2.00
   2   7  11   28.21    2.77
  -2   7 -11   30.04    1.94
  -2  -7 -11   32.68    1.99
   2  -7  12   44.03    2.52
   2   7  12   43.54    2.49
   2   7  12   42.67    3.40
  -2   7 -12   40.49    2.40
  -2  -7 -12   45.16    2.44
   2  -7  13   21.76    1.96
   2   7  13   21.18    1.94
  -2   7 -13   26.76    2.03
  -2  -7 -13   22.60    1.86
   2   7  14  124.47    4.96
   2  -7  14  134.29    5.09
   2  -7  14  133.19    4.73
  -2   7 -14  130.92    4.96
  -2  -7 -14  134.70    5.02
  -2  -7 -15    0.77    1.28
  -2   7 -15   -0.08    1.20
   2   7  15   -0.08    1.40
  -2   7 -16   48.35    2.98
  -2  -7 -16   53.90    3.06
  -2   7 -17    0.53    1.38
  -2  -7 -17   -0.79    1.39
  -2   7 -18   45.40    3.04
  -2  -7 -18   41.11    2.97
   2   7  19   51.77    4.46
  -2  -7 -19   60.69    3.64
  -2   7 -19   63.48    3.63
   2   7  20   69.55    5.12
  -2  -7 -20   69.27    4.04
  -2   7 -20   73.05    4.07
  -2  -7 -21    4.27    2.02
  -2   7 -21    2.02    1.98
   2   7  21    4.50    2.79
  -2  -7 -22   13.16    2.51
  -2   7 -22   19.96    2.70
   2   7  22   13.06    3.06
  -2   7 -23    3.00    2.19
  -2  -7 -23    1.39    2.10
   2   7  23    2.55    2.71
  -2   7 -24    1.68    2.35
   2   7  24    0.60    2.74
  -2   8  25   23.48    3.59
   2  -8 -25   19.18    3.00
   2   8 -25   24.77    2.99
  -2   8  25   16.33    3.60
  -2   8  24   26.12    3.70
   2   8 -24   36.33    3.19
   2  -8 -24   38.07    3.27
  -2   8  24   30.12    3.93
  -2   8  23   32.90    3.77
   2   8 -23   33.40    3.07
  -2   8  23   25.34    3.73
  -2   8  22    7.49    2.52
   2  -8 -22    7.58    2.13
   2   8 -22    7.18    2.04
  -2   8  22    4.35    2.63
   2  -8 -21    2.84    1.93
   2   8 -21    3.25    1.87
  -2   8  21    2.57    2.33
  -2   8  21    8.60    2.61
   2   8 -20    8.08    1.96
   2  -8 -20    8.51    1.95
  -2   8  20    3.81    2.19
  -2  -8  20    3.28    0.64
  -2   8  20    8.43    2.68
   2  -8 -19   13.79    2.05
   2   8 -19   14.60    2.04
  -2   8  19   15.05    2.62
  -2  -8  19   11.00    0.98
  -2   8  19   14.81    2.75
   2   8 -18    2.03    1.47
   2  -8 -18    2.03    1.55
  -2   8  18    3.18    1.95
  -2   8  18    4.25    2.38
  -2  -8  18    1.56    0.78
   2  -8 -17    1.12    1.38
   2   8 -17    0.48    1.31
  -2   8  17    1.36    1.64
  -2  -8  17    0.48    0.78
  -2   8  17    3.01    2.16
  -2   8  16  124.16    5.57
  -2  -8  16  127.74    4.16
  -2   8  16  149.98    6.73
   2   8 -16  132.71    5.10
   2  -8 -16  136.55    5.18
  -2   8  16  144.34    5.24
  -2  -8  16  145.30    5.24
  -2   8  15    3.67    2.00
  -2  -8  15    3.80    0.87
  -2   8  15    0.96    1.30
  -2  -8  15    2.22    1.33
   2  -8 -15    6.60    1.44
   2   8 -15    3.66    1.30
  -2   8  15    4.02    1.58
  -2   8  14   51.44    3.14
   2  -8 -14   53.99    2.81
   2   8 -14   58.66    2.88
  -2   8  14   60.05    2.90
  -2  -8  14   55.21    2.85
  -2   8  14   56.32    3.87
  -2  -8  14   55.82    2.32
  -2   8  13  154.68    5.82
  -2  -8  13  152.56    4.83
  -2   8  13  144.13    6.57
   2  -8 -13  163.93    5.38
   2   8 -13  160.17    5.35
  -2   8  13  154.21    5.26
  -2  -8  13  157.76    5.31
  -2   8  12    9.95    1.54
  -2  -8  12    7.89    1.23
  -2  -8  12    6.67    0.80
  -2  -8  12    9.25    1.04
   2  -8 -12    9.57    1.25
   2   8 -12    8.51    1.21
  -2   8  12   10.26    1.29
  -2   8  11    1.54    1.10
  -2  -8  11    0.83    0.97
  -2  -8  11    2.04    0.50
  -2  -8  11    0.97    0.75
   2   8 -11    0.51    0.82
   2  -8 -11    0.34    0.81
  -2  -8  10   30.76    1.30
  -2   8  10   37.13    2.31
  -2  -8  10   32.73    1.82
  -2   8  10   33.01    1.75
  -2  -8  10   32.02    1.78
   2  -8 -10   33.34    1.79
   2   8 -10   31.05    1.76
   2  -8  -9    0.69    0.69
   2   8  -9    1.73    0.75
  -2  -8   9    1.90    0.83
  -2   8   9    1.87    1.16
  -2   8   9    1.68    1.02
  -2   8   9    1.29    0.74
  -2  -8   9    1.13    0.75
  -2  -8   9    3.37    1.41
   2   8  -8   41.88    1.86
   2  -8  -8   41.79    1.83
  -2  -8   8   40.80    2.13
  -2   8   8   40.78    2.83
  -2   8   8   44.00    2.46
  -2  -8   8   47.27    2.72
  -2  -8   8   42.24    1.82
  -2   8   8   42.74    1.79
  -2  -8   7   42.35    1.69
  -2   8   7   41.12    1.64
  -2   8   7   40.62    2.76
  -2  -8   7   44.76    2.60
  -2   8   7   38.23    2.28
   2  -8  -7   41.06    1.70
   2   8  -7   40.52    1.74
   2   8  -6  125.24    4.17
  -2  -8   6  129.93    4.76
  -2   8   6  119.92    5.09
  -2   8   6  119.93    4.47
   2   8  -6  125.14    3.64
   2  -8  -6  119.88    3.55
   2  -8  -5   91.46    3.70
   2   8  -5   91.43    3.47
  -2   8   5   90.66    4.14
  -2   8   5   92.26    3.67
   2  -8  -5   92.13    2.65
  -2  -8   5   89.36    3.83
   2   8  -5   95.25    2.75
   2  -8  -4   29.95    1.90
  -2   8   4   29.61    2.22
   2   8  -4   27.60    1.77
  -2   8   4   29.66    1.88
   2  -8  -4   25.49    0.89
  -2  -8   4   30.04    2.04
   2   8  -4   29.77    1.01
  -2   8   3   47.13    2.71
   2   8  -3   47.67    2.44
  -2  -8   3   47.84    2.53
  -2   8   3   44.55    2.35
   2  -8  -3   43.95    2.67
   2  -8  -3   45.19    2.39
   2  -8  -2  410.41   11.53
  -2  -8   2  404.90   11.66
  -2   8   2  420.71   11.55
   2  -8  -2  403.04   12.03
   2   8  -2  407.51   11.70
  -2   8   2  411.67   11.99
   2   8  -1   71.83    3.29
   2  -8  -1   72.35    3.42
  -2  -8   1   73.64    3.27
   2  -8  -1   70.62    3.11
  -2   8   1   73.58    3.35
   2  -8   0   32.60    2.00
  -2   8   0   34.71    2.15
   2  -8   0   33.20    2.22
   2   8   0   33.65    2.20
  -2  -8   0   32.09    2.12
   2  -8   1   26.90    1.87
  -2   8  -1   26.20    1.80
  -2  -8  -1   31.75    2.07
   2  -8   1   25.60    1.97
   2   8   1   30.70    2.16
  -2  -8  -2    1.31    1.05
   2   8   2    0.72    0.92
   2  -8   2    0.93    0.98
   2   8   2    0.45    0.29
   2  -8   2    0.36    0.29
   2  -8   2    1.27    0.98
  -2  -8  -3  222.56    7.21
   2  -8   3  227.61    5.95
   2   8   3  226.66    5.95
   2  -8   3  229.75    7.23
   2   8   3  219.49    7.31
   2   8   3  212.66    7.66
   2  -8   4   62.21    2.16
   2   8   4   65.59    2.16
   2   8   4   61.99    3.51
   2  -8   4   62.19    3.07
   2   8   4   64.72    3.19
   2  -8   5   74.14    2.55
   2   8   5   77.76    2.56
   2  -8   5   69.99    2.66
   2   8   5   67.70    3.87
   2   8   5   75.89    3.53
   2  -8   5   65.81    3.30
   2  -8   6    1.33    0.69
   2   8   6    1.43    1.08
   2   8   6    2.43    0.71
   2   8   6    3.18    1.41
   2  -8   6    1.66    1.17
   2  -8   6    1.60    0.78
   2   8   7   20.55    2.24
   2  -8   7   18.78    1.36
   2   8   7   17.47    1.35
   2   8   7   20.27    1.94
   2  -8   7   19.63    1.23
   2   8   8    5.28    1.64
   2   8   8    6.78    1.46
   2  -8   8    8.71    0.90
   2   8   8    5.48    1.02
   2  -8   8    6.25    1.06
   2  -8   9   87.39    3.35
   2   8   9   77.25    4.09
   2   8   9   90.44    4.92
   2  -8   9   86.50    2.84
   2  -8  10  348.37    9.80
   2   8  10  350.60    9.81
   2  -8  10  331.39    9.11
   2   8  10  330.27   10.97
   2   8  10  339.61   11.77
  -2   8 -10  350.67    9.72
   2  -8  11    5.34    1.29
   2   8  11    4.56    1.70
   2  -8  11    3.17    1.30
  -2   8 -11    6.02    1.15
   2   8  11    6.88    1.30
   2  -8  11    6.89    1.32
   2  -8  12  195.62    6.35
   2   8  12  193.98    6.32
   2   8  12  192.25    7.71
   2  -8  12  194.93    6.35
  -2   8 -12  178.64    6.19
  -2  -8 -12  192.50    6.27
   2  -8  13    0.79    1.32
   2   8  13    1.32    1.29
   2   8  13    2.04    1.95
   2  -8  13    0.94    1.15
  -2  -8 -13    1.01    1.24
  -2   8 -13    2.34    1.25
   2  -8  14   25.85    2.24
   2   8  14   24.00    2.18
   2   8  14   27.51    3.29
   2  -8  14   29.61    2.19
   2   8  14   23.76    3.03
  -2  -8 -14   26.91    2.17
  -2   8 -14   26.57    2.19
   2   8  15    7.84    2.67
   2  -8  15    6.62    1.51
  -2  -8 -15    9.33    1.66
  -2   8 -15    7.41    1.51
   2   8  15    5.34    2.30
   2   8  16   25.19    3.56
   2  -8  16   32.15    2.31
   2   8  16   29.16    3.49
  -2  -8 -16   34.05    2.57
  -2   8 -16   36.93    2.63
   2   8  17   23.74    3.74
   2  -8  17   26.23    2.18
  -2  -8 -17   32.21    2.57
   2   8  17   23.74    3.34
  -2   8 -17   30.25    2.52
   2   8  18   13.42    3.48
   2  -8  18   11.05    1.71
  -2  -8 -18   13.46    2.12
   2   8  18    9.11    2.71
  -2   8 -18   16.11    2.20
   2   8  19   -1.88    3.34
  -2  -8 -19    2.45    1.82
  -2   8 -19    2.06    1.83
   2   8  19    0.19    2.45
   2   8  20   -1.99    3.50
  -2   8 -20    0.82    1.87
   2   8  20    0.97    2.47
   2   8  21   -4.47    4.03
   2   8  21    0.20    2.59
  -2   8 -21    0.54    1.94
  -2   8 -22    7.35    2.37
   2   8  22    5.83    2.87
   2   8  23    2.02    4.08
   2   8  23   18.56    3.63
  -2   9  25   14.40    3.33
  -2   9  25   19.34    3.62
   2  -9 -25   18.53    2.81
   2   9 -25   20.81    2.83
  -2   9  24   27.05    3.75
  -2   9  24   28.70    3.83
   2  -9 -24   32.44    3.16
   2   9 -24   31.26    3.14
  -2   9  23    8.86    3.05
  -2   9  23   13.78    3.19
   2  -9 -23   14.02    2.47
   2   9 -23   14.70    2.50
  -2   9  22   40.65    3.81
  -2   9  22   39.59    4.19
   2  -9 -22   40.66    3.19
   2   9 -22   44.60    3.33
  -2   9  21  123.43    6.22
  -2   9  21  126.85    6.95
   2   9 -21  126.83    5.51
   2  -9 -21  142.38    5.69
  -2   9  20   16.81    3.13
   2  -9 -20   18.61    2.32
  -2   9  20   16.19    2.64
   2   9 -20   17.67    2.30
  -2   9  19   71.06    4.44
  -2   9  19   85.88    5.48
   2  -9 -19   78.19    3.95
   2   9 -19   81.07    4.00
  -2   9  18    2.80    2.27
  -2   9  18    3.41    1.91
   2   9 -18    2.78    1.60
   2  -9 -18    2.57    1.59
   2  -9 -17   60.51    3.24
   2   9 -17   65.17    3.35
  -2   9  17   61.04    3.73
  -2   9  17   62.39    4.58
  -2  -9  17   55.01    2.28
   2   9 -16   42.21    2.66
   2  -9 -16   41.55    2.65
  -2   9  16   43.94    3.78
  -2  -9  16   41.80    1.98
  -2  -9  16   46.81    2.75
  -2   9  16   49.57    2.86
  -2   9  16   39.39    3.03
  -2   9  15  208.74    6.59
  -2  -9  15  205.45    6.60
  -2  -9  15  177.29    5.75
  -2   9  15  201.48    8.33
   2  -9 -15  200.31    6.54
   2   9 -15  197.40    6.55
  -2   9  15  194.91    7.17
   2  -9 -14   41.64    2.44
   2   9 -14   41.62    2.43
  -2  -9  14   38.60    2.03
  -2   9  14   38.56    3.40
  -2   9  14   39.68    2.82
  -2  -9  14   40.01    2.44
  -2   9  14   36.45    2.31
  -2  -9  13  137.73    4.72
  -2   9  13  134.77    4.66
   2   9 -13  131.70    4.68
   2  -9 -13  139.10    4.71
  -2  -9  13  120.06    4.33
  -2   9  13  128.45    5.25
  -2   9  12   52.41    3.08
   2   9 -12   53.92    2.59
  -2  -9  12   51.89    2.50
  -2   9  12   55.15    2.53
   2  -9 -12   52.82    2.53
  -2  -9  12   56.28    1.81
  -2  -9  12   47.33    2.40
   2   9 -11   66.74    2.76
  -2  -9  11   58.68    2.65
  -2   9  11   65.49    3.37
  -2  -9  11   65.58    2.12
  -2  -9  11   62.50    2.80
   2  -9 -11   65.00    2.71
   2   9 -10  113.83    3.88
  -2   9  10  110.99    3.78
  -2  -9  10  112.36    3.81
  -2   9  10  111.35    4.62
  -2   9  10  105.77    5.30
  -2  -9  10  113.59    3.42
   2  -9 -10  120.55    3.87
  -2   9   9    7.24    1.48
   2  -9  -9    9.02    0.98
  -2  -9   9    9.16    1.00
  -2   9   9    9.28    0.99
   2   9  -9    9.76    1.03
  -2  -9   9    8.28    1.73
  -2   9   9    8.94    1.80
  -2   9   8  130.20    5.02
   2  -9  -8  131.85    4.04
  -2  -9   8  133.58    4.07
  -2   9   8  134.83    4.02
  -2   9   8  137.19    5.79
  -2  -9   8  143.42    5.44
   2   9  -8  137.11    4.16
  -2   9   7   70.24    3.30
   2   9  -7   72.24    2.44
   2  -9  -7   72.35    2.36
  -2   9   7   68.39    3.87
  -2  -9   7   73.69    3.61
   2   9  -6    5.04    0.59
   2  -9  -6    5.56    0.55
  -2   9   6    6.05    1.18
  -2  -9   6    6.73    1.45
   2   9  -6    5.84    1.04
  -2   9   6    3.54    1.31
   2  -9  -5    7.74    1.33
   2   9  -5    6.63    1.08
  -2  -9   5    5.83    1.33
   2   9  -5    6.99    0.51
  -2   9   5    7.75    1.30
  -2   9   5    6.17    1.36
   2   9  -4   53.84    2.72
  -2   9   4   53.75    3.12
   2  -9  -4   55.50    2.80
  -2   9   4   57.43    2.83
  -2  -9   4   53.75    2.95
  -2   9   3    0.55    1.03
   2   9  -3    0.21    0.88
  -2  -9   3    0.95    1.06
  -2   9   3    0.27    0.91
   2  -9  -3    0.07    1.02
   2  -9  -2   10.23    1.65
  -2   9   2   10.58    1.50
   2  -9  -2    9.98    1.40
  -2  -9   2   10.56    1.56
   2   9  -2    8.53    1.39
  -2   9   1  139.01    5.34
  -2  -9   1  150.92    5.30
   2  -9  -1  143.96    5.13
   2  -9  -1  135.92    5.45
   2   9  -1  139.50    5.31
   2  -9   0  353.41   10.65
   2   9   0  347.56   10.61
  -2  -9   0  345.49   10.35
   2  -9   0  341.31   10.23
  -2   9   0  354.38   10.47
  -2   9  -1   38.22    2.35
   2   9   1   38.70    2.50
   2  -9   1   39.03    2.59
   2   9   1   36.80    2.57
   2  -9   1   37.17    2.38
  -2  -9  -1   41.72    2.53
   2   9   2   30.87    2.30
   2   9   2   33.97    2.54
   2  -9   2   36.52    2.46
   2  -9   2   29.22    2.21
  -2  -9  -2   36.51    2.44
  -2  -9  -3  122.53    4.78
   2   9   3  124.59    5.26
   2  -9   3  128.39    4.90
   2   9   3  125.75    3.25
   2  -9   3  115.86    3.25
   2   9   3  113.23    4.76
   2  -9   3  111.66    4.63
   2  -9   4    7.46    1.38
   2   9   4    7.99    1.69
   2  -9   4    7.23    1.45
   2   9   4    5.62    0.63
   2  -9   4    5.29    0.64
   2   9   4    6.20    1.46
   2  -9   5   77.51    2.95
   2   9   5   80.77    4.33
   2  -9   5   86.07    3.78
   2  -9   5   75.23    3.73
   2  -9   5   80.75    2.66
   2   9   5   82.22    2.66
   2   9   5   80.06    3.86
   2  -9   6  123.08    4.04
   2   9   6  137.94    5.94
   2  -9   6  129.63    4.94
   2  -9   6  124.29    5.10
   2  -9   6  124.21    3.95
   2   9   6  131.08    3.96
   2   9   6  122.14    5.11
   2  -9   7   96.05    3.23
   2   9   7   95.94    5.02
   2  -9   7   96.60    4.09
   2  -9   7   96.83    4.38
   2  -9   7   90.85    3.29
   2   9   7   97.54    3.32
   2   9   7   90.18    4.32
   2   9   8    1.90    1.34
   2   9   8    0.85    1.48
   2   9   8    1.45    0.95
   2  -9   8    0.90    0.89
   2  -9   8    1.50    1.16
   2  -9   8    2.33    1.52
   2  -9   8    2.23    0.86
   2   9   9    0.53    1.39
   2   9   9    1.04    1.66
   2  -9   9    0.23    1.15
   2  -9   9    0.05    0.95
   2  -9   9    2.76    0.85
   2   9  10    3.37    1.61
   2  -9  10    3.30    1.18
   2   9  10    2.62    1.07
   2   9  10    0.16    1.77
   2  -9  10    4.02    1.32
   2  -9  10    3.45    0.87
   2  -9  11   14.57    1.73
   2   9  11   16.12    1.63
   2  -9  11   17.40    1.72
   2   9  11   12.95    2.54
   2   9  11   17.70    2.26
   2  -9  11   14.34    1.37
   2   9  12  215.58    8.44
   2   9  12  231.44    7.24
   2  -9  12  226.94    7.26
   2  -9  12  227.92    7.42
   2   9  13   29.94    3.05
   2  -9  13   32.03    2.42
   2   9  13   32.31    2.34
   2  -9  13   37.83    2.55
   2   9  14  336.92   11.86
   2  -9  14  328.84   10.05
   2   9  14  336.82   10.09
   2  -9  14  335.11   10.13
   2  -9  15    5.49    1.56
   2   9  15    2.49    2.33
  -2   9 -15    6.00    1.64
   2   9  15    3.31    2.28
   2  -9  16    5.06    1.60
   2   9  16   10.11    2.97
  -2   9 -16    2.86    1.64
   2   9  16    6.22    2.50
   2  -9  17    0.91    1.53
   2   9  17   -0.59    2.52
  -2   9 -17    0.09    1.59
   2   9  17    0.58    2.44
   2   9  18    4.47    2.96
   2   9  18   10.57    2.90
   2   9  19   -2.96    3.28
   2   9  19    0.60    2.47
   2   9  20   13.93    3.94
   2   9  20   16.43    3.37
   2   9  21   -2.35    3.75
   2   9  21    2.68    2.73
   2   9  22    4.95    3.93
   2   9  22    3.55    2.80
   2   9  23    4.89    3.07
   2   9  23   -1.45    4.36
  -2  10  24   26.32    3.81
  -2  10  24   20.32    3.41
   2  10 -24   24.64    2.99
   2 -10 -24   25.86    3.08
  -2  10  23   48.48    4.59
  -2  10  23   39.42    3.84
   2  10 -23   45.77    3.47
   2 -10 -23   40.49    3.41
  -2  10  22   54.69    4.73
  -2  10  22   42.32    3.78
   2 -10 -22   53.82    3.55
   2  10 -22   48.72    3.45
  -2  10  21   23.59    3.62
  -2  10  21   20.14    2.86
   2 -10 -21   21.05    2.57
   2  10 -21   16.04    2.42
  -2  10  20   22.69    3.46
  -2  10  20   19.24    2.73
   2 -10 -20   23.28    2.55
   2  10 -20   22.34    2.44
  -2  10  19   26.24    3.64
  -2  10  19   25.99    2.89
   2  10 -19   24.28    2.42
   2 -10 -19   25.66    2.43
  -2  10  18    9.47    2.81
  -2  10  18    7.51    2.20
   2 -10 -18    4.83    1.73
   2  10 -18    3.98    1.70
   2  10 -17  165.81    6.06
   2 -10 -17  180.70    6.16
  -2  10  17  154.42    6.59
  -2  10  17  173.93    8.06
   2  10 -16    1.90    1.41
   2 -10 -16    0.93    1.38
  -2  10  16    1.61    1.74
  -2 -10  16   -0.65    1.48
  -2  10  16    1.12    1.46
  -2  10  16    1.58    2.25
  -2  10  15   98.92    4.78
  -2  10  15  110.26    4.27
  -2 -10  15  102.71    4.21
   2 -10 -15  110.60    4.24
   2  10 -15   98.15    4.17
  -2  10  15  109.26    6.00
   2  10 -14   21.41    1.87
   2 -10 -14   23.74    1.89
  -2  10  14   19.07    2.20
  -2 -10  14   22.06    1.91
  -2  10  14   22.62    1.91
  -2  10  13   80.09    4.04
  -2 -10  13   81.46    3.39
  -2  10  13   82.24    3.35
   2  10 -13   80.02    3.37
   2 -10 -13   82.88    3.37
  -2 -10  13   80.23    2.62
  -2 -10  12   55.06    2.61
   2  10 -12   56.14    2.63
   2 -10 -12   56.81    2.59
  -2  10  12   50.85    3.23
  -2 -10  12   60.31    2.00
  -2 -10  11  224.42    6.78
   2 -10 -11  236.40    6.85
   2  10 -11  240.29    6.90
  -2  10  11  225.22    8.86
  -2  10  11  230.17    7.90
  -2 -10  11  232.16    6.31
  -2  10  10   52.85    2.17
  -2 -10  10   53.64    2.23
  -2  10  10   42.92    3.45
  -2  10  10   50.40    3.05
   2 -10 -10   51.00    2.20
   2  10 -10   49.93    2.20
  -2 -10  10   47.20    1.98
   2 -10  -9  156.94    4.50
   2  10  -9  143.84    4.49
  -2  10   9  143.13    5.61
  -2  10   9  143.59    6.36
  -2  10   8   68.11    3.42
  -2  10   8   64.82    3.92
   2  10  -8   64.18    2.33
   2 -10  -8   68.78    2.31
  -2  10   7   58.31    3.04
   2  10  -7   49.91    1.79
  -2  10   7   51.08    3.38
  -2  10   6   36.29    2.40
   2  10  -6   29.77    2.01
  -2 -10   6   34.53    2.63
  -2  10   6   37.16    2.86
  -2  10   5  154.70    5.64
   2 -10  -5  159.21    5.70
  -2 -10   5  152.37    5.77
   2  10  -5  153.84    5.40
  -2  10   5  146.53    6.12
  -2  10   4  112.37    4.45
   2 -10  -4  116.03    4.54
  -2 -10   4  106.40    4.54
  -2  10   4  107.41    4.86
   2  10  -4  104.52    4.32
  -2  10   3  279.30    8.98
  -2 -10   3  299.46    9.29
   2  10  -3  310.44    9.21
  -2  10   3  292.17    9.61
   2 -10  -3  288.58    9.04
  -2 -10   2   67.71    3.41
   2 -10  -2   66.99    3.32
  -2  10   2   67.19    3.60
   2  10  -2   65.90    3.37
   2  10  -1   46.83    2.95
  -2  10   1   54.68    3.05
  -2 -10   1   51.11    2.95
   2 -10  -1   53.32    3.16
   2 -10  -1   48.21    2.81
  -2 -10   0   49.02    2.90
   2 -10   0   48.60    2.83
  -2  10   0   50.30    2.88
   2  10   0   49.06    3.01
   2 -10   0   45.98    3.02
   2  10   0   47.76    2.95
  -2 -10  -1   71.04    3.54
   2 -10   1   63.84    3.34
  -2  10  -1   65.67    3.31
   2  10   1   65.94    3.51
   2 -10   1   72.39    3.67
   2  10   1   69.20    3.69
  -2 -10  -2   38.50    2.61
   2  10   2   41.07    2.70
   2 -10   2   34.75    2.49
   2 -10   2   38.92    2.71
   2  10   2   35.90    2.76
  -2 -10  -3  163.13    6.07
   2 -10   3  162.54    6.15
   2  10   3  169.36    6.70
   2  10   3  169.51    6.24
   2 -10   3  163.91    6.02
   2  10   4  116.89    5.32
   2 -10   4  111.06    4.72
   2 -10   4  117.46    4.73
   2  10   4  113.85    4.82
   2  10   4  107.18    2.92
   2 -10   4  104.27    2.96
   2  10   5   46.77    1.64
   2 -10   5   40.91    1.61
   2 -10   5   39.92    2.85
   2  10   5   42.76    2.94
   2 -10   5   45.49    2.91
   2  10   5   41.84    3.29
   2 -10   6  226.16    6.38
   2  10   6  244.64    6.39
   2  10   6  228.58    8.05
   2 -10   6  218.82    6.65
   2  10   6  235.87    8.83
   2 -10   6  230.16    7.80
   2  10   7   15.61    1.20
   2 -10   7   14.54    1.19
   2  10   7   14.34    1.99
   2 -10   7   14.57    1.31
   2 -10   7   12.59    1.78
   2  10   7   14.33    2.17
   2 -10   8    2.78    0.93
   2  10   8    3.28    0.92
   2  10   8    3.19    1.40
   2 -10   8    3.49    0.98
   2 -10   8    3.37    1.37
   2  10   8    3.90    1.72
   2 -10   9  102.97    3.74
   2  10   9  102.87    5.62
   2 -10   9  104.28    4.45
   2  10   9   93.96    4.76
   2 -10   9  104.85    3.41
   2  10  10   30.53    2.73
   2 -10  10   33.81    2.07
   2  10  10   33.90    2.04
   2  10  10   31.35    3.40
   2 -10  10   32.60    2.45
   2 -10  10   34.41    1.73
   2  10  11   96.18    5.00
   2 -10  11   97.43    3.42
   2 -10  11   98.79    4.37
   2  10  11   90.97    5.57
   2  10  11  109.96    4.00
   2 -10  11  106.35    4.00
   2  10  12   12.89    2.28
   2 -10  12    8.53    1.57
   2  10  12    9.53    2.55
   2 -10  12   11.01    1.63
   2  10  12   11.67    1.66
   2 -10  12   10.85    1.79
   2  10  13    9.27    1.63
   2 -10  13   11.28    1.75
   2 -10  13    9.25    1.75
   2  10  13    8.90    2.23
   2 -10  14   12.27    1.89
   2  10  14   11.70    1.83
   2 -10  14   10.55    1.86
   2  10  14   10.84    2.55
   2  10  15   39.97    3.73
   2 -10  15   38.46    2.74
   2  10  16   18.50    3.33
   2  10  16   25.78    3.36
   2  10  17   20.85    3.47
   2  10  17   18.54    3.30
   2  10  18    2.87    2.57
   2  10  18    8.90    3.01
   2  10  19    3.75    2.80
   2  10  19   -0.21    2.92
   2  10  20    2.33    2.77
   2  10  20    2.72    3.25
   2  10  21    1.50    2.75
   2  10  21    0.24    3.41
   2  10  22    6.73    3.17
   2  10  22    6.88    3.75
  -2  11  22   28.62    3.98
   2 -11 -22   26.82    2.88
   2  11 -22   26.84    2.76
  -2  11  22   19.34    3.01
  -2  11  21   11.09    3.36
   2 -11 -21   18.38    2.53
   2  11 -21   14.43    2.33
  -2  11  21   11.15    2.60
  -2  11  20   62.14    5.07
  -2  11  20   50.68    3.87
   2  11 -20   58.74    3.50
   2 -11 -20   58.75    3.50
  -2  11  19   19.36    3.43
   2  11 -19   15.62    2.17
   2 -11 -19   17.31    2.29
  -2  11  19   17.20    2.63
   2  11 -18   31.50    2.48
   2 -11 -18   33.73    2.59
  -2  11  18   25.40    3.71
  -2  11  18   24.06    2.78
   2  11 -17   14.02    1.91
   2 -11 -17   13.76    1.98
  -2  11  17   15.11    2.39
  -2  11  17   17.14    3.17
   2  11 -16    9.27    1.69
   2 -11 -16    8.31    1.63
  -2  11  16    8.93    2.12
  -2  11  16    5.92    2.46
  -2  11  16    6.83    1.62
  -2  11  15    9.28    1.58
   2  11 -15   12.74    1.67
   2 -11 -15   11.06    1.62
  -2  11  15   11.84    2.16
  -2  11  14    3.54    1.32
  -2 -11  14    1.38    1.25
   2  11 -14    2.72    1.26
   2 -11 -14    3.23    1.31
  -2  11  14    2.96    1.75
  -2  11  13    7.18    1.26
  -2 -11  13    7.78    1.37
  -2  11  13    3.94    1.71
   2 -11 -13    5.97    1.23
   2  11 -13    5.37    1.22
   2  11 -12   10.83    1.28
   2 -11 -12   10.63    1.34
  -2  11  12    9.83    2.36
  -2 -11  12   11.71    1.33
  -2 -11  12   11.16    1.03
  -2  11  12    8.83    1.90
  -2  11  11   15.38    2.13
   2  11 -11   16.26    1.34
   2 -11 -11   16.56    1.35
  -2 -11  11   15.63    1.20
  -2  11  11   14.69    2.33
  -2  11  10  111.08    4.87
  -2  11  10  104.47    5.52
   2  11 -10  104.50    3.49
  -2 -11  10  107.74    3.49
  -2  11   9   46.55    3.08
  -2  11   9   42.71    3.45
   2  11  -9   41.31    1.78
  -2  11   8    8.68    2.02
  -2  11   8    9.37    1.74
  -2  11   7    1.16    1.34
  -2  11   7   -0.13    1.49
   2  11  -6  360.88   10.63
  -2  11   6  355.61   11.78
  -2  11   6  364.92   11.06
   2 -11  -5   45.40    2.93
  -2  11   5   46.81    3.28
   2  11  -5   43.79    2.64
  -2  11   5   48.01    2.90
   2 -11  -4   92.47    4.18
  -2  11   4   92.93    4.65
   2  11  -4   88.51    4.01
  -2  11   4   95.91    4.18
   2 -11  -3   45.66    2.82
  -2  11   3   38.52    2.87
   2  11  -3   40.89    2.67
   2 -11  -2   58.61    3.17
   2  11  -2   58.56    3.26
   2  11  -1   -0.29    1.19
  -2  11   1    1.07    1.26
   2 -11  -1    0.89    1.35
   2  11  -1    0.19    1.25
   2 -11   0   16.95    1.92
   2  11   0   17.65    2.04
  -2  11   0   17.31    1.90
   2  11   0   16.98    2.07
   2 -11   1   19.68    2.06
   2 -11   1   20.21    2.24
   2  11   1   22.59    2.24
   2  11   1   19.69    2.18
  -2  11  -1   22.90    2.10
   2  11   2   23.87    2.43
   2 -11   2   23.92    2.40
   2  11   2   23.98    2.30
   2 -11   2   24.65    2.23
   2  11   3   10.65    1.84
   2  11   3   11.78    1.92
   2 -11   3   12.23    1.95
   2  11   4    4.00    1.62
   2  11   4    5.12    1.75
   2 -11   4    4.30    1.56
   2 -11   5    1.99    0.46
   2 -11   5    1.44    1.44
   2  11   5    3.57    1.55
   2  11   5    0.97    1.58
   2  11   6   40.28    3.42
   2 -11   6   43.15    2.92
   2 -11   6   37.51    2.08
   2  11   6   38.10    2.97
   2  11   6   37.45    1.49
   2 -11   6   39.36    1.55
   2  11   7   24.55    2.85
   2 -11   7   23.30    2.29
   2  11   7   23.62    2.52
   2 -11   7   23.68    1.65
   2  11   7   24.40    1.35
   2 -11   7   23.46    1.36
   2  11   8  186.08    8.15
   2 -11   8  197.89    6.96
   2  11   8  185.66    7.31
   2 -11   8  184.27    5.65
   2 -11   8  187.22    5.63
   2  11   8  199.35    5.62
   2 -11   9    1.93    1.51
   2  11   9    0.17    1.86
   2 -11   9    2.28    1.06
   2  11   9    1.28    0.92
   2 -11   9    2.50    1.09
   2  11   9    0.94    1.72
   2  11  10    3.99    2.24
   2 -11  10    4.11    1.70
   2 -11  10    8.06    1.19
   2 -11  10    5.01    1.24
   2  11  10    5.49    1.90
   2  11  11    5.95    2.40
   2 -11  11    6.05    1.75
   2 -11  11    6.50    1.20
   2  11  11    8.91    2.08
   2  11  11    6.13    1.29
   2 -11  11    4.23    1.31
   2  11  12   18.76    3.15
   2 -11  12   23.75    2.38
   2  11  12   27.41    2.97
   2 -11  12   23.32    2.02
   2  11  12   24.77    2.00
   2 -11  13    4.80    1.81
   2  11  13    3.64    2.31
   2  11  13    6.96    1.54
   2  11  13    8.98    2.27
   2 -11  14    6.83    1.80
   2  11  14    6.88    1.61
   2  11  14    6.21    2.27
   2  11  15    8.29    2.43
   2  11  16    7.49    2.60
   2  11  17    1.05    2.70
   2  11  17    0.89    2.35
   2  11  18   15.40    3.32
   2  11  18   20.34    3.54
   2  11  19   10.19    3.30
   2  11  19    6.00    2.95
   2  11  20   56.43    5.30
   2  11  20   78.04    5.80
  -2  12  21   11.76    3.49
   2  12 -21   14.05    2.31
  -2  12  21   12.54    2.55
  -2  12  20   46.11    4.75
   2  12 -20   48.84    3.24
  -2  12  20   44.84    3.60
  -2  12  19   18.59    3.60
   2  12 -19   15.01    2.21
  -2  12  19   13.68    2.65
  -2  12  18    5.74    2.87
   2  12 -18    4.59    1.71
  -2  12  18    2.80    2.20
  -2  12  17   12.58    3.13
  -2  12  17   14.87    2.56
   2  12 -17   12.73    1.86
  -2  12  16    9.01    2.32
   2  12 -16   11.01    1.68
  -2  12  15    1.03    1.89
   2  12 -15    4.99    1.41
  -2  12  14    5.09    2.04
   2  12 -14    6.60    1.32
  -2  12  14    6.59    1.34
  -2  12  13    2.88    1.92
   2  12 -13    3.37    1.11
  -2  12  13    4.38    2.30
  -2  12  12    2.88    2.15
  -2  12  12    4.42    1.86
  -2  12  11   15.47    2.68
  -2  12  11   15.27    2.24
  -2  12  10    9.19    2.41
  -2 -12  10   13.10    1.30
  -2  12  10   12.20    2.10
  -2  12   9   41.28    3.69
  -2  12   9   52.84    3.30
  -2  12   8   88.59    5.06
  -2  12   8   94.95    4.52
  -2  12   7    0.69    1.85
  -2  12   7    2.35    1.64
  -2  12   6  117.90    5.75
  -2  12   6  125.43    5.22
  -2  12   5   10.68    2.07
   2  12  -5   10.61    1.62
  -2  12   5   11.48    1.86
  -2  12   4   17.03    2.28
   2  12  -4   17.40    1.95
  -2  12   3    0.92    1.56
   2  12  -3    1.21    1.34
   2  12  -2   40.32    2.87
  -2  12   2   38.09    2.93
  -2  12   1  110.44    4.97
   2  12  -1  107.38    5.00
  -2  12   0   11.06    1.82
   2  12   0   12.47    2.05
   2  12   0    6.86    1.84
   2  12   1   22.56    2.46
  -2  12  -1   31.32    2.50
   2  12   1   26.90    2.72
   2  12   2   23.92    2.52
   2  12   2   25.62    2.71
   2  12   3    3.99    1.67
   2  12   3    5.17    1.88
   2 -12   3    3.81    1.76
   2  12   4    4.38    1.81
   2  12   4    6.58    2.03
   2 -12   4    3.66    1.82
   2 -12   5   -0.32    1.66
   2  12   5    1.60    1.54
   2  12   5    2.06    1.87
   2 -12   6   85.37    4.27
   2  12   6   76.58    4.80
   2  12   6   80.28    4.38
   2  12   7   -0.05    0.66
   2 -12   7    0.21    0.70
   2 -12   7    0.21    1.76
   2  12   7    4.22    2.12
   2 -12   7    0.26    1.15
   2  12   7    1.66    1.76
   2 -12   8    6.41    0.96
   2  12   8    6.71    0.91
   2 -12   8    6.32    1.90
   2  12   8    7.94    2.57
   2  12   8    6.12    2.06
   2 -12   8    8.23    1.29
   2  12   9    2.46    0.94
   2 -12   9    4.00    1.16
   2  12   9    3.03    2.10
   2 -12   9    2.63    1.71
   2  12   9    1.93    2.13
   2  12  10   54.20    3.91
   2  12  10   61.80    4.61
   2 -12  10   62.75    3.66
   2  12  11   34.70    3.21
   2  12  11   37.73    3.90
   2 -12  11   37.65    2.91
   2  12  11   37.39    2.08
   2  12  12   19.44    2.82
   2 -12  12   16.72    2.30
   2  12  12   20.20    3.34
   2  12  12   19.13    1.75
   2  12  13    2.80    2.52
   2  12  13    7.16    2.26
   2  12  14   32.79    4.05
   2  12  14   40.85    3.57
   2  12  15   21.02    2.99
   2  12  16   33.94    3.61
   2  12  17   47.95    4.87
   2  12  17   53.61    4.42
   2  12  18    4.54    2.81
   2  12  18    5.08    3.15
   2  12  19    8.38    3.06
   2  12  19   -0.23    2.97
  -2  13  20    8.68    2.62
  -2  13  19   12.39    2.77
  -2  13  19   10.25    3.50
  -2  13  18    3.28    2.35
  -2  13  18    6.00    3.06
  -2  13  17   -0.62    2.26
  -2  13  16    5.63    2.39
  -2  13  15    1.81    2.11
  -2  13  14   11.49    2.47
  -2  13  14   10.40    2.95
  -2  13  13   61.01    3.94
  -2  13  13   53.31    4.68
  -2  13  12   37.15    3.21
  -2  13  12   40.02    4.00
  -2  13  11   11.25    2.33
  -2  13  11   11.00    2.78
  -2  13  10   37.33    3.75
  -2  13  10   43.93    3.32
  -2  13   9   46.58    4.01
  -2  13   9   53.64    3.53
  -2  13   8   81.96    5.07
  -2  13   8   81.94    4.33
  -2  13   7   39.09    3.52
  -2  13   7   42.55    3.16
  -2  13   6    8.11    2.22
  -2  13   6    8.24    1.95
  -2  13   5   29.47    3.00
   2  13  -5   34.03    2.54
  -2  13   4    5.62    1.99
   2  13  -4    8.63    1.68
   2  13  -3    3.92    1.62
  -2  13   3    3.55    1.79
  -2  13   2   80.45    4.41
   2  13  -2   76.95    4.17
  -2  13   1   26.45    2.51
   2  13  -1   22.47    2.47
   2  13   0  300.13   10.36
  -2  13   0  307.47   10.08
   2  13   1   53.03    3.60
   2  13   1   55.07    3.84
   2  13   2  135.26    5.95
   2  13   2  137.26    6.27
   2  13   3   12.56    2.29
   2  13   3   12.09    2.51
   2  13   4   44.33    3.42
   2  13   4   38.64    3.56
   2  13   5    2.47    2.01
   2  13   5    3.42    2.16
   2  13   6   22.69    2.77
   2 -13   6   18.89    1.78
   2  13   6   19.91    2.91
   2  13   7    0.17    2.02
   2 -13   7    0.09    1.25
   2  13   7    1.40    1.88
   2  13   8    6.73    2.44
   2  13   8    7.52    2.20
   2  13   9   16.39    3.04
   2  13   9   10.07    2.29
   2  13  10   41.02    4.22
   2  13  10   42.95    3.59
   2  13  11    9.07    2.94
   2  13  11    6.47    2.34
   2  13  12   52.42    4.74
   2  13  12   52.62    4.05
   2  13  13   -0.83    2.57
   2  13  13    1.93    2.41
   2  13  14  110.37    6.71
   2  13  14   97.56    5.69
   2  13  15    4.57    3.06
   2  13  15    4.27    2.72
   2  13  16    2.30    2.80
   2  13  17   12.12    3.13
   2  13  18    5.15    2.81
  -2  14  18    3.22    2.56
  -2  14  17   35.94    3.43
  -2  14  16    3.92    2.37
  -2  14  15   65.42    4.33
  -2  14  15   67.36    5.42
  -2  14  14   18.88    2.83
  -2  14  14   21.64    3.65
  -2  14  13   18.99    2.77
  -2  14  13   18.26    3.39
  -2  14  12   27.61    3.67
  -2  14  12   28.97    3.09
  -2  14  11   60.28    4.90
  -2  14  11   72.48    4.30
  -2  14  10   15.74    3.07
  -2  14  10   14.01    2.55
  -2  14   9   54.04    4.47
  -2  14   9   61.80    3.96
  -2  14   8   35.39    3.69
  -2  14   8   36.37    3.13
  -2  14   7    3.25    2.16
  -2  14   7    7.63    2.09
  -2  14   6   45.05    3.76
  -2  14   5   33.34    3.24
   2  14  -4    2.00    1.54
  -2  14   4    0.68    1.83
   2  14  -3   40.26    3.03
  -2  14   3   40.20    3.31
   2  14  -2   32.82    2.95
  -2  14   2   35.75    3.15
  -2  14   1   27.16    2.72
   2  14  -1   26.59    2.77
   2  14   0    9.94    2.34
  -2  14   0   15.12    2.25
   2  14   1    4.73    2.10
   2  14   2    1.86    2.01
   2  14   2    4.26    1.95
   2  14   3   31.98    3.29
   2  14   3   31.57    3.05
   2  14   4    9.29    2.48
   2  14   4   13.15    2.39
   2  14   5    4.62    2.23
   2  14   5   10.77    2.46
   2  14   6    2.23    2.23
   2  14   6    1.48    1.98
   2  14   7    1.25    2.15
   2  14   7    0.41    2.14
   2  14   8    0.28    2.12
   2  14   8    2.96    2.36
   2  14   9   49.59    4.43
   2  14   9   43.02    3.77
   2  14  10   11.27    2.62
   2  14  10   12.63    3.11
   2  14  11   32.17    3.48
   2  14  11   34.57    4.04
   2  14  12    8.98    2.73
   2  14  12    8.56    3.04
   2  14  13   12.42    3.04
   2  14  13    9.42    3.18
   2  14  14   48.33    4.27
   2  14  14   49.21    4.84
   2  14  15    0.97    2.67
   2  14  15    3.80    2.90
   2  14  16   70.30    5.15
  -2  15  16   11.89    2.81
  -2  15  15    3.65    3.22
  -2  15  15    2.77    2.55
  -2  15  14   67.15    5.60
  -2  15  14   75.47    4.67
  -2  15  13    2.43    2.94
  -2  15  13    1.83    2.46
  -2  15  12    3.93    2.85
  -2  15  12   11.03    2.74
  -2  15  11    6.81    2.84
  -2  15  11    6.26    2.47
  -2  15  10   18.25    3.36
  -2  15  10   17.38    2.72
  -2  15   9    0.70    2.33
  -2  15   9    1.24    2.07
  -2  15   8    0.85    2.29
  -2  15   7   25.72    3.30
  -2  15   6   52.83    4.20
  -2  15   5   15.94    2.76
  -2  15   4   36.60    3.50
   2  15  -4   38.64    3.05
  -2  15   3   -0.28    1.89
   2  15  -3    1.48    1.74
   2  15  -2   19.69    2.60
  -2  15   2   16.29    2.58
  -2  15   1    1.13    1.83
   2  15  -1    1.40    1.90
   2  15   0   -1.34    1.98
   2  15   1    1.99    2.11
   2  15   2   14.40    2.72
   2  15   3   29.78    3.52
   2  15   3   32.63    3.29
   2  15   4   14.74    2.89
   2  15   4   21.25    2.98
   2  15   5   18.94    2.90
   2  15   5   23.26    3.27
   2  15   6   21.32    3.04
   2  15   6   21.86    3.36
   2  15   7    2.76    2.36
   2  15   7    0.93    2.56
   2  15   8   38.62    4.10
   2  15   8   37.73    3.72
   2  15   9    9.14    2.92
   2  15   9   10.56    2.78
   2  15  10   10.58    3.15
   2  15  10    9.79    2.91
   2  15  11   10.64    3.15
   2  15  11    7.31    2.83
   2  15  12   23.52    3.82
   2  15  12   16.05    3.17
   2  15  13    1.97    2.87
   2  15  13    0.63    2.62
   2  15  14    4.00    2.93
  -2  16  13   35.73    3.72
  -2  16  12   11.09    3.39
  -2  16  12   12.60    2.82
  -2  16  11    3.72    2.77
  -2  16  11    9.16    2.77
  -2  16  10    0.57    2.74
  -2  16  10    1.31    2.34
  -2  16   9    2.73    2.65
  -2  16   8   31.50    3.79
  -2  16   7    9.53    2.87
  -2  16   6   50.92    4.22
  -2  16   5    2.20    2.20
  -2  16   4   17.84    2.93
   2  16  -3    2.94    2.05
  -2  16   3   -0.72    2.08
  -2  16   2   15.91    2.70
   2  16  -2   14.56    2.50
   2  16  -1    0.13    1.99
   2  16   0   18.12    2.79
   2  16   1    1.93    2.21
   2  16   2   10.80    2.77
   2  16   3   14.12    2.97
   2  16   4   45.08    4.29
   2  16   5   10.96    3.05
   2  16   5   12.07    2.86
   2  16   6   82.08    5.67
   2  16   6   82.19    5.12
   2  16   7    2.12    2.76
   2  16   7    7.45    2.63
   2  16   8   31.29    4.09
   2  16   8   32.72    3.71
   2  16   9    3.88    3.05
   2  16   9    3.12    2.67
   2  16  10   19.06    3.74
   2  16  10   15.11    3.16
   2  16  11    1.29    2.89
   2  16  11    0.96    2.67
  -2  17   9    1.51    2.75
  -2  17   8   50.76    4.67
  -2  17   7    8.79    2.78
  -2  17   6    1.88    2.69
  -2  17   5    0.82    2.57
  -2  17   4   25.54    3.35
  -2  17   3    5.70    2.60
   2  17  -2    9.63    2.50
   2  17  -1    0.97    2.26
   2  17   0   41.77    3.86
   2  17   1    8.44    2.74
   2  17   2   14.68    3.00
   2  17   3    0.84    2.52
   2  17   4   16.41    3.32
   2  17   5    2.21    2.86
   2  17   6   17.15    3.70
   2  17   7    6.30    2.84
   2  17   7    2.76    3.04
   3   0 -28   89.47    5.24
   3   0 -27   -0.27    2.36
  -3   0  27   -1.09    1.74
   3   0 -26    0.39    2.12
  -3   0  26    1.68    1.72
   3   0 -25   -0.51    2.08
  -3   0  25   -0.29    1.57
   3   0 -24   55.31    3.79
  -3   0  24   50.41    3.29
   3   0 -23   -1.29    1.76
  -3   0  23   -0.28    1.49
   3   0 -22  118.95    5.42
  -3   0  22  119.62    5.01
   3   0 -21   -0.96    1.60
  -3   0  21    0.43    1.23
   3   0 -20   85.25    4.24
  -3   0  20   83.11    3.85
   3   0 -19    0.48    1.24
   3   0 -18  155.15    5.95
   3   0 -17    0.09    1.20
  -3   0  17    0.08    1.17
   3   0 -16 1274.30   32.96
  -3   0  16 1266.02   32.78
  -3   0  15    0.14    1.03
   3   0 -15   -0.52    0.90
  -3   0  14  454.13   12.68
   3   0 -14  454.00   12.84
   3   0 -13   -0.45    0.79
   3   0 -12   31.60    1.89
   3   0 -11    0.38    0.66
   3   0 -10   30.69    1.70
  -3   0   9    0.21    0.36
   3   0  -9    0.04    0.38
  -3   0   8  478.18   12.49
   3   0  -8  504.10   12.88
   3   0  -7    0.20    0.34
  -3   0   7    0.13    0.28
   3   0  -6  152.85    4.46
  -3   0   6  154.17    4.18
   3   0  -5    0.31    0.27
  -3   0   5    0.04    0.18
   3   0  -5    0.04    0.23
   3   0  -4   47.58    1.49
   3   0  -4   49.45    1.67
  -3   0   3    0.07    0.17
  -3   0   2  267.36    6.81
  -3   0   1    0.25    0.24
  -3   0   0   36.27    1.58
  -3   0  -4  261.98    7.17
  -3   0  -5   -0.14    0.35
  -3   0  -6 1249.87   31.33
  -3   0  -7   -0.22    0.45
  -3   0  -8  497.87   13.34
  -3   0  -9    0.21    0.61
  -3   0 -10  100.60    3.80
  -3   0 -11   -0.06    0.79
   3   0  11    0.52    0.86
  -3   0 -12  115.45    4.38
   3   0  12  114.46    4.46
  -3   0 -13    0.50    0.87
   3   0  13   -0.15    1.06
  -3   0 -14   81.22    3.72
   3   0  14   83.18    3.80
  -3   0 -15   -0.32    1.11
  -3   0 -16   48.61    2.93
  -3   0 -17   -0.37    1.39
  -3   0 -18  147.16    5.89
  -3   0 -19   -0.41    1.59
  -3   0 -20    9.15    2.05
  -3   0 -21   -0.11    1.66
  -3   0 -22    9.12    2.32
  -3   0 -23   -2.25    1.87
  -3   0 -23    1.86    2.15
  -3   0 -24    4.64    1.85
  -3   0 -24    5.71    2.42
  -3   0 -25   -0.54    2.27
   3  -1 -28   -0.28    2.40
  -3   1  28    0.90    1.98
   3  -1 -27    6.87    2.55
  -3   1  27    4.03    2.08
  -3  -1  27    6.65    1.81
   3  -1 -26   24.87    3.04
  -3  -1  26   19.97    2.22
  -3   1  26   21.82    2.55
   3  -1 -25    1.64    2.05
  -3   1  25    1.42    1.66
   3   1 -25    2.23    1.37
  -3  -1  25    0.17    1.56
   3  -1 -24    0.73    1.90
  -3   1  24    0.32    1.65
  -3  -1  24    0.08    1.49
   3  -1 -23   29.42    2.96
  -3   1  23   30.58    2.69
  -3  -1  23   32.09    2.46
   3  -1 -22  105.51    5.06
  -3  -1  22  102.29    4.37
  -3   1  22  111.10    4.91
   3  -1 -21    3.60    1.61
  -3   1  21    2.41    1.52
  -3  -1  21    3.54    1.30
   3  -1 -20    7.64    1.71
  -3   1  20    4.85    1.46
   3  -1 -19   12.52    1.81
  -3   1  19   12.94    1.71
   3  -1 -18   26.39    2.26
  -3   1  18   27.13    2.16
  -3  -1  17    2.95    1.28
   3  -1 -17    1.02    1.14
  -3  -1  16    7.04    1.42
   3  -1 -16    8.35    1.38
  -3  -1  15    2.63    1.09
   3  -1 -15    2.30    1.03
  -3  -1  14    4.13    1.05
   3  -1 -14    4.00    1.02
  -3  -1  13    9.83    1.20
   3  -1 -13    8.85    1.19
  -3   1  12   45.75    2.21
   3  -1 -12   48.75    2.41
  -3   1  11   29.39    1.67
   3  -1 -11   33.10    1.82
  -3   1  10  673.54   18.12
   3  -1 -10  734.41   18.34
  -3   1   9   22.07    1.29
  -3  -1   9   22.46    1.32
   3  -1  -9   18.61    1.22
  -3  -1   8 1684.55   40.88
  -3   1   8 1649.58   41.40
  -3  -1   8 1672.29   41.44
   3  -1  -8 1664.29   41.49
   3  -1  -7   72.19    2.55
  -3  -1   7   72.37    2.53
  -3   1   7   79.30    2.57
  -3  -1   7   71.05    2.06
  -3  -1   6  213.21    5.80
   3  -1  -6  203.53    5.78
  -3   1   6  212.56    5.80
   3  -1  -6  212.86    5.82
   3   1  -6  207.44    5.23
   3  -1  -5  380.74    9.58
   3  -1  -5  357.74    9.56
   3   1  -5  365.35    9.11
  -3  -1   5  376.99    9.55
  -3  -1   4  117.67    3.09
   3  -1  -4  117.96    3.42
   3  -1  -4  118.08    3.37
  -3  -1   4  121.28    3.36
  -3  -1   3    1.18    0.36
   3   1  -3    1.43    0.26
   3   1  -2  112.90    3.17
  -3   1   2  116.34    3.18
  -3   1   1   15.55    0.69
   3   1  -1   16.32    0.78
  -3   1   0    2.51    0.33
   3  -1   1   45.02    1.58
   3  -1   2  159.61    4.52
   3  -1   3    7.95    0.67
  -3   1  -4  162.22    4.95
   3  -1   4  165.22    4.74
  -3  -1  -4  156.95    4.66
   3  -1   5  104.28    3.44
  -3  -1  -5  106.53    3.41
   3  -1   6  363.42   10.03
  -3  -1  -6  377.14   10.00
  -3  -1  -7   30.82    1.62
  -3  -1  -8   36.45    1.84
  -3  -1  -9    5.77    0.87
   3  -1  10   15.94    1.44
  -3  -1 -10   14.41    1.31
  -3  -1 -11  215.43    6.94
   3  -1  11  232.30    7.19
  -3  -1 -12   51.02    2.59
   3  -1  12   45.65    2.66
  -3  -1 -13    0.50    0.90
   3  -1  13    0.30    1.05
  -3  -1 -14   93.42    4.04
   3  -1  14  106.23    4.35
  -3  -1 -15    1.70    1.15
  -3  -1 -16  106.61    4.59
  -3  -1 -17    4.86    1.54
  -3  -1 -18   21.03    2.30
  -3   1 -18   22.77    2.00
  -3  -1 -19    2.56    1.67
  -3   1 -19    4.33    1.39
  -3   1 -20   14.35    1.80
  -3  -1 -20   14.95    2.22
  -3   1 -21   16.96    1.88
  -3  -1 -21   16.12    2.45
  -3   1 -22   47.73    2.61
  -3  -1 -22   43.12    3.43
  -3   1 -23    1.78    1.50
  -3  -1 -23    0.12    2.00
  -3   1 -24    7.92    1.67
  -3  -1 -24    7.23    2.52
  -3  -1 -25   29.86    3.36
  -3  -1 -25   20.88    2.76
   3  -2 -28    0.95    2.38
  -3   2  28   -1.86    2.17
   3  -2 -27   18.99    2.88
  -3   2  27   18.36    2.70
   3  -2 -26    3.22    2.40
  -3   2  26   -0.97    1.95
  -3  -2  26    1.89    1.55
   3  -2 -25    3.61    2.06
  -3   2  25    4.66    1.93
  -3  -2  25    6.13    1.54
   3  -2 -24  168.06    6.52
  -3   2  24  161.63    6.37
  -3  -2  24  161.13    5.38
   3  -2 -23    2.31    1.98
   3   2 -23    1.27    0.83
  -3   2  23    0.80    1.66
  -3  -2  23    1.41    1.27
   3  -2 -22  165.63    6.68
  -3   2  22  157.94    6.54
   3   2 -22  171.44    4.86
  -3  -2  22  163.25    5.75
   3   2 -21   34.25    1.72
  -3   2  21   33.53    2.78
   3  -2 -20    1.79    1.45
  -3   2  20    2.45    1.44
   3  -2 -19    7.47    1.63
  -3   2  19    7.03    1.56
   3  -2 -18    0.09    1.21
  -3   2  18    0.28    1.17
  -3   2  17    6.42    1.41
  -3  -2  17    6.33    1.43
   3  -2 -17    7.13    1.39
  -3   2  17    7.34    1.44
  -3  -2  16  119.75    4.70
  -3   2  16  126.39    4.77
   3  -2 -16  121.08    4.79
  -3   2  16  121.25    4.85
  -3   2  15   -0.23    0.94
   3  -2 -15    0.07    0.87
  -3   2  15    0.87    0.99
  -3  -2  15    0.94    1.03
  -3   2  14   91.20    3.76
   3  -2 -14   86.08    3.62
  -3   2  14   83.83    3.53
  -3  -2  14   87.57    3.61
  -3   2  13    6.49    1.10
   3  -2 -13    6.46    1.03
  -3  -2  13    5.89    1.04
  -3   2  13    6.86    1.08
   3  -2 -12   51.53    2.46
  -3   2  12   47.07    2.31
  -3  -2  12   49.40    2.38
  -3   2  12   53.27    2.54
  -3   2  11    0.40    0.61
  -3  -2  11   -0.19    0.67
   3  -2 -11    0.05    0.55
  -3  -2  10  761.26   20.02
  -3   2  10  795.15   20.26
   3  -2 -10  778.78   20.12
  -3  -2   9   89.95    3.18
  -3   2   9   91.67    3.33
   3  -2  -9   90.99    3.22
  -3  -2   8  110.85    3.58
  -3   2   8  103.92    3.70
   3  -2  -8  111.58    3.60
  -3   2   7   87.85    3.19
  -3  -2   7   97.79    3.10
   3  -2  -7   94.58    3.10
  -3  -2   6 1011.68   24.98
   3  -2  -6 1007.07   25.27
   3  -2  -6  986.69   24.99
  -3  -2   5   38.67    1.47
   3  -2  -5   37.81    1.67
  -3  -2   5   40.06    1.32
   3  -2  -5   38.59    1.48
   3  -2  -4    3.96    0.54
   3  -2  -4    5.00    0.43
  -3   2   4    4.80    0.32
   3  -2  -3   16.02    0.63
  -3   2   3   16.48    0.62
   3   2  -3   17.54    0.88
  -3   2   3   14.59    0.87
   3  -2  -3   17.46    0.97
   3   2  -2  244.28    6.54
   3  -2  -2  244.43    6.21
   3   2  -1    1.71    0.35
   3  -2   0    9.00    0.56
   3   2   0    8.40    0.69
   3  -2   1   21.66    0.89
   3  -2   2   22.76    1.10
   3  -2   2   25.24    1.00
   3  -2   3   71.61    2.42
   3  -2   3   76.42    2.41
  -3   2  -3   72.97    2.35
  -3  -2  -4  548.59   14.48
   3  -2   4  545.20   14.49
  -3  -2  -5   16.50    1.03
   3  -2   5   14.87    1.04
  -3   2  -5   15.08    0.97
  -3  -2  -6   94.90    3.12
   3  -2   6   91.59    3.15
  -3  -2  -7   68.35    2.61
   3  -2   7   69.84    2.69
  -3  -2  -8  435.68   11.97
   3  -2   8  447.23   12.09
  -3   2  -8  444.98   11.83
  -3  -2  -9   80.54    3.17
   3  -2   9   78.36    3.23
  -3   2  -9   85.70    3.09
  -3  -2 -10  298.58    8.73
   3  -2  10  292.85    8.80
   3   2  10  277.32    8.69
  -3   2 -11   97.29    3.41
   3   2  11   85.24    3.62
   3  -2  11   85.76    3.63
  -3  -2 -11   85.48    3.55
  -3   2 -12  323.88    8.84
   3   2  12  301.75    9.25
  -3  -2 -12  315.73    9.20
  -3   2 -13   46.78    2.24
   3   2  13   39.78    2.46
   3  -2  13   40.22    2.57
  -3  -2 -13   38.76    2.40
  -3   2 -14   10.48    1.29
   3   2  14   11.17    1.65
   3  -2  14    9.14    1.53
  -3  -2 -14   10.69    1.49
  -3   2 -15  161.65    5.18
  -3  -2 -15  148.37    5.64
  -3  -2 -16    1.03    1.18
  -3   2 -16    2.55    1.10
  -3   2 -17   22.48    1.71
  -3  -2 -17   17.19    2.02
  -3   2 -18   65.77    2.81
  -3  -2 -18   50.74    3.33
  -3   2 -19   21.26    1.75
  -3  -2 -19   15.86    2.24
  -3   2 -20   34.64    2.14
  -3  -2 -20   25.25    2.65
  -3   2 -21    9.05    1.52
  -3  -2 -21   10.19    2.21
  -3   2 -22    5.28    1.51
  -3  -2 -22    8.34    2.32
  -3   2 -23   -0.31    1.45
  -3  -2 -23    5.28    2.20
  -3  -2 -24  209.29    8.18
  -3  -2 -25    5.44    2.47
  -3   3  28    0.81    2.13
   3  -3 -28   -0.54    2.42
   3   3 -28    0.82    2.43
  -3   3  27    2.82    2.12
   3  -3 -27    2.22    2.24
   3   3 -27    0.67    2.34
  -3   3  26    6.20    2.22
   3  -3 -26    6.11    2.36
   3   3 -26    3.11    2.29
  -3  -3  25    0.23    1.24
  -3   3  25    1.17    1.88
   3  -3 -25    0.49    2.00
   3   3 -25   -0.62    2.00
  -3  -3  24   10.66    1.54
  -3   3  24   10.93    2.32
   3   3 -24   13.10    2.38
   3  -3 -24   13.82    2.40
  -3  -3  23   -0.23    1.19
  -3   3  23    1.86    1.85
   3  -3 -23    0.91    1.85
   3   3 -23    1.74    1.91
  -3  -3  22  288.58    8.78
  -3   3  22  320.83   10.51
   3  -3 -22  303.09   10.12
   3   3 -22  317.90   10.27
  -3   3  21    4.18    1.73
   3   3 -21    4.31    1.83
   3  -3 -21    3.10    1.65
  -3   3  20  372.78   11.99
   3   3 -20  376.42   11.75
   3  -3 -20  386.92   11.81
  -3   3  19    9.57    1.87
   3   3 -19   10.31    1.78
   3  -3 -19    9.94    1.79
  -3   3  18   68.05    3.74
   3   3 -18   69.60    3.57
   3  -3 -18   70.68    3.58
  -3   3  17    3.02    1.34
   3  -3 -17    2.66    1.19
   3   3 -17    4.80    1.35
  -3  -3  17    3.91    1.29
  -3   3  17    3.23    1.32
  -3   3  16  142.75    5.43
   3  -3 -16  128.40    5.01
   3   3 -16  130.84    5.04
  -3   3  16  129.10    4.93
  -3  -3  16  131.23    4.97
  -3   3  15  103.78    4.49
   3  -3 -15  105.83    4.28
   3   3 -15  109.36    4.32
  -3   3  15  107.40    4.20
  -3  -3  15  107.58    4.23
  -3   3  14   15.86    1.62
  -3   3  14   12.76    1.41
  -3  -3  14   13.71    1.48
   3   3 -14   13.44    1.43
   3  -3 -14   13.38    1.45
   3   3 -13   99.84    3.96
   3  -3 -13  102.13    3.92
  -3   3  13  106.16    4.23
  -3  -3  13  100.19    3.84
  -3   3  13  103.04    3.86
   3  -3 -12   39.50    2.09
   3   3 -12   36.59    2.04
  -3   3  12   32.55    2.14
  -3   3  12   35.02    1.96
  -3  -3  12   36.36    1.98
   3  -3 -11   20.88    1.45
   3   3 -11   23.13    1.55
  -3   3  11   21.89    1.66
  -3  -3  11   21.84    1.50
   3  -3 -10  115.25    3.86
   3   3 -10  108.18    3.81
  -3   3  10  109.38    4.08
  -3   3  10  107.87    3.72
  -3  -3  10  110.94    3.78
   3  -3  -9   16.92    1.18
   3   3  -9   17.06    1.19
  -3   3   9   16.46    1.34
  -3   3   9   15.57    1.15
  -3  -3   9   16.81    1.20
   3  -3  -8  571.13   14.64
   3   3  -8  582.21   14.69
  -3   3   8  520.66   14.96
  -3  -3   8  554.81   14.58
  -3   3   8  574.12   14.59
  -3  -3   7    3.24    0.58
  -3   3   7    2.49    0.54
   3   3  -7    3.20    0.54
   3  -3  -7    3.08    0.53
   3  -3  -6   88.26    2.84
   3   3  -6   90.62    2.88
   3  -3  -6   86.87    3.23
  -3  -3   6   85.90    2.80
  -3   3   6   91.63    2.83
  -3   3   6   88.56    2.74
   3   3  -5    0.68    0.33
   3  -3  -5    0.72    0.31
   3   3  -5    0.62    0.21
   3  -3  -5    0.63    0.50
  -3   3   5    0.98    0.37
  -3  -3   5    1.07    0.35
  -3   3   5    0.63    0.28
  -3   3   4   17.67    1.16
   3  -3  -4   22.81    0.95
   3   3  -4   21.75    0.91
   3  -3  -4   22.20    1.28
  -3   3   4   21.81    0.92
   3  -3  -4   20.80    0.94
   3   3  -4   21.81    0.97
  -3   3   3    1.47    0.40
   3   3  -3    2.31    0.47
  -3   3   3    1.69    0.31
   3  -3  -3    1.83    0.34
   3  -3  -3    1.77    0.29
   3   3  -3    2.74    0.34
   3   3  -2  374.83    9.89
   3  -3  -2  373.58    9.55
  -3   3   2  372.19    9.89
   3   3  -1  183.79    5.27
   3  -3   0  786.76   19.89
   3   3   0  819.75   20.28
   3  -3   1  205.77    5.25
   3   3   1  173.93    5.61
   3   3   2  315.39    8.95
   3  -3   2  326.20    8.46
   3   3   2  333.81    8.48
   3  -3   2  316.72    8.31
   3  -3   3   13.15    0.83
   3   3   3   13.42    0.85
   3  -3   3   13.04    0.71
  -3   3  -3   12.64    0.75
   3  -3   4 1362.69   33.35
   3  -3   4 1359.15   33.63
   3   3   4 1346.07   33.60
  -3   3  -4 1348.99   33.38
  -3   3  -5    2.94    0.49
   3   3   5    4.11    0.66
   3  -3   5    2.53    0.61
   3  -3   5    2.33    0.65
  -3  -3  -5    3.38    0.54
  -3   3  -5    3.75    0.56
  -3  -3  -6  728.03   18.44
  -3   3  -6  736.98   18.43
  -3   3  -6  740.46   18.09
   3   3   6  675.45   18.39
   3  -3   6  694.77   18.42
  -3  -3  -7  192.32    5.91
  -3   3  -7  198.81    5.93
   3  -3   7  196.33    6.00
   3   3   7  192.94    5.95
  -3   3  -7  211.45    5.68
  -3   3  -8    1.85    0.58
   3  -3   8    1.73    0.77
  -3  -3  -8    1.04    0.61
  -3   3  -8    1.63    0.67
  -3   3  -9    5.36    0.79
   3   3   9    5.99    0.98
   3  -3   9    4.24    0.96
  -3   3  -9    4.98    0.90
  -3  -3  -9    5.12    0.89
  -3   3 -10  226.88    6.65
   3   3  10  228.37    7.08
   3  -3  10  225.20    7.10
  -3  -3 -10  231.38    7.02
  -3   3 -10  236.30    7.07
  -3   3 -11    0.58    0.73
   3   3  11    1.42    1.00
   3  -3  11    1.68    0.99
  -3  -3 -11    1.35    0.85
  -3   3 -11    2.02    0.89
  -3   3 -12   21.78    1.52
   3  -3  12   24.12    1.93
   3   3  12   27.04    1.99
  -3  -3 -12   26.06    1.90
  -3   3 -12   28.68    1.90
  -3   3 -13    1.13    0.85
   3  -3  13    1.50    1.17
   3   3  13    1.04    1.16
  -3  -3 -13    0.64    0.96
  -3   3 -13    1.06    1.03
  -3   3 -14   28.94    1.84
   3  -3  14   28.90    2.29
   3   3  14   30.49    2.32
  -3  -3 -14   33.54    2.25
  -3   3 -14   30.00    2.16
  -3  -3 -15   25.30    2.09
  -3   3 -15   23.15    2.07
  -3   3 -15   22.36    1.64
  -3  -3 -16    1.89    1.32
  -3   3 -16   -0.34    1.27
  -3   3 -16    0.37    1.03
  -3   3 -17   17.92    2.06
  -3  -3 -17   17.72    2.05
  -3   3 -17   19.40    1.69
  -3   3 -18   28.85    2.56
  -3  -3 -18   31.46    2.66
  -3   3 -18   30.93    2.05
  -3  -3 -19    8.49    1.93
  -3   3 -19   11.17    1.98
  -3   3 -19   10.49    1.54
  -3  -3 -20    0.85    1.78
  -3   3 -20    0.21    1.69
  -3   3 -20   -1.29    1.41
  -3  -3 -21    5.57    2.06
  -3   3 -21    4.43    1.93
  -3   3 -21    2.89    1.39
  -3  -3 -22   70.87    4.20
  -3   3 -22   75.26    4.25
  -3   3 -23   21.70    2.83
  -3  -3 -23   23.68    2.85
  -3  -3 -24   10.76    2.52
  -3   3 -24    9.77    2.58
  -3  -3 -25    1.31    2.37
  -3   3 -25    1.58    2.33
  -3   4  28  272.65   10.05
   3   4 -28  269.56    9.85
   3  -4 -28  249.30    9.59
  -3   4  27    9.38    2.72
   3  -4 -27    7.32    2.47
   3   4 -27    9.18    2.61
  -3   4  26    5.84    2.45
   3   4 -26    7.02    2.33
   3  -4 -26    7.61    2.37
  -3   4  25    2.24    1.96
   3   4 -25    1.23    2.04
   3  -4 -25    2.65    2.15
  -3   4  24    5.22    2.09
  -3  -4  24    5.42    1.15
   3  -4 -24    5.00    2.03
   3   4 -24    6.05    2.22
  -3   4  23    0.94    1.79
   3  -4 -23   -0.56    1.71
   3   4 -23    1.03    1.80
  -3  -4  23   -0.67    1.08
  -3  -4  22   88.01    3.34
  -3   4  22   94.78    5.01
   3  -4 -22   95.29    4.67
   3   4 -22  104.50    4.84
  -3   4  21    1.77    1.74
   3   4 -21    0.62    1.53
   3  -4 -21    0.20    1.58
  -3   4  20   62.18    3.89
   3   4 -20   66.65    3.68
   3  -4 -20   66.30    3.69
  -3   4  19   21.01    2.39
   3  -4 -19   20.76    2.18
   3   4 -19   18.19    2.06
   3   4 -18    9.78    1.63
   3  -4 -18    9.10    1.61
  -3   4  18   10.37    1.86
  -3  -4  17    7.50    1.55
  -3   4  17    6.50    1.49
   3  -4 -17    9.41    1.54
   3   4 -17    7.64    1.45
  -3   4  17    8.16    1.72
   3   4 -16  143.72    5.22
   3  -4 -16  133.55    5.08
  -3   4  16  130.67    5.00
  -3  -4  16  133.12    5.02
  -3   4  16  132.54    5.57
  -3   4  15    2.71    1.24
  -3   4  15    4.77    1.25
  -3  -4  15    3.88    1.20
   3   4 -15    3.18    1.12
   3  -4 -15    4.71    1.18
  -3   4  14  120.93    4.99
  -3   4  14  114.84    4.39
  -3  -4  14  118.03    4.44
   3   4 -14  125.25    4.58
   3  -4 -14  123.03    4.53
   3   4 -13   70.37    3.08
  -3   4  13   65.84    3.36
  -3   4  13   68.33    2.98
  -3  -4  13   69.08    3.02
   3  -4 -13   67.30    3.02
  -3   4  12  316.08    9.73
   3  -4 -12  330.06    9.23
   3   4 -12  332.36    9.27
  -3   4  12  319.69    9.07
  -3  -4  12  311.48    9.09
  -3  -4  12  313.07    8.06
   3  -4 -11    2.84    0.78
   3   4 -11    2.46    0.75
  -3   4  11    3.72    1.02
  -3  -4  11    3.68    0.89
  -3  -4  11    3.03    0.36
   3  -4 -10   19.04    1.31
   3   4 -10   17.97    1.31
  -3   4  10   18.53    1.57
  -3   4  10   19.10    1.30
  -3  -4  10   16.88    1.28
  -3  -4  10   16.75    0.69
  -3   4   9    8.13    0.89
  -3  -4   9    7.90    0.90
   3  -4  -9    8.82    0.88
   3   4  -9    8.12    0.88
  -3   4   9    8.33    1.07
  -3  -4   9    7.21    0.45
  -3   4   8  587.77   15.31
  -3   4   8  598.62   15.28
  -3  -4   8  588.81   15.29
   3   4  -8  592.47   15.36
   3  -4  -8  590.20   15.32
  -3  -4   7    4.57    0.64
  -3   4   7    4.62    0.63
   3  -4  -7    4.76    0.61
   3   4  -7    4.93    0.63
  -3   4   7    6.00    0.67
  -3   4   6  703.69   17.38
  -3  -4   6  686.07   17.37
   3   4  -6  671.55   17.06
   3   4  -6  691.80   17.45
   3  -4  -6  688.60   17.41
  -3   4   6  705.49   17.46
   3  -4  -6  685.17   18.18
  -3   4   5    6.94    0.92
   3   4  -5    6.82    0.55
  -3   4   5    8.79    0.69
  -3  -4   5    7.86    0.61
  -3   4   5    8.60    0.62
   3  -4  -5    7.36    0.94
   3   4  -5    8.14    0.62
   3  -4  -5    7.68    0.61
   3  -4  -4  997.08   25.11
  -3   4   4 1010.49   25.76
   3   4  -4 1020.42   25.51
  -3   4   4 1019.07   25.10
   3   4  -4 1011.80   24.96
   3  -4  -4 1012.77   24.93
   3   4  -4  993.40   25.10
  -3   4   3    9.03    0.90
   3   4  -3    8.79    0.55
   3  -4  -3    8.60    0.54
   3   4  -3    9.36    0.75
   3  -4  -3    8.65    0.69
  -3   4   3    8.49    0.68
   3   4  -3    7.69    0.78
  -3   4   2  611.93   15.67
   3  -4  -2  589.52   15.25
   3   4  -2  609.51   15.65
   3   4  -1   39.19    1.80
  -3   4   1   43.26    1.82
   3  -4  -1   40.94    1.66
   3   4   0  161.04    4.94
   3  -4   1  182.07    5.05
   3  -4   1  184.31    4.97
   3   4   1  179.86    5.52
   3  -4   2   27.51    1.20
   3  -4   2   25.15    1.14
   3   4   2   26.73    1.15
   3  -4   2   31.23    1.52
   3   4   2   24.70    1.51
   3  -4   3    0.56    0.41
   3   4   3    0.41    0.39
   3  -4   3    0.81    0.41
   3   4   4  155.35    4.57
   3  -4   4  160.63    4.60
   3  -4   4  153.77    4.31
   3  -4   5  152.45    4.64
   3   4   5  157.76    4.67
   3  -4   5  150.28    4.32
  -3   4  -5  161.94    4.67
  -3   4  -6  285.38    7.78
   3  -4   6  290.73    8.14
   3   4   6  284.37    8.10
   3  -4   6  291.32    7.87
  -3  -4  -6  303.27    8.11
  -3   4  -6  298.32    8.12
  -3   4  -7   13.58    0.92
  -3  -4  -7   11.79    1.04
  -3   4  -7   14.23    1.10
   3   4   7   13.91    1.15
   3  -4   7   13.06    1.14
  -3   4  -8   20.70    1.11
  -3   4  -8   18.98    1.36
  -3  -4  -8   17.32    1.30
   3  -4   8   18.12    1.40
  -3   4  -9    5.50    0.97
  -3  -4  -9    3.91    0.82
   3   4   9    5.05    1.02
   3  -4   9    4.60    0.97
  -3   4  -9    4.74    0.71
  -3  -4 -10   45.17    2.27
  -3   4 -10   41.34    2.23
   3  -4  10   39.54    2.27
   3   4  10   40.30    2.26
  -3   4 -10   44.25    1.85
  -3  -4 -11    0.73    0.81
  -3   4 -11    1.23    0.91
   3   4  11    1.02    0.98
   3  -4  11    0.19    0.89
  -3   4 -11    1.35    0.69
  -3   4 -12   16.62    1.62
  -3  -4 -12   14.85    1.56
   3  -4  12   17.33    1.72
   3   4  12   16.31    1.67
  -3   4 -12   16.75    1.24
  -3  -4 -13    1.27    1.09
  -3   4 -13    0.21    1.06
   3   4  13    1.32    1.18
   3  -4  13    1.26    1.20
  -3   4 -13    1.70    0.82
  -3  -4 -14    1.28    1.11
  -3   4 -14   -0.30    1.09
   3   4  14   -0.16    1.23
   3  -4  14    0.71    1.25
  -3   4 -14    0.98    0.90
  -3  -4 -15    0.56    1.14
  -3   4 -15    0.96    1.24
  -3   4 -15    1.17    0.96
  -3  -4 -16   36.37    2.59
  -3   4 -16   35.89    2.59
  -3   4 -16   37.62    2.06
  -3   4 -17   14.64    1.99
  -3  -4 -17   11.66    1.84
  -3   4 -17   11.84    1.42
  -3  -4 -18  179.31    6.61
  -3   4 -18  172.81    6.54
  -3   4 -18  175.31    5.62
  -3   4 -19   25.12    2.52
  -3  -4 -19   20.79    2.40
  -3   4 -19   20.32    1.73
  -3  -4 -20   88.21    4.46
  -3   4 -20   83.05    4.37
  -3   4 -20   83.60    3.35
  -3  -4 -21    9.52    2.11
  -3   4 -21   10.23    2.20
  -3   4 -21    7.36    1.37
  -3   4 -22    8.89    2.24
  -3  -4 -22    7.43    2.33
  -3   4 -22    6.72    1.30
  -3  -4 -23    7.24    2.31
  -3   4 -23    7.10    2.30
  -3  -4 -24   14.04    2.83
  -3   4 -24   15.80    2.70
  -3   4 -25   24.79    3.20
  -3   5  28   12.59    3.07
   3   5 -28   17.83    3.06
   3  -5 -28   18.57    3.03
  -3   5  27    0.62    2.32
   3   5 -27   -1.55    2.34
   3  -5 -27    1.26    2.29
  -3   5  26   34.08    3.50
   3   5 -26   32.70    3.31
   3  -5 -26   29.72    3.21
   3   5 -25   10.62    2.48
   3  -5 -25   10.81    2.37
  -3   5  25   10.21    2.59
   3   5 -24   36.39    3.19
   3  -5 -24   37.55    3.16
  -3   5  24   34.51    3.48
   3  -5 -23    7.60    2.05
   3   5 -23    5.03    1.97
  -3  -5  23    4.61    0.93
  -3   5  23    5.77    2.33
   3   5 -22   39.33    3.01
   3  -5 -22   37.57    3.01
  -3  -5  22   30.11    1.54
  -3   5  22   35.35    3.26
   3   5 -21   12.19    2.11
   3  -5 -21    9.60    1.89
  -3   5  21   11.91    2.26
   3  -5 -20   65.35    3.63
   3   5 -20   62.16    3.58
  -3   5  20   56.54    3.88
   3   5 -19   11.92    1.83
   3  -5 -19   15.13    1.96
  -3   5  19   10.99    2.12
   3  -5 -18   13.47    1.79
   3   5 -18   10.82    1.75
  -3   5  18   14.04    2.14
  -3  -5  17   18.12    0.98
  -3   5  17   16.34    1.90
  -3  -5  17   18.95    1.94
   3  -5 -17   19.01    1.87
   3   5 -17   17.81    1.88
  -3   5  17   13.43    1.98
  -3  -5  16   12.92    0.83
  -3   5  16   13.76    1.68
  -3  -5  16   12.38    1.62
   3   5 -16   14.40    1.69
   3  -5 -16   12.42    1.57
  -3   5  16   16.97    2.12
  -3  -5  15    5.59    0.60
  -3  -5  15    6.25    1.35
  -3   5  15    6.15    1.32
   3  -5 -15    4.61    1.18
   3   5 -15    5.49    1.21
  -3   5  15    6.50    1.52
  -3  -5  14   81.90    2.48
  -3   5  14   88.49    4.19
  -3  -5  14   87.11    3.57
  -3   5  14   81.05    3.48
   3  -5 -14   85.69    3.56
   3   5 -14   82.76    3.53
   3   5 -13    4.04    1.01
   3  -5 -13    3.70    1.00
  -3   5  13    4.98    1.32
  -3  -5  13    3.34    1.04
  -3   5  13    4.50    1.09
  -3  -5  13    4.03    0.51
  -3  -5  12   16.20    0.82
   3   5 -12   20.27    1.54
   3  -5 -12   19.36    1.54
  -3   5  12   18.26    1.85
  -3   5  12   16.35    1.43
  -3  -5  12   16.32    1.45
   3  -5 -11    2.68    0.78
   3   5 -11    3.20    0.82
  -3   5  11    3.93    1.14
  -3  -5  11    3.69    0.44
  -3  -5  11    2.32    0.88
   3   5 -10  391.48   10.56
   3  -5 -10  385.90   10.52
  -3   5  10  383.76   10.68
  -3   5  10  375.61   11.31
  -3  -5  10  376.33    9.77
  -3  -5  10  395.22   10.50
  -3   5  10  383.65   10.45
  -3   5   9   75.71    2.81
   3   5  -9   78.63    2.89
   3  -5  -9   78.38    2.86
  -3   5   9   84.04    3.03
  -3  -5   9   74.49    2.39
  -3  -5   9   79.68    2.88
   3  -5  -8  101.12    3.45
   3   5  -8  108.68    3.53
  -3   5   8  110.46    3.48
  -3  -5   8  108.29    3.50
  -3   5   8  110.30    3.66
  -3  -5   7    6.67    0.72
  -3   5   7    5.49    0.69
   3  -5  -7    7.07    0.71
   3   5  -7    5.47    0.69
  -3   5   7    5.94    0.75
  -3  -5   6   78.38    2.54
  -3   5   6   80.27    2.53
   3   5  -6   79.71    2.51
   3  -5  -6   77.31    2.56
   3   5  -6   78.75    2.60
  -3   5   6   75.49    2.75
  -3   5   6   79.31    3.32
   3  -5  -5    6.42    0.57
   3   5  -5    6.24    0.59
   3  -5  -5    9.00    0.84
  -3   5   5    6.10    0.72
  -3   5   5    6.10    0.91
   3   5  -5    5.77    0.64
   3  -5  -4    8.09    0.79
  -3   5   4    7.88    0.97
   3   5  -4    8.08    0.59
   3  -5  -4    7.34    0.56
   3   5  -4    7.57    0.73
   3   5  -4    8.30    0.91
  -3   5   4    8.69    0.81
  -3   5   3  139.44    4.67
   3   5  -3  130.93    3.76
   3  -5  -3  137.35    3.75
   3   5  -3  135.32    4.30
   3  -5  -3  140.49    4.22
  -3   5   3  145.91    4.25
   3   5  -3  144.93    4.60
  -3   5   2   13.99    1.15
   3   5  -2   14.68    0.69
   3   5  -2   13.19    1.09
   3  -5  -2   14.44    1.02
   3   5  -2   15.71    1.21
   3  -5  -1   47.96    1.94
   3   5  -1   40.82    2.03
  -3   5   1   43.17    2.02
   3  -5   0    0.71    0.55
   3   5   0    1.73    0.57
   3   5   1    1.01    0.34
   3  -5   1    0.82    0.31
   3  -5   1    1.01    0.64
   3   5   2   45.40    1.64
   3  -5   2   44.51    1.64
   3  -5   2   44.98    1.77
   3   5   3   54.56    1.99
   3  -5   3   57.61    2.04
   3  -5   3   60.80    2.49
   3  -5   3   57.35    2.04
   3  -5   4  528.47   13.67
   3   5   4  519.02   13.64
   3  -5   4  532.96   13.51
   3  -5   4  548.34   14.17
   3  -5   5   12.16    0.80
   3  -5   5   11.03    0.95
   3   5   5   10.39    0.92
   3   5   6    9.98    0.98
   3  -5   6   12.29    1.03
   3  -5   6   10.43    0.78
   3  -5   7   76.45    2.88
   3   5   7   72.35    2.81
   3  -5   7   72.75    2.53
  -3  -5  -7   73.93    2.80
  -3   5  -7   76.54    2.84
  -3  -5  -8    6.19    0.92
  -3   5  -8    6.37    0.93
   3  -5   8    5.88    0.99
   3  -5   8    5.18    1.15
   3  -5   9   14.64    1.37
   3   5   9   15.48    1.36
  -3  -5  -9   12.50    1.21
  -3   5  -9   12.58    1.24
   3  -5  10   81.16    3.48
   3   5  10   87.85    3.52
  -3   5 -10   89.65    3.51
  -3  -5 -10   90.83    3.49
   3   5  11   16.19    1.60
   3  -5  11   18.16    1.64
  -3   5 -11   17.25    1.56
  -3  -5 -11   16.49    1.55
   3  -5  12    1.79    1.20
   3   5  12    2.86    1.18
  -3   5 -12    3.50    0.83
  -3   5 -12    2.12    1.09
  -3  -5 -12    3.21    1.09
   3  -5  13    0.15    1.16
   3   5  13   -0.65    1.19
  -3   5 -13    1.37    0.78
  -3   5 -13   -0.14    1.09
  -3  -5 -13    0.99    1.05
   3  -5  14   89.83    4.09
   3   5  14   92.78    4.11
  -3   5 -14   92.35    3.98
  -3  -5 -14   89.30    3.97
  -3   5 -14   97.70    3.23
  -3   5 -15   19.09    1.95
  -3  -5 -15   20.91    2.01
  -3   5 -15   21.90    1.41
  -3   5 -16   30.27    2.44
  -3  -5 -16   29.63    2.40
  -3   5 -16   32.80    1.72
  -3   5 -17  151.25    5.88
  -3  -5 -17  150.62    5.91
  -3   5 -17  156.00    4.77
  -3  -5 -18   37.61    2.91
  -3   5 -18   37.47    2.84
  -3  -5 -19  106.29    4.85
  -3   5 -19   98.69    4.72
  -3  -5 -20    2.11    1.83
  -3   5 -20    4.60    1.80
  -3  -5 -21   26.11    2.73
  -3   5 -21   20.11    2.59
  -3  -5 -22    3.68    2.14
  -3   5 -22    3.20    2.06
  -3  -5 -23   33.56    3.31
  -3   5 -23   36.94    3.32
  -3   5 -24    0.50    2.29
   3   5  25    9.67    3.33
  -3   6  27   17.71    3.10
   3  -6 -27   17.81    2.84
   3   6 -27   17.89    2.91
  -3   6  26   23.72    3.38
   3   6 -26   24.05    3.04
   3  -6 -26   26.70    3.10
  -3   6  25   22.38    3.17
   3  -6 -25   14.29    2.69
   3   6 -25   15.56    2.65
  -3   6  24  106.78    5.83
   3  -6 -24  106.05    5.18
   3   6 -24   98.90    5.08
   3  -6 -23   12.06    2.26
   3   6 -23   10.09    2.23
  -3   6  23   15.19    2.87
   3   6 -22  147.95    6.14
   3  -6 -22  147.77    6.11
  -3   6  22  148.97    6.96
   3  -6 -21   34.35    2.84
   3   6 -21   35.14    2.87
  -3   6  21   39.54    3.51
  -3   6  20    8.46    2.20
   3  -6 -20    8.00    1.84
   3   6 -20    7.78    1.75
  -3  -6  20    5.82    0.56
  -3   6  19  127.00    5.77
   3  -6 -19  123.81    4.85
   3   6 -19  130.24    4.96
  -3   6  18   47.95    3.52
  -3  -6  18   42.95    1.56
   3   6 -18   50.51    3.01
   3  -6 -18   50.64    2.97
  -3   6  17    8.12    1.64
  -3  -6  17    8.99    1.68
  -3   6  17   14.52    2.18
  -3  -6  17    9.62    0.73
   3  -6 -17    8.71    1.55
   3   6 -17   10.65    1.63
  -3   6  16   13.43    1.66
  -3  -6  16   10.38    1.61
  -3  -6  16   11.57    0.76
  -3   6  16   12.18    1.96
   3  -6 -16   11.07    1.56
   3   6 -16    9.73    1.46
  -3   6  15   63.52    3.02
  -3  -6  15   66.01    3.06
  -3  -6  15   53.05    1.88
  -3   6  15   57.92    3.62
   3  -6 -15   60.79    2.99
   3   6 -15   63.19    3.02
  -3  -6  14   54.21    2.70
  -3   6  14   55.07    2.73
  -3  -6  14   47.62    1.73
  -3   6  14   50.59    3.30
   3   6 -14   53.32    2.69
   3  -6 -14   53.58    2.72
  -3   6  13   95.36    3.96
  -3   6  13  101.75    3.80
  -3  -6  13   99.64    3.81
  -3  -6  13   93.32    2.88
  -3   6  13   95.91    4.58
   3  -6 -13  101.14    3.82
   3   6 -13   97.31    3.80
  -3   6  12   30.04    1.98
   3   6 -12   29.01    1.80
   3  -6 -12   28.41    1.79
  -3  -6  12   26.99    1.82
  -3   6  12   28.95    1.82
  -3  -6  12   27.64    1.22
  -3   6  12   23.20    2.16
  -3   6  11    1.68    0.91
   3  -6 -11    1.69    0.79
   3   6 -11    1.72    0.78
  -3  -6  11    1.11    0.83
  -3   6  11    1.72    1.00
  -3  -6  11    1.12    0.49
  -3   6  10  290.71    8.06
   3   6 -10  269.75    7.74
   3  -6 -10  275.73    7.73
  -3  -6  10  268.82    7.25
  -3  -6  10  263.42    6.69
  -3   6  10  274.40    7.66
  -3  -6  10  281.44    7.72
  -3   6   9   24.85    1.44
  -3  -6   9   27.02    1.49
  -3   6   9   30.46    1.76
   3  -6  -9   26.84    1.50
   3   6  -9   27.47    1.52
   3   6  -8   76.27    2.75
   3  -6  -8   75.24    2.71
  -3   6   8   73.64    2.66
  -3  -6   8   78.66    2.72
  -3   6   8   79.52    3.00
  -3   6   7   20.39    1.72
   3  -6  -7   19.61    1.17
   3   6  -7   24.05    1.24
  -3   6   7   23.26    1.19
  -3  -6   7   22.76    1.19
  -3   6   7   23.41    1.45
  -3   6   6   43.92    2.00
  -3   6   6   43.22    2.46
   3   6  -6   42.63    1.77
   3  -6  -6   42.30    1.65
   3   6  -6   42.19    1.68
  -3   6   5   24.08    1.77
   3   6  -5   24.10    1.34
   3   6  -5   21.50    1.05
   3  -6  -5   22.84    1.05
  -3   6   5   27.42    1.48
   3  -6  -5   20.72    1.37
  -3   6   4   71.56    3.22
   3   6  -4   73.24    2.25
   3  -6  -4   71.87    2.21
   3   6  -4   68.25    2.70
  -3   6   4   73.81    2.74
   3   6  -4   77.31    3.08
   3  -6  -4   71.32    2.74
  -3   6   3  115.66    4.30
   3   6  -3  113.21    3.22
   3  -6  -3  119.08    3.20
   3   6  -3  122.00    4.21
  -3   6   3  113.18    3.82
   3   6  -3  109.42    3.91
   3  -6  -3  119.00    3.89
  -3   6   2 1048.34   27.24
   3   6  -2 1068.14   27.22
   3  -6  -2 1082.45   25.98
   3   6  -2 1043.23   26.01
   3  -6  -2 1038.92   26.80
   3   6  -2 1054.81   27.10
   3  -6  -1    0.47    0.61
   3   6  -1    0.68    0.66
   3   6  -1    0.47    0.68
  -3   6   1    0.49    0.57
  -3   6   0   46.79    2.23
   3  -6   0   47.13    2.38
   3  -6   0   43.25    2.09
   3  -6   0   48.81    1.53
   3   6   0   46.82    2.45
   3   6   0   47.67    1.56
   3  -6   1   30.64    1.75
   3  -6   1   30.38    1.86
   3   6   1   28.39    1.14
   3  -6   1   32.10    1.18
   3   6   2  190.20    5.33
   3  -6   2  200.53    5.37
   3  -6   2  200.51    6.27
   3  -6   2  210.44    6.17
   3  -6   3  319.01    9.06
   3  -6   3  315.28    8.39
   3  -6   3  315.03    8.28
   3   6   3  305.07    8.23
   3  -6   4  185.02    5.75
   3  -6   4  180.59    5.10
   3   6   4  172.85    5.09
   3  -6   4  178.38    5.12
   3  -6   5   23.73    1.60
   3  -6   5   24.56    1.23
   3   6   5   21.63    1.27
   3  -6   5   23.59    1.33
   3  -6   6   61.47    2.68
   3  -6   6   58.65    2.09
   3   6   6   59.49    2.38
   3  -6   6   58.57    2.37
   3  -6   7    6.88    0.95
   3  -6   7    8.01    0.77
   3  -6   7    9.34    1.12
   3   6   7    5.50    1.35
   3   6   7    8.35    0.98
   3  -6   8  206.58    6.05
  -3   6  -8  222.12    6.53
   3  -6   8  218.43    6.55
  -3  -6  -9   29.73    1.80
  -3   6  -9   32.58    1.84
   3  -6   9   32.58    1.93
   3   6   9   29.40    1.83
   3   6  10   52.82    2.65
   3  -6  10   57.81    2.75
  -3  -6 -10   57.88    2.67
  -3   6 -10   60.22    2.71
   3  -6  11    5.04    1.22
   3   6  11    4.88    1.23
  -3  -6 -11    3.58    1.08
  -3   6 -11    3.65    1.06
   3   6  12  410.55   11.90
   3  -6  12  414.01   11.95
  -3  -6 -12  422.81   11.90
  -3   6 -12  421.83   11.93
   3   6  13    2.23    1.29
   3  -6  13    1.18    1.23
  -3   6 -13    3.57    1.21
  -3  -6 -13    1.99    1.15
   3   6  14    6.39    1.53
   3  -6  14    8.98    1.64
  -3   6 -14    6.69    1.43
  -3  -6 -14    8.39    1.49
  -3  -6 -15    2.17    1.34
  -3   6 -15    1.94    1.26
  -3  -6 -16   40.84    2.78
  -3   6 -16   36.67    2.64
  -3  -6 -17   28.16    2.47
  -3   6 -17   29.05    2.48
  -3  -6 -18   61.91    3.60
  -3   6 -18   62.96    3.60
  -3  -6 -19    1.81    1.69
  -3   6 -19    1.69    1.73
  -3  -6 -20    5.47    1.96
  -3   6 -20    3.45    1.93
  -3  -6 -21    3.64    2.05
  -3   6 -21    2.52    1.99
  -3   6 -22    3.53    2.11
   3   6  24  111.16    6.87
  -3   7  26   30.75    3.89
   3  -7 -26   34.95    3.29
   3   7 -26   34.35    3.39
  -3   7  25    3.58    2.64
   3   7 -25    3.38    2.17
   3  -7 -25    2.67    2.26
  -3   7  24   18.50    3.15
   3   7 -24   12.37    2.46
   3  -7 -24   19.74    2.74
  -3   7  23   25.74    3.35
   3  -7 -23   25.44    2.74
   3   7 -23   24.87    2.76
  -3   7  22   22.67    3.19
   3   7 -22   24.00    2.62
   3  -7 -22   22.50    2.65
  -3   7  21    0.95    2.04
   3   7 -21   -0.40    1.72
   3  -7 -21   -0.69    1.75
  -3   7  20   26.72    3.12
   3   7 -20   24.15    2.39
   3  -7 -20   27.57    2.62
  -3   7  19    0.15    1.84
  -3   7  19    0.93    1.80
   3   7 -19    0.09    1.39
   3  -7 -19    0.62    1.40
  -3   7  18   27.81    2.99
  -3   7  18   27.02    2.66
   3  -7 -18   24.84    2.31
   3   7 -18   28.11    2.36
  -3   7  17   62.86    3.53
   3  -7 -17   66.33    3.25
   3   7 -17   62.20    3.17
  -3   7  17   64.29    4.09
  -3   7  17   60.39    3.16
  -3  -7  17   66.83    3.23
  -3   7  16    5.06    1.41
  -3  -7  16    4.03    1.43
   3  -7 -16    5.58    1.41
   3   7 -16    2.46    1.19
  -3  -7  16    3.90    0.59
  -3   7  16    5.34    1.92
  -3   7  16    2.52    1.46
  -3   7  15    8.01    1.44
  -3  -7  15    9.57    1.51
  -3  -7  15    7.18    0.71
  -3   7  15    8.31    1.86
  -3   7  15    7.19    1.54
   3   7 -15    9.00    1.41
   3  -7 -15    7.43    1.33
  -3   7  14   42.64    2.64
  -3   7  14   45.61    3.26
  -3  -7  14   39.30    1.59
  -3   7  14   40.50    2.38
  -3  -7  14   47.23    2.50
   3  -7 -14   39.16    2.36
   3   7 -14   43.88    2.42
  -3   7  13   24.90    1.96
   3  -7 -13   25.80    1.82
   3   7 -13   25.65    1.81
  -3   7  13   24.26    2.33
  -3  -7  13   22.47    1.20
  -3  -7  13   27.85    1.85
  -3   7  13   23.99    1.76
   3  -7 -12    1.47    0.89
   3   7 -12    1.65    0.85
  -3   7  12    3.64    1.13
  -3  -7  12    1.36    1.31
  -3   7  12    1.41    0.93
  -3  -7  12    0.94    0.94
  -3  -7  12    1.23    0.57
  -3   7  12    1.33    1.26
   3   7 -11    0.50    0.72
  -3  -7  11   -0.09    0.79
  -3   7  11    0.58    0.87
  -3  -7  11    1.49    0.31
   3  -7 -11    0.74    0.79
  -3   7  10  449.75   12.46
  -3  -7  10  446.21   11.21
   3  -7 -10  442.96   12.02
   3   7 -10  447.61   12.06
  -3  -7  10  437.15   11.96
  -3   7  10  462.12   11.97
   3   7  -9   61.91    2.46
   3  -7  -9   61.73    2.44
  -3   7   9   62.81    2.80
  -3   7   9   60.72    2.40
  -3  -7   9   63.53    2.45
   3  -7  -8 1283.10   31.34
  -3   7   8 1193.14   32.76
   3   7  -8 1246.90   31.35
  -3   7   8 1254.74   31.23
  -3  -7   8 1237.82   31.26
  -3   7   8 1292.42   31.92
   3   7  -7    0.42    0.53
  -3   7   7    0.35    0.91
   3  -7  -7    0.21    0.52
   3   7  -7   -0.31    0.52
  -3  -7   7    0.36    0.52
  -3   7   7    0.52    0.73
   3   7  -6  363.30    9.60
  -3   7   6  362.19   10.67
   3  -7  -6  354.56    9.15
   3   7  -6  347.46    9.18
  -3   7   6  343.19    9.77
  -3  -7   6  335.93   10.10
   3  -7  -6  337.16    9.79
   3   7  -5    1.20    0.62
  -3   7   5    0.32    0.86
   3   7  -5    1.20    0.43
   3  -7  -5    1.45    0.41
   3  -7  -5    2.15    0.87
  -3   7   5    0.25    0.62
  -3   7   4   51.61    2.76
   3   7  -4   53.30    2.40
   3  -7  -4   49.81    1.65
   3   7  -4   51.35    1.70
  -3   7   4   53.74    2.35
   3  -7  -4   53.08    2.40
   3   7  -3  239.76    6.21
  -3   7   3  248.99    7.68
   3   7  -3  235.77    7.24
   3  -7  -3  238.56    6.14
   3   7  -3  248.59    7.55
  -3   7   3  238.86    7.10
   3  -7  -3  243.87    7.16
  -3   7   2   20.73    1.63
   3   7  -2   19.72    0.79
   3  -7  -2   20.89    0.75
   3   7  -2   20.86    1.64
   3   7  -2   20.21    1.53
   3  -7  -2   21.89    1.49
  -3   7   1    0.32    0.65
   3   7  -1    0.57    0.26
   3  -7  -1    0.54    0.24
   3   7  -1    1.01    0.73
   3  -7  -1    0.81    0.24
   3  -7  -1    0.66    0.78
  -3   7   0    1.59    0.76
   3  -7   0    0.41    0.74
  -3  -7   0    1.40    0.90
   3   7   0    0.30    0.75
   3   7   0    0.76    0.28
   3  -7   0    1.02    0.30
   3   7   1   14.99    1.55
   3  -7   1   15.02    1.36
  -3  -7  -1   14.54    1.50
   3  -7   1   14.46    0.74
   3   7   1   14.88    0.73
  -3  -7  -2   44.18    2.41
   3   7   2   43.44    1.59
   3  -7   2   46.94    1.63
   3  -7   2   44.98    2.35
   3  -7   3    0.41    0.70
   3   7   3    0.63    0.45
   3  -7   3    0.84    0.84
   3  -7   3    0.27    0.44
   3   7   4   91.20    2.97
   3  -7   4   93.39    3.00
   3  -7   4   91.40    3.09
   3   7   5    4.92    0.75
   3  -7   5    4.02    0.75
   3  -7   5    3.99    0.81
   3   7   5    3.78    1.12
   3  -7   6  189.89    5.73
   3   7   6  188.36    5.73
   3   7   6  198.74    6.83
   3  -7   6  201.28    5.52
   3   7   7   16.12    1.28
   3  -7   7   16.04    1.29
   3   7   7   16.09    1.84
   3  -7   7   15.03    1.06
   3  -7   8   44.00    2.20
   3   7   8   45.04    2.99
   3  -7   8   42.97    1.80
   3  -7   9   13.55    1.39
   3   7   9   10.70    1.28
   3   7   9   10.77    1.83
   3  -7   9    9.92    1.10
   3   7  10  139.35    4.94
   3  -7  10  142.60    4.97
   3  -7  10  148.01    5.08
   3   7  10  143.12    6.32
  -3   7 -10  146.85    4.93
   3  -7  11   29.73    2.05
   3   7  11   29.25    2.03
   3   7  11   23.94    2.79
   3  -7  11   30.35    2.03
  -3   7 -11   28.21    1.97
   3   7  12  105.57    4.28
   3  -7  12  113.33    4.40
   3   7  12  109.97    5.88
  -3   7 -12  118.37    4.38
   3   7  13   38.63    2.52
   3  -7  13   37.49    2.49
  -3  -7 -13   38.87    2.46
  -3   7 -13   43.51    2.54
   3  -7  14  104.92    4.44
   3   7  14  103.47    4.34
  -3  -7 -14   96.93    4.27
  -3   7 -14  107.35    4.35
  -3  -7 -15   -0.97    1.39
  -3   7 -15    1.39    1.34
  -3  -7 -16    2.15    1.55
  -3   7 -16    1.90    1.42
  -3  -7 -17    1.73    1.62
  -3   7 -17    1.09    1.51
  -3   7 -18   65.39    3.73
  -3   7 -19    2.92    1.93
  -3   7 -20    4.32    1.99
   3   7  21   -0.97    2.69
   3   7  22   61.64    5.22
   3   7  23   -0.21    2.78
   3   7  24   26.00    4.15
   3  -8 -26    0.12    2.38
   3   8 -26    0.12    2.25
  -3   8  26   -1.91    3.13
  -3   8  26    1.62    2.76
   3  -8 -25   11.87    2.63
  -3   8  25    5.10    2.88
   3   8 -25    8.94    2.42
  -3   8  25    9.32    3.06
   3  -8 -24   39.70    3.30
   3   8 -24   33.88    3.16
  -3   8  24   36.87    4.00
  -3   8  24   34.06    3.80
  -3   8  23    0.88    2.44
  -3   8  23    0.35    2.47
   3   8 -23    0.53    1.85
   3  -8 -23    1.69    1.95
  -3   8  22   13.81    2.76
   3  -8 -22   17.20    2.41
   3   8 -22   17.34    2.41
  -3   8  22   17.53    2.97
   3  -8 -21   44.47    3.21
  -3   8  21   38.33    3.45
   3   8 -21   44.32    3.19
  -3   8  21   42.64    3.94
   3  -8 -20   46.54    3.15
  -3   8  20   44.71    3.43
   3   8 -20   41.74    3.05
  -3   8  20   45.41    4.03
  -3   8  19    1.02    1.76
   3  -8 -19    1.42    1.50
   3   8 -19    1.96    1.52
  -3   8  19    1.77    2.10
  -3   8  18   51.02    3.41
   3  -8 -18   54.26    3.14
   3   8 -18   57.70    3.19
  -3   8  18   53.58    4.08
   3   8 -17   10.13    1.67
   3  -8 -17    7.03    1.57
  -3   8  17    7.51    1.76
  -3   8  17    7.97    1.65
  -3   8  17    9.18    2.23
   3   8 -16  213.12    7.18
   3  -8 -16  217.91    7.22
  -3   8  16  216.55    7.58
  -3  -8  16  226.65    7.24
  -3   8  16  224.10    7.23
  -3   8  16  215.85    8.66
   3  -8 -15   13.29    1.66
   3   8 -15   12.35    1.65
  -3   8  15    9.21    1.64
  -3   8  15   12.46    1.65
  -3  -8  15   11.66    1.60
  -3   8  15   12.10    2.28
   3   8 -14  116.28    4.54
   3  -8 -14  129.47    4.64
  -3   8  14  122.63    4.97
  -3  -8  14  131.38    4.64
  -3   8  14  122.12    4.58
  -3   8  14  127.92    5.87
   3   8 -13   55.17    2.69
   3  -8 -13   49.95    2.59
  -3   8  13   54.11    2.61
  -3  -8  13   57.26    2.68
  -3   8  13   55.48    3.66
  -3   8  13   54.29    2.97
   3   8 -12    1.31    0.89
   3  -8 -12    1.56    0.90
  -3  -8  12    1.64    0.96
  -3   8  12    2.52    1.04
  -3   8  12    2.37    1.16
  -3  -8  12    1.72    0.40
   3  -8 -11   66.37    2.78
   3   8 -11   67.02    2.83
  -3   8  11   69.69    3.22
  -3  -8  11   63.23    2.73
  -3  -8  11   66.87    2.02
   3  -8 -10    7.52    1.06
   3   8 -10    8.01    1.06
  -3   8  10    8.63    1.28
  -3   8  10    9.19    1.05
  -3  -8  10    7.63    1.01
  -3   8   9    1.61    0.98
   3   8  -9    1.27    0.67
   3  -8  -9    1.41    0.75
  -3   8   9    0.53    1.16
  -3  -8   9    1.54    0.70
  -3   8   9    2.06    0.69
  -3   8   8  185.75    7.03
   3  -8  -8  196.13    5.64
   3   8  -8  199.51    5.68
  -3   8   8  195.02    6.32
  -3   8   7  226.71    6.79
   3   8  -7  215.61    6.36
  -3  -8   7  224.66    7.13
   3   8  -7  207.72    6.01
   3  -8  -7  215.41    5.97
  -3   8   7  204.30    7.47
  -3  -8   6  165.60    5.93
   3  -8  -6  173.69    5.70
  -3   8   6  169.66    5.62
   3   8  -6  175.52    4.86
   3  -8  -6  172.87    4.78
  -3   8   6  168.72    6.32
   3   8  -6  173.38    5.44
  -3  -8   5    7.39    1.29
  -3   8   5    5.18    1.25
   3   8  -5    7.96    1.03
   3  -8  -5    9.81    1.25
  -3   8   5    7.71    1.11
   3   8  -5    8.12    0.65
   3  -8  -5    6.63    0.56
  -3  -8   4   33.84    2.23
   3  -8  -4   34.62    2.04
  -3   8   4   35.03    2.36
   3   8  -4   33.27    1.99
   3   8  -4   34.74    1.24
  -3   8   4   32.57    1.92
   3  -8  -4   33.67    1.14
   3   8  -3   27.02    0.95
  -3   8   3   28.51    2.10
   3  -8  -3   27.55    2.12
   3   8  -3   25.59    1.81
   3  -8  -3   25.27    1.78
  -3  -8   3   28.43    1.95
   3   8  -2   66.18    1.90
   3  -8  -2   76.81    3.54
   3   8  -2   78.53    3.34
  -3   8   2   78.52    3.47
   3  -8  -2   76.25    3.10
  -3  -8   2   79.02    3.33
  -3   8   1   57.72    2.87
  -3  -8   1   55.66    2.83
   3   8  -1   55.31    2.89
   3  -8  -1   58.78    3.05
   3  -8  -1   60.60    2.77
   3  -8   0    1.07    0.87
  -3  -8   0    0.96    0.94
  -3   8   0    1.21    0.83
   3   8   0    0.52    0.27
   3   8   0    0.81    0.25
   3   8   0    0.99    0.87
   3  -8   0    1.62    1.08
   3   8   1   25.04    0.98
   3  -8   1   23.98    0.97
  -3  -8  -1   30.29    2.07
   3   8   1   25.23    2.06
   3  -8   1   29.47    2.11
   3  -8   1   25.78    1.86
   3  -8   2    5.75    1.20
   3   8   2    6.65    0.59
   3  -8   2    5.96    0.57
  -3  -8  -2    5.43    1.24
   3  -8   2    5.06    1.14
   3   8   2    5.60    1.37
   3  -8   3    5.72    1.21
   3   8   3    6.67    0.67
   3  -8   3    5.64    0.66
   3   8   3    5.60    1.42
   3  -8   3    6.51    1.36
   3   8   4   90.33    4.14
   3  -8   4  103.12    4.15
   3  -8   4   96.76    4.07
   3   8   4   98.35    4.70
   3  -8   4   98.67    3.38
   3   8   4  100.96    3.16
   3  -8   4  100.56    3.16
   3  -8   5    0.62    0.81
   3  -8   5    1.15    1.08
   3   8   5    0.78    1.03
   3   8   5    0.82    1.24
   3  -8   5    0.96    1.12
   3  -8   5    0.47    0.63
   3   8   5    0.89    0.64
   3  -8   6  461.65   12.96
   3   8   6  461.67   14.16
   3   8   6  454.92   12.03
   3  -8   6  447.86   12.02
   3   8   6  441.85   13.30
   3  -8   6  451.72   11.88
   3  -8   7  170.67    5.25
   3   8   7  164.17    5.21
   3  -8   7  169.46    4.95
   3   8   7  166.94    6.37
   3  -8   7  172.20    5.90
   3  -8   8  305.20    8.78
   3   8   8  310.33   10.14
   3  -8   8  310.63    8.32
   3  -8   8  306.85    9.32
   3   8   9   16.83    1.49
   3  -8   9   16.32    1.52
   3   8   9   15.84    2.11
   3  -8   9   16.19    1.21
   3  -8   9   15.79    1.69
   3   8  10   37.96    2.20
   3  -8  10   37.24    2.21
   3   8  10   35.12    3.04
   3  -8  10   35.79    1.94
   3  -8  10   41.29    2.47
   3   8  11  103.74    5.39
   3  -8  11  104.45    4.06
   3   8  11   98.70    3.95
   3  -8  11   97.01    4.12
   3   8  12   14.86    2.65
   3   8  12   14.18    1.67
   3  -8  12   14.10    1.73
   3  -8  12   15.42    1.71
   3   8  13  330.02   12.03
   3  -8  13  329.15    9.82
   3   8  13  314.14    9.69
   3  -8  13  322.54    9.75
   3  -8  14    4.73    1.50
   3   8  14    5.72    2.60
   3   8  14    6.06    1.54
   3  -8  14    5.13    1.54
   3  -8  15   61.17    3.21
   3   8  15   64.66    5.18
   3  -8  16   22.04    2.09
   3   8  16   18.68    3.72
   3   8  17   67.51    4.93
   3  -8  17   66.57    3.37
   3   8  17   57.13    5.38
   3   8  18   93.51    5.88
   3   8  18   72.61    6.16
   3   8  19   19.89    3.37
   3   8  19   10.79    3.58
   3   8  20   48.76    4.55
   3   8  20   20.45    4.53
   3   8  21   16.62    3.40
   3   8  21    4.62    3.89
   3   8  22    8.83    3.17
   3   8  22   -1.80    4.28
   3   8  23   -0.21    3.02
   3   8  23   -4.36    4.77
   3   9 -25   14.53    2.68
   3  -9 -25   16.06    2.75
  -3   9  25   13.65    3.06
  -3   9  25   11.66    3.13
   3  -9 -24   18.62    2.70
   3   9 -24   20.59    2.78
  -3   9  24   18.43    3.08
  -3   9  24   24.51    3.59
   3   9 -23   39.84    3.19
   3  -9 -23   37.42    3.19
  -3   9  23   34.73    3.51
  -3   9  23   39.87    4.19
   3  -9 -22   68.58    3.94
   3   9 -22   62.78    3.87
  -3   9  22   61.38    4.79
  -3   9  22   68.97    4.38
   3   9 -21   13.56    2.19
   3  -9 -21   13.06    2.27
  -3   9  21   13.16    2.92
  -3   9  21   12.91    2.45
   3  -9 -20    3.21    1.77
   3   9 -20    3.89    1.78
  -3   9  20    5.12    2.46
  -3   9  20    3.00    1.87
   3  -9 -19   15.32    2.10
   3   9 -19   12.57    1.99
  -3   9  19   13.55    2.23
  -3   9  19   15.82    3.00
   3   9 -18   79.75    3.85
  -3   9  18   81.49    5.17
  -3   9  18   71.65    4.04
   3  -9 -18   83.69    3.90
   3  -9 -17   21.07    2.14
  -3   9  17   16.57    2.17
  -3   9  17   19.39    2.98
   3   9 -17   19.39    2.03
  -3   9  17   20.40    2.14
  -3   9  16    0.95    1.51
  -3   9  16    2.34    2.04
   3  -9 -16    1.61    1.37
   3   9 -16    1.03    1.28
  -3  -9  16    0.21    1.38
  -3   9  16    0.42    1.41
   3  -9 -15   27.16    2.14
   3   9 -15   31.43    2.20
  -3   9  15   24.06    2.30
  -3   9  15   32.42    3.17
  -3   9  15   28.58    2.14
  -3  -9  15   32.25    2.27
   3  -9 -14  109.31    4.14
   3   9 -14  101.58    4.11
  -3   9  14  101.05    4.49
  -3   9  14  102.75    5.44
  -3  -9  14  109.59    4.12
  -3   9  14  105.57    4.05
  -3   9  13    1.60    1.31
   3   9 -13    0.53    0.97
   3  -9 -13    0.58    0.99
  -3  -9  13   -0.44    1.08
  -3   9  13    0.05    1.04
   3  -9 -12   29.70    1.89
   3   9 -12   29.68    1.92
  -3   9  12   28.73    2.24
  -3  -9  12   33.00    1.19
  -3  -9  12   28.45    1.85
   3   9 -11   76.58    3.06
   3  -9 -11   79.30    3.06
  -3  -9  11   78.46    2.99
  -3   9  11   74.26    3.56
  -3  -9  11   75.88    2.43
   3  -9 -10   47.41    2.15
   3   9 -10   50.70    2.23
  -3   9  10   49.40    2.73
  -3   9  10   43.52    2.05
  -3  -9  10   47.51    2.10
  -3   9   9   51.33    3.42
  -3   9   9   58.34    2.97
   3   9  -9   57.50    2.33
   3  -9  -9   57.83    2.30
  -3  -9   8   45.11    2.79
  -3   9   8   46.83    2.55
  -3   9   8   45.80    3.07
   3   9  -8   47.68    1.93
   3  -9  -8   41.45    1.81
  -3   9   7    2.22    1.29
  -3   9   7    2.15    1.01
  -3  -9   7    0.96    1.15
   3   9  -7    1.88    0.63
   3  -9  -7    2.61    0.59
   3   9  -7    2.76    0.87
  -3   9   6   43.89    2.92
   3   9  -6   41.99    2.21
  -3  -9   6   39.21    2.58
  -3   9   6   40.42    2.36
   3  -9  -6   43.89    1.52
   3   9  -6   42.53    1.59
   3  -9  -6   41.06    2.42
   3  -9  -5   22.83    1.84
   3   9  -5   20.70    1.68
  -3   9   5   19.80    1.99
  -3  -9   5   21.67    1.91
  -3   9   5   22.01    1.73
   3  -9  -5   20.66    0.81
   3   9  -5   20.74    0.92
   3  -9  -4    5.63    1.23
  -3   9   4    5.31    1.29
   3   9  -4    4.47    1.08
  -3  -9   4    4.49    1.36
  -3   9   4    5.13    1.10
   3  -9  -4    4.73    1.39
   3   9  -4    4.09    0.37
   3   9  -3    6.52    1.18
  -3   9   3    7.78    1.40
   3  -9  -3    7.05    1.51
   3  -9  -3    6.13    1.27
  -3  -9   3    6.26    1.40
   3  -9  -2   17.23    1.63
  -3  -9   2   19.63    1.84
  -3   9   2   15.92    1.71
   3  -9  -2   21.63    2.06
   3   9  -2   19.83    1.81
  -3   9   1   20.07    1.81
  -3  -9   1   15.11    1.70
   3  -9  -1   14.39    1.81
   3   9  -1   14.55    1.66
   3  -9  -1   15.32    1.58
  -3   9   0   17.65    1.69
  -3  -9   0   16.86    1.74
   3  -9   0   16.82    1.88
   3   9   0   16.00    1.81
   3  -9   0   15.50    1.61
  -3  -9  -1    3.01    1.25
   3  -9   1    2.64    1.27
   3   9   1    2.75    1.24
   3  -9   1    2.33    1.11
  -3  -9  -2  187.08    6.47
   3  -9   2  187.34    6.33
   3  -9   2  196.12    6.66
   3   9   2  185.07    6.97
   3  -9   2  178.19    4.85
   3   9   2  188.79    4.87
   3   9   3  250.34    8.57
   3  -9   3  239.91    7.92
   3   9   3  242.62    6.37
   3  -9   3  236.32    6.35
   3   9   3  229.93    7.93
   3  -9   3  238.85    7.73
   3  -9   4  122.49    4.26
   3  -9   4  125.83    5.06
   3   9   4  143.25    5.90
   3   9   4  132.98    3.89
   3  -9   4  133.57    3.91
   3   9   4  127.68    5.23
   3  -9   4  129.41    5.08
   3  -9   5  138.10    4.59
   3   9   5  148.65    6.38
   3  -9   5  155.93    5.64
   3  -9   5  152.27    4.50
   3   9   5  154.22    4.48
   3   9   5  140.43    5.71
   3  -9   5  144.45    5.55
   3  -9   6   73.74    2.79
   3   9   6   77.55    4.42
   3  -9   6   74.97    2.79
   3   9   6   75.14    2.78
   3  -9   6   73.77    3.58
   3   9   6   66.24    3.68
   3  -9   6   76.27    3.76
   3  -9   7   55.22    2.29
   3   9   7   52.98    3.76
   3   9   7   57.36    2.43
   3  -9   7   61.01    2.48
   3  -9   7   55.88    3.05
   3   9   7   53.07    3.35
   3  -9   7   56.33    3.25
   3  -9   8   22.72    2.05
   3  -9   8   17.96    1.51
   3   9   8   20.37    2.70
   3  -9   8   20.90    1.36
   3   9   8   18.81    2.19
   3  -9   9  182.80    6.41
   3   9   9  177.37    7.10
   3   9   9  176.82    5.76
   3  -9   9  190.97    5.87
   3  -9   9  180.33    5.32
   3   9   9  183.45    7.86
   3  -9  10   14.71    1.79
   3   9  10   15.46    2.24
   3   9  10   15.57    1.56
   3  -9  10   15.74    1.60
   3  -9  10   16.48    1.35
   3   9  10   13.74    2.41
   3  -9  11   58.91    3.19
   3   9  11   52.61    3.72
   3   9  11   51.99    2.74
   3  -9  11   57.04    2.87
   3  -9  11   53.58    2.67
   3   9  11   51.33    4.15
   3  -9  12    4.66    1.48
   3   9  12    4.64    1.37
   3   9  12    4.85    2.01
   3  -9  12    5.83    1.58
   3  -9  13   13.71    1.89
   3   9  13   12.65    1.83
   3   9  13   13.67    2.66
   3  -9  13   12.82    1.83
   3   9  14   13.56    1.89
   3   9  14   13.02    2.83
   3  -9  14   14.22    1.94
   3   9  15    6.34    2.56
   3   9  15    8.08    2.88
   3  -9  15    7.80    1.74
   3   9  16  105.53    6.51
   3  -9  16  100.43    4.38
   3   9  17   25.09    4.02
   3   9  17   18.66    3.19
   3   9  18   -2.21    3.51
   3   9  18    1.61    2.34
   3   9  19    0.26    3.45
   3   9  19    1.24    2.61
   3   9  20   -2.80    4.05
   3   9  20   -1.89    2.83
   3   9  21   -1.47    4.01
   3   9  21    3.85    2.85
   3   9  22   -4.01    4.48
   3   9  22   -1.09    3.00
   3 -10 -24   27.31    3.07
   3  10 -24   32.47    3.09
  -3  10  24   22.15    3.26
  -3  10  24   29.63    4.05
   3 -10 -23   25.05    2.85
   3  10 -23   22.45    2.81
  -3  10  23   24.93    3.03
  -3  10  23   23.60    3.63
   3  10 -22   11.38    2.32
   3 -10 -22   12.25    2.33
  -3  10  22   13.66    2.59
  -3  10  22   12.34    3.09
   3  10 -21   49.97    3.40
   3 -10 -21   51.61    3.39
  -3  10  21   55.11    4.72
  -3  10  21   55.98    3.79
   3 -10 -20    1.61    1.69
  -3  10  20    2.42    2.56
   3  10 -20    0.82    1.74
  -3  10  20   -0.46    1.84
  -3  10  19   76.38    5.23
   3 -10 -19   72.92    3.75
   3  10 -19   71.23    3.79
  -3  10  19   65.30    4.01
  -3  10  18    5.68    2.56
   3 -10 -18    5.93    1.77
   3  10 -18    4.26    1.64
  -3  10  18    5.51    1.91
  -3  10  17   19.77    2.35
  -3  10  17   24.07    3.40
   3  10 -17   21.54    2.16
   3 -10 -17   17.58    2.01
  -3  10  17   18.20    2.06
  -3  10  16   15.02    1.89
  -3 -10  16   12.61    1.79
   3  10 -16   12.86    1.77
  -3  10  16   14.72    2.10
   3 -10 -16   14.48    1.82
  -3  10  16   13.44    2.64
  -3  10  15   31.93    2.66
  -3  10  15   40.59    3.65
  -3 -10  15   34.34    2.33
  -3  10  15   32.98    2.30
   3 -10 -15   38.65    2.39
   3  10 -15   39.86    2.45
  -3  10  14   98.55    4.62
   3 -10 -14  113.38    4.22
   3  10 -14  105.81    4.17
  -3  10  14  113.69    4.11
  -3 -10  14  104.65    4.09
  -3 -10  13   62.13    2.84
  -3  10  13   62.05    2.79
   3  10 -13   62.76    2.92
  -3  10  13   55.44    3.34
  -3 -10  13   65.97    2.03
   3 -10 -13   65.03    2.90
  -3  10  12  105.24    4.63
  -3 -10  12  109.01    3.20
   3  10 -12  110.72    3.97
  -3 -10  12  109.85    3.88
   3 -10 -12  106.67    3.89
   3 -10 -11    0.74    0.94
   3  10 -11    0.42    0.91
  -3 -10  11    1.50    0.81
  -3  10  11    0.27    1.53
  -3  10  11    1.02    1.38
  -3 -10  11    0.04    0.91
  -3  10  10  283.38   10.33
   3 -10 -10  314.21    8.43
   3  10 -10  304.24    8.50
  -3  10  10  296.87    9.45
   3 -10  -9   11.78    1.04
  -3  10   9   14.48    2.20
  -3  10   9   12.89    1.66
   3  10  -9   12.29    1.09
  -3  10   8    2.15    1.42
   3 -10  -8    4.29    0.71
  -3  10   8    3.48    1.21
   3  10  -8    4.29    0.75
  -3  10   7   72.16    3.39
   3 -10  -7   68.55    2.15
   3  10  -7   69.14    2.26
   3  10  -7   65.48    2.96
  -3  10   7   63.31    3.84
   3  10  -6  131.39    4.81
  -3  10   6  133.22    5.68
  -3 -10   6  137.00    5.35
  -3  10   6  128.15    4.98
   3 -10  -6  136.41    5.11
   3  10  -6  133.35    3.64
  -3  10   5   16.58    1.68
  -3 -10   5   16.23    1.95
  -3  10   5   13.78    1.90
   3  10  -5   17.84    1.63
   3 -10  -5   15.36    1.72
  -3 -10   4   11.73    1.75
   3 -10  -4   10.09    1.59
  -3  10   4    7.57    1.58
   3  10  -4    8.55    1.39
   3  10  -3    1.62    1.09
   3 -10  -3    0.92    1.30
  -3 -10   3    1.80    1.28
   3 -10  -3    1.96    1.21
  -3  10   3    0.39    1.09
   3  10  -2    4.02    1.24
   3 -10  -2    6.32    1.55
  -3 -10   2    4.34    1.48
   3 -10  -2    4.78    1.39
  -3  10   2    5.97    1.40
  -3  10   1   13.22    1.72
   3 -10  -1   17.03    1.77
   3 -10  -1   15.28    1.97
  -3 -10   1   15.34    1.83
   3  10  -1   18.50    2.01
  -3 -10   0   92.64    4.19
  -3  10   0   95.02    4.09
   3 -10   0   93.44    4.03
   3 -10   0   87.04    4.30
   3  10   0   88.22    4.34
  -3 -10  -1    4.57    1.52
   3  10   1    2.25    1.36
   3 -10   1    1.99    1.39
   3  10   1    3.22    1.42
   3 -10   1    4.00    1.49
  -3 -10  -2   38.54    2.64
   3  10   2   35.06    2.60
   3  10   2   31.30    2.67
   3 -10   2   33.24    2.60
   3 -10   2   36.24    2.45
   3 -10   3   10.29    0.66
   3  10   3   10.87    0.64
   3 -10   3   10.92    1.83
   3  10   3    9.93    1.89
   3 -10   3   12.16    1.75
   3  10   3    8.80    1.65
   3  10   4  235.98    8.16
   3  10   4  226.66    8.63
   3 -10   4  242.09    8.06
   3  10   4  244.43    6.28
   3 -10   4  225.76    6.24
   3 -10   4  235.22    7.89
   3 -10   4  227.84    6.91
   3  10   5    0.61    1.38
   3  10   5    0.95    0.68
   3 -10   5    1.16    0.67
   3  10   5    1.63    1.53
   3 -10   5    2.09    1.33
   3 -10   5    2.49    1.45
   3 -10   5    0.63    1.00
   3 -10   6   38.58    1.99
   3 -10   6   39.23    2.77
   3  10   6   36.53    3.27
   3  10   6   43.34    1.89
   3 -10   6   40.74    1.89
   3  10   6   38.98    2.87
   3  10   7    4.80    1.88
   3 -10   7    4.62    1.52
   3  10   7    4.93    1.70
   3  10   7    6.69    1.05
   3 -10   7    5.19    1.02
   3 -10   7    4.74    1.04
   3  10   8    2.30    1.47
   3 -10   8    1.70    0.95
   3 -10   8    0.71    0.97
   3  10   8    1.33    0.87
   3 -10   8    1.67    1.43
   3  10   8    0.94    1.83
   3  10   9    3.26    1.65
   3  10   9    4.57    2.06
   3 -10   9    6.67    1.11
   3 -10   9    5.34    1.58
   3 -10   9    6.39    1.28
   3 -10  10  288.23    9.28
   3  10  10  283.06   10.07
   3 -10  10  286.19    8.03
   3  10  10  294.32    8.57
   3 -10  10  297.64    8.63
   3  10  10  279.94   10.88
   3 -10  11   21.33    2.22
   3  10  11   20.38    2.61
   3 -10  11   21.65    1.72
   3  10  11   20.77    2.98
   3  10  11   23.08    1.92
   3 -10  11   23.59    1.97
   3 -10  12  285.54    8.80
   3  10  12  292.14    8.76
   3  10  12  279.98   10.40
   3 -10  12  293.65    9.28
   3  10  12  274.37   10.98
   3 -10  13    0.45    1.46
   3  10  13    2.04    1.41
   3  10  13    1.25    1.94
   3 -10  13    0.79    1.46
   3 -10  14   86.06    4.14
   3  10  14   91.68    5.43
   3  10  14   85.67    3.95
   3  10  15    7.09    2.55
   3 -10  15    7.78    1.86
   3  10  16    8.86    3.01
   3  10  16    5.03    2.65
   3  10  17    8.30    3.05
   3  10  17   10.26    2.96
   3  10  18   17.65    3.72
   3  10  18    8.99    3.19
   3  10  19    2.95    3.21
   3  10  19    6.82    2.95
   3  10  20   -1.05    3.59
   3  10  20   -0.87    2.85
   3  10  21   -1.39    3.71
   3  10  21   -0.44    2.93
  -3  11  23    6.81    2.45
  -3  11  23    7.33    3.11
   3  11 -23    1.73    2.12
  -3  11  22   82.23    5.74
   3 -11 -22   79.90    4.22
   3  11 -22   78.15    4.21
  -3  11  22   68.23    4.36
  -3  11  21    1.31    2.00
  -3  11  21    1.20    2.63
   3  11 -21    0.37    1.91
   3 -11 -21   -0.27    1.98
  -3  11  20   23.57    3.71
   3 -11 -20   21.66    2.46
   3  11 -20   20.00    2.35
  -3  11  20   18.30    2.62
  -3  11  19   -0.58    2.46
   3 -11 -19    0.17    1.61
   3  11 -19   -0.92    1.59
  -3  11  19    2.03    1.90
  -3  11  18   -0.38    2.40
  -3  11  18    2.08    1.87
   3 -11 -18   -0.62    1.52
   3  11 -18    0.32    1.53
  -3  11  17   37.22    2.48
  -3  11  17   35.17    3.79
  -3  11  17   35.63    2.94
   3  11 -17   34.01    2.52
   3 -11 -17   34.82    2.55
  -3  11  16   22.36    1.98
  -3  11  16   17.81    2.98
   3  11 -16   21.40    2.01
   3 -11 -16   21.34    2.02
  -3  11  16   18.12    2.46
   3  11 -15   22.89    1.95
   3 -11 -15   23.04    1.95
  -3  11  15   21.59    1.88
  -3  11  15   19.96    2.41
   3  11 -14   18.32    1.69
   3 -11 -14   17.03    1.66
  -3  11  14   20.74    1.71
  -3 -11  14   16.88    1.69
  -3  11  14   14.97    2.22
  -3  11  13    1.17    1.59
  -3 -11  13    2.97    0.75
   3 -11 -13    0.66    1.04
   3  11 -13    1.68    1.08
  -3  11  12  120.62    5.27
   3 -11 -12  132.72    4.33
   3  11 -12  130.88    4.35
  -3 -11  12  127.86    3.78
  -3  11  12  115.38    6.11
  -3  11  11   52.97    3.27
  -3  11  11   55.38    4.00
   3  11 -11   55.14    2.38
   3 -11 -11   57.76    2.35
  -3 -11  11   52.03    2.13
  -3  11  10   60.04    3.42
  -3  11  10   54.29    3.96
   3  11 -10   61.51    2.42
   3 -11 -10   64.53    2.38
  -3  11   9    5.07    1.56
   3 -11  -9    3.20    0.76
   3  11  -9    3.66    0.77
  -3  11   9    3.35    1.94
   3  11  -8  103.21    3.11
  -3  11   8  109.44    5.32
  -3  11   8  105.75    4.52
   3  11  -7    1.26    1.11
  -3  11   7   -0.62    1.51
  -3  11   7    1.34    1.37
   3 -11  -6   34.06    2.52
   3  11  -6   32.94    2.28
  -3  11   6   28.99    2.76
  -3  11   6   32.94    2.39
   3 -11  -5   16.25    1.97
  -3  11   5   12.74    2.02
   3  11  -5   14.33    1.67
  -3  11   5   14.69    1.76
  -3  11   4  231.29    8.04
   3 -11  -4  226.38    7.47
  -3  11   3   23.91    2.36
   3  11  -3   27.45    2.27
   3 -11  -3   28.39    2.33
   3 -11  -2   17.58    1.93
   3 -11  -2   17.46    2.19
  -3  11   2   18.14    2.10
   3  11  -2   16.10    1.96
   3  11  -1    1.12    1.32
   3 -11  -1    0.54    1.52
   3 -11  -1    1.53    1.32
  -3  11   1    1.73    1.19
   3 -11   0   10.59    1.73
   3  11   0    9.35    1.72
   3 -11   0    8.55    1.88
   3  11   0   12.15    1.89
  -3  11   0   11.99    1.75
   3  11   1    1.16    1.41
   3  11   1    0.52    1.31
   3 -11   1    0.67    1.38
   3 -11   1    0.73    1.40
   3  11   2    1.73    1.48
   3 -11   2    1.38    1.38
   3  11   2   -0.10    1.33
   3 -11   2    1.55    1.56
   3  11   3   26.00    2.50
   3 -11   3   25.21    2.50
   3  11   3   30.24    2.78
   3  11   4   37.63    3.13
   3 -11   4   38.30    2.85
   3 -11   4   35.96    2.07
   3  11   4   40.45    2.92
   3  11   4   30.89    1.04
   3 -11   4   29.25    1.08
   3 -11   5    1.76    0.66
   3  11   5    1.88    1.51
   3  11   5    2.01    0.62
   3 -11   5    1.10    1.16
   3  11   5    1.30    1.72
   3 -11   5    0.20    1.47
   3  11   6  270.12    9.35
   3  11   6  279.97    7.31
   3 -11   6  257.66    7.30
   3 -11   6  258.44    7.69
   3 -11   6  288.77    9.14
   3  11   6  284.07   10.25
   3  11   7   -0.23    1.70
   3 -11   7   -0.22    0.93
   3  11   7    0.69    0.88
   3 -11   7    0.24    1.08
   3  11   7    0.63    1.94
   3 -11   7    1.37    1.57
   3  11   8  119.71    5.62
   3 -11   8  131.50    5.38
   3  11   8  120.90    6.33
   3 -11   8  123.49    4.12
   3  11   8  120.89    4.06
   3 -11   8  118.12    4.01
   3 -11   9   75.22    2.83
   3 -11   9   71.91    3.02
   3  11   9   71.04    4.82
   3 -11   9   70.04    3.87
   3  11   9   73.03    4.28
   3 -11  10  164.27    4.99
   3 -11  10  160.79    5.38
   3  11  10  158.60    5.29
   3  11  10  150.26    7.52
   3 -11  10  171.03    6.35
   3  11  10  150.87    6.76
   3 -11  11    3.92    1.69
   3  11  11    9.05    2.27
   3 -11  11    5.23    1.44
   3  11  11    5.08    1.37
   3  11  11    4.78    2.40
   3 -11  12    0.86    1.56
   3  11  12    1.33    2.21
   3  11  12    0.69    1.29
   3  11  12    3.53    2.07
   3 -11  13    1.52    1.69
   3  11  13   -0.97    2.33
   3  11  13    4.03    2.16
   3  11  13    1.69    1.45
   3 -11  14    0.09    1.71
   3  11  14    1.99    2.29
   3  11  14    1.44    1.43
   3  11  15    7.98    2.70
   3  11  16    9.29    2.87
   3  11  17   11.32    3.16
   3  11  17   17.82    3.55
   3  11  18   -1.73    2.83
   3  11  18    1.52    2.95
   3  11  19   29.14    4.40
   3  11  19   28.96    4.04
   3  11  20    4.38    3.44
   3  11  20    5.17    3.17
  -3  12  21    3.36    3.07
  -3  12  21    0.48    2.28
   3  12 -21    1.85    1.93
  -3  12  20   27.36    3.91
  -3  12  20   21.06    2.83
   3  12 -20   25.74    2.50
  -3  12  19   10.78    3.23
  -3  12  19    6.46    2.14
   3  12 -19    8.61    1.92
  -3  12  18    4.57    2.92
  -3  12  18    0.57    2.03
   3  12 -18    2.74    1.59
  -3  12  17    9.49    2.97
  -3  12  17    8.07    2.17
   3  12 -17    6.68    1.64
   3 -12 -17    6.67    1.70
  -3  12  16   34.62    3.16
   3  12 -16   38.78    2.46
   3 -12 -16   42.61    2.57
  -3  12  15   21.92    2.65
   3  12 -15   21.55    1.89
   3 -12 -15   24.49    1.96
  -3  12  14   23.72    2.66
   3  12 -14   22.25    1.73
   3 -12 -14   20.38    1.81
   3  12 -13   35.54    2.05
   3 -12 -13   42.91    2.19
  -3  12  13   38.35    3.78
  -3  12  13   43.46    3.17
  -3  12  12   12.78    2.59
  -3  12  12   14.29    2.14
   3  12 -12   10.73    1.19
  -3  12  11    2.33    2.04
   3  12 -11    3.18    0.87
  -3  12  11    4.08    1.80
  -3  12  10   24.54    2.98
  -3  12  10   32.03    2.67
  -3  12   9   34.00    3.32
  -3  12   9   35.15    2.75
  -3  12   8   47.75    3.63
  -3  12   8   41.51    2.95
  -3  12   7   23.49    2.77
  -3  12   7   24.64    2.30
  -3  12   6  118.36    5.58
   3  12  -6  114.52    4.66
  -3  12   6  115.85    4.91
   3  12  -5   61.69    3.36
  -3  12   5   72.22    4.10
  -3  12   4   10.53    2.01
   3  12  -4   11.94    1.77
  -3  12   3   14.01    2.06
   3  12  -3   15.86    2.03
   3  12  -2    5.71    1.74
  -3  12   2    3.67    1.59
   3  12  -1  251.44    8.91
  -3  12   1  252.69    8.75
   3  12  -1  268.04    9.00
   3  12   0   -0.11    1.47
   3  12   0    3.30    1.62
   3  12   1  277.23    9.43
   3  12   1  268.93    9.61
   3  12   2    2.05    1.72
   3  12   2    3.16    1.76
   3  12   3   65.68    3.94
   3  12   3   67.26    4.29
   3  12   4    3.23    1.93
   3  12   4    4.56    1.79
   3 -12   4    1.76    1.34
   3 -12   5  201.03    7.75
   3  12   5  215.38    8.57
   3  12   5  220.49    7.94
   3 -12   5  194.24    6.26
   3  12   6  192.93    8.06
   3 -12   6  204.19    7.18
   3  12   6  185.84    7.24
   3 -12   6  180.32    5.59
   3  12   6  175.89    4.74
   3 -12   6  168.35    4.80
   3  12   7   70.61    4.80
   3 -12   7   80.50    4.26
   3  12   7   67.10    4.23
   3  12   7   71.47    2.45
   3 -12   7   68.85    2.50
   3 -12   7   70.95    2.92
   3  12   8  115.91    6.47
   3 -12   8  132.28    5.54
   3  12   8  113.97    5.76
   3  12   8  125.75    3.88
   3 -12   8  117.66    4.08
   3  12   9   41.43    3.94
   3 -12   9   47.75    3.27
   3  12   9   38.16    3.38
   3  12   9   38.27    2.00
   3 -12   9   41.78    2.09
   3 -12  10    0.73    1.80
   3  12  10    1.49    2.20
   3  12  10   -0.55    2.05
   3  12  11   17.76    1.73
   3  12  11   17.66    3.13
   3 -12  11   19.88    2.48
   3  12  11   18.91    2.83
   3  12  12    1.78    2.47
   3 -12  12    1.24    1.80
   3  12  12    3.29    2.13
   3  12  13   42.85    4.43
   3  12  13   47.76    3.97
   3  12  14    2.91    2.67
   3  12  14    4.64    2.38
   3  12  15   30.95    3.66
   3  12  16   16.61    3.14
   3  12  17    4.49    2.80
   3  12  18   36.38    4.20
   3  12  18   27.19    4.14
   3  12  19   68.88    5.71
  -3  13  20    3.64    2.32
  -3  13  20    3.88    3.18
   3  13 -19    4.09    1.76
  -3  13  19    2.52    2.17
  -3  13  19    0.42    3.14
   3  13 -18    1.26    1.53
  -3  13  18   -2.61    2.26
  -3  13  18   -0.21    2.95
   3  13 -17   22.84    2.03
  -3  13  17   23.08    2.92
  -3  13  17   27.79    3.93
   3  13 -16   -0.28    1.32
  -3  13  16    0.92    1.94
  -3  13  15    2.84    1.96
  -3  13  14   53.31    4.67
  -3  13  14   59.50    3.83
  -3  13  13    8.43    2.10
  -3  13  13   10.15    2.68
  -3  13  12    1.38    2.19
  -3  13  12    4.27    2.02
  -3  13  11   45.38    4.09
  -3  13  11   50.62    3.45
  -3  13  10  140.56    6.99
  -3  13  10  156.98    6.22
  -3  13   9   58.11    4.33
  -3  13   9   59.91    3.60
  -3  13   8   96.66    5.32
  -3  13   8   94.75    4.59
  -3  13   7   22.70    2.80
  -3  13   7   22.93    2.38
   3  13  -6   14.07    1.89
  -3  13   6   13.26    2.41
  -3  13   5   53.20    3.76
   3  13  -5   51.44    3.13
   3  13  -4    1.46    1.53
  -3  13   4    0.50    1.65
  -3  13   3   75.53    4.30
   3  13  -3   78.03    4.06
   3  13  -2   15.64    2.29
  -3  13   2   18.40    2.35
  -3  13   1    1.76    1.57
   3  13  -1    1.18    1.56
   3  13   0   59.35    3.77
   3  13   0   48.67    3.63
   3  13   1   41.13    3.24
   3  13   1   38.36    3.31
   3  13   2    4.08    2.02
   3  13   2    2.33    1.82
   3  13   3   52.88    3.92
   3  13   3   48.61    3.62
   3  13   4   29.29    3.25
   3  13   4   29.58    2.97
   3  13   5   10.29    2.27
   3  13   5   11.83    2.45
   3  13   6    3.39    2.24
   3  13   6    0.13    1.80
   3 -13   6    0.96    1.33
   3  13   7    4.77    2.28
   3 -13   7    1.49    1.27
   3  13   7    0.13    1.88
   3  13   8    7.69    0.88
   3  13   8    6.84    2.25
   3  13   8    6.59    2.62
   3  13   9    9.16    2.42
   3  13   9    7.92    2.67
   3  13  10    2.04    2.19
   3  13  10    2.14    2.58
   3  13  11   13.17    2.80
   3  13  11   15.00    3.26
   3  13  12   -0.93    2.27
   3  13  12    0.62    2.72
   3  13  13    0.80    2.48
   3  13  13    3.37    2.80
   3  13  14   40.01    4.13
   3  13  14   39.01    4.37
   3  13  15   58.63    4.75
   3  13  15   49.05    4.84
   3  13  16   77.12    5.27
   3  13  17   46.08    4.44
  -3  14  18   17.06    2.94
  -3  14  18   18.79    3.90
  -3  14  17   14.81    2.72
  -3  14  16   25.49    3.04
  -3  14  15   28.90    4.06
  -3  14  15   32.01    3.28
  -3  14  14   10.49    3.01
  -3  14  14   11.10    2.48
  -3  14  13   16.16    3.33
  -3  14  13   21.26    2.81
  -3  14  12   13.64    2.99
  -3  14  12   17.85    2.60
  -3  14  11   16.57    3.06
  -3  14  11   21.87    2.69
  -3  14  10   22.81    3.30
  -3  14  10   29.12    2.90
  -3  14   9    8.87    2.56
  -3  14   9    9.44    2.16
  -3  14   8   13.21    2.67
  -3  14   7   79.58    4.95
  -3  14   6   -0.57    1.93
  -3  14   5   13.90    2.47
   3  14  -5   18.44    2.24
  -3  14   4    4.11    1.94
   3  14  -4    2.38    1.60
  -3  14   3   21.53    2.63
   3  14  -3   21.86    2.47
  -3  14   2  130.10    5.87
   3  14  -2  127.48    5.79
   3  14  -1   36.33    3.18
   3  14   0  104.43    5.43
   3  14   1   10.29    2.36
   3  14   1   10.17    2.20
   3  14   2   90.56    5.28
   3  14   2   98.97    5.16
   3  14   3   17.84    2.84
   3  14   3   18.91    2.76
   3  14   4   26.17    3.17
   3  14   4   21.21    2.91
   3  14   5   32.40    3.44
   3  14   5   29.19    3.21
   3  14   6    4.25    2.34
   3  14   6    4.61    2.15
   3  14   7   72.44    5.05
   3  14   7   67.29    4.57
   3  14   8   17.17    2.88
   3  14   8   22.20    3.47
   3  14   9    3.38    2.34
   3  14   9    6.46    2.70
   3  14  10    3.17    2.38
   3  14  10    6.66    2.80
   3  14  11    7.29    2.73
   3  14  11    7.26    2.82
   3  14  12   72.74    5.05
   3  14  12   78.81    5.74
   3  14  13    4.96    2.83
   3  14  13    6.31    3.10
   3  14  14    9.03    3.12
   3  14  14    7.33    3.08
   3  14  15   -3.16    3.11
   3  14  15   -1.13    2.92
  -3  15  16   45.06    3.83
  -3  15  15    0.21    2.95
  -3  15  15    1.39    2.29
  -3  15  14   43.21    4.59
  -3  15  14   49.50    3.83
  -3  15  13    2.93    2.73
  -3  15  13   -1.12    2.20
  -3  15  12  115.21    6.74
  -3  15  12  120.34    5.72
  -3  15  11    5.48    2.69
  -3  15  11    6.25    2.31
  -3  15  10    9.50    3.02
  -3  15  10   10.51    2.41
  -3  15   9    0.34    2.23
  -3  15   8    1.31    2.29
  -3  15   7    4.25    2.27
  -3  15   6   12.95    2.67
   3  15  -5   26.46    2.63
  -3  15   5   28.27    3.23
   3  15  -4  210.10    7.99
  -3  15   4  238.56    8.88
  -3  15   3   24.37    2.90
   3  15  -3   27.56    2.83
  -3  15   2   81.37    4.71
   3  15  -2   81.72    4.60
   3  15  -1    1.31    2.00
   3  15   0   24.88    3.02
   3  15   1   -0.15    2.07
   3  15   2   91.55    5.51
   3  15   2   92.63    5.13
   3  15   3   -0.33    2.34
   3  15   3    2.26    2.11
   3  15   4    0.85    2.41
   3  15   4    3.59    2.36
   3  15   5   41.01    3.95
   3  15   5   36.15    3.62
   3  15   6    1.11    2.28
   3  15   6    3.12    2.35
   3  15   7   25.85    3.52
   3  15   7   23.22    3.24
   3  15   8   74.39    5.33
   3  15   8   70.64    4.83
   3  15   9   -0.47    2.40
   3  15   9    4.85    2.85
   3  15  10  140.63    7.67
   3  15  10  147.67    7.06
   3  15  11    3.37    2.73
   3  15  11    3.61    2.84
   3  15  12    0.66    2.59
   3  15  12    1.74    2.69
   3  15  13    6.22    2.80
  -3  16  13   50.30    4.08
  -3  16  12   41.45    4.48
  -3  16  12   48.67    3.91
  -3  16  11   20.77    3.65
  -3  16  10   43.34    4.30
  -3  16   9   38.21    4.11
  -3  16   8    6.47    2.73
  -3  16   7   41.66    3.92
  -3  16   6   47.56    4.12
  -3  16   5    9.00    2.64
  -3  16   4   10.92    2.55
   3  16  -4   12.31    2.42
  -3  16   3   26.87    3.10
   3  16  -3   19.56    2.76
   3  16  -2    4.14    2.23
   3  16  -1   46.23    3.83
   3  16   0    2.18    2.33
   3  16   1   29.76    3.47
   3  16   2   31.78    3.50
   3  16   3   26.30    3.53
   3  16   4    7.39    2.52
   3  16   4    1.78    2.69
   3  16   5   39.63    3.87
   3  16   5   45.10    4.39
   3  16   6   27.37    3.52
   3  16   6   23.98    3.66
   3  16   7   68.46    4.83
   3  16   7   50.94    4.81
   3  16   8   14.28    3.14
   3  16   8    6.09    2.99
   3  16   9   35.58    3.90
   3  16   9   33.96    4.21
   3  16  10   14.05    3.40
   3  16  10   12.02    3.06
  -3  17   9    1.83    2.88
  -3  17   8    3.20    2.73
  -3  17   7   -0.17    2.52
  -3  17   6    5.27    2.65
  -3  17   5    8.52    2.75
  -3  17   4    7.23    2.62
   3  17  -3    3.13    2.16
   3  17  -2    4.85    2.23
   3  17  -1   -0.14    2.24
   3  17   0    0.30    2.34
   3  17   1    1.59    2.49
   3  17   2   23.28    3.56
   3  17   3   31.05    3.90
   3  17   4   73.94    5.39
   3  17   5    3.50    2.79
   3  17   5    2.84    2.95
   3  17   6   10.33    3.10
   3  17   6    8.03    3.27
   4   0 -29   -2.00    2.58
   4   0 -28   81.44    5.01
   4   0 -27   -1.62    2.36
  -4   0  27   -0.18    1.62
   4   0 -26   75.93    4.64
  -4   0  26   76.29    3.88
   4   0 -25    1.01    1.98
  -4   0  25   -1.06    1.55
   4   0 -24   10.17    2.24
  -4   0  24    8.71    1.79
   4   0 -23   -0.70    1.76
  -4   0  23   -0.67    1.32
   4   0 -22   13.43    2.05
  -4   0  22   11.35    1.69
   4   0 -21   -0.11    1.55
  -4   0  21    0.77    1.20
  -4   0  20   31.55    2.22
   4   0 -20   34.71    2.72
  -4   0  19   -0.21    0.97
   4   0 -19   -0.19    1.26
  -4   0  18    8.28    1.58
  -4   0  18    7.74    1.25
   4   0 -18    9.10    1.54
  -4   0  17   -0.22    1.14
   4   0 -17   -0.34    1.12
  -4   0  17   -0.06    0.85
  -4   0  16  263.46    8.28
  -4   0  16  267.72    7.92
   4   0 -16  268.99    8.53
  -4   0  15    0.33    0.96
   4   0 -15   -0.08    0.93
  -4   0  15    0.15    0.70
  -4   0  14  176.49    5.79
  -4   0  14  170.38    5.42
   4   0 -14  182.03    6.06
   4   0 -13    0.51    0.76
  -4   0  13   -0.34    0.54
   4   0 -12    4.92    0.93
  -4   0  12    8.11    0.82
  -4   0  11   -0.03    0.43
   4   0 -11    0.43    0.56
   4   0 -10  118.84    4.05
  -4   0  10  118.86    3.65
   4   0  -9    0.70    0.45
  -4   0   9    0.08    0.35
   4   0  -8   47.92    2.03
  -4   0   8   49.48    1.73
  -4   0   7   -0.07    0.23
   4   0  -7    0.03    0.31
   4   0  -7    0.02    0.30
  -4   0   6  465.47   11.55
   4   0  -6  452.31   11.60
   4   0  -6  467.64   11.50
   4   0  -6  439.90   11.86
   4   0  -5    0.10    0.26
   4   0  -5    0.13    0.24
  -4   0   4   50.65    1.47
  -4   0   4   51.70    1.61
   4   0  -3    0.23    0.16
  -4   0   3    0.39    0.26
  -4   0   2  186.19    5.12
  -4   0   1   -0.03    0.40
  -4   0   0  173.68    5.25
  -4   0  -6    7.86    0.89
  -4   0  -7   -0.24    0.50
  -4   0  -8  598.84   15.94
  -4   0  -9   -0.78    0.72
  -4   0 -10   75.54    3.17
   4   0  10   70.30    3.21
  -4   0 -11   -0.06    0.80
   4   0  11    0.28    0.93
  -4   0 -12   20.34    1.71
   4   0  12   20.50    1.85
  -4   0 -13    0.81    0.91
   4   0  13    0.40    1.05
  -4   0 -14    3.07    1.22
   4   0  14    2.96    1.31
  -4   0 -15   -0.08    1.09
  -4   0 -16   38.32    2.66
  -4   0 -17   -0.19    1.46
  -4   0 -18    0.59    1.52
  -4   0 -19    0.84    1.62
  -4   0 -20    4.86    1.84
  -4   0 -21    0.35    1.88
  -4   0 -21   -1.69    1.81
  -4   0 -22   30.13    3.08
  -4   0 -22   23.41    2.39
  -4   0 -23    0.13    2.09
  -4   0 -23   -0.89    1.76
  -4   0 -24   16.25    2.15
   4  -1 -29   52.04    4.16
  -4   1  28    8.63    2.08
   4  -1 -28    9.24    2.69
  -4  -1  27   10.31    1.80
  -4   1  27   10.37    2.08
   4  -1 -27   10.20    2.66
  -4   1  26   76.90    4.19
  -4  -1  26   78.24    3.67
   4  -1 -26   76.20    4.71
  -4   1  25    0.10    1.58
  -4  -1  25    2.71    1.39
   4  -1 -25    0.13    2.08
  -4   1  24  107.39    4.84
  -4  -1  24   99.75    4.24
   4  -1 -24  103.10    5.24
  -4   1  23   73.72    3.84
  -4  -1  23   73.67    3.46
   4  -1 -23   75.13    4.30
  -4   1  22    0.91    1.42
  -4  -1  22    1.10    1.19
   4  -1 -22    0.88    1.64
   4  -1 -21    0.95    1.45
  -4  -1  21    2.70    1.09
  -4   1  21    2.97    1.35
   4  -1 -20   10.22    1.82
  -4  -1  20   11.59    1.39
  -4   1  20    9.76    1.58
  -4  -1  19    2.29    1.02
  -4   1  19    0.55    1.06
   4  -1 -19    1.80    1.24
  -4   1  18    2.46    1.10
  -4  -1  18    1.91    0.92
   4  -1 -18    3.22    1.24
  -4  -1  18    3.02    1.33
   4  -1 -17  254.36    8.13
  -4  -1  17  251.66    7.95
  -4  -1  17  235.65    7.25
  -4   1  17  251.00    7.78
   4  -1 -16   48.06    2.75
  -4  -1  16   45.92    2.67
  -4   1  16   47.74    2.50
  -4  -1  16   45.86    2.16
   4  -1 -15  431.09   12.24
  -4  -1  15  425.78   12.01
  -4   1  15  437.10   11.87
  -4  -1  15  405.06   11.31
   4  -1 -14  167.14    5.76
  -4  -1  14  168.06    5.63
  -4   1  14  169.74    5.47
  -4  -1  14  167.92    5.03
   4  -1 -13   38.59    2.16
  -4  -1  13   39.07    2.12
  -4   1  13   38.35    1.96
  -4  -1  13   35.97    1.64
   4  -1 -12  301.45    8.52
  -4  -1  12  282.22    7.71
  -4   1  12  284.79    8.19
   4  -1 -11  608.21   16.21
  -4  -1  11  610.51   15.41
  -4   1  11  607.97   15.92
   4  -1 -10  276.17    7.65
  -4   1  10  258.00    7.38
  -4  -1  10  257.57    6.87
  -4  -1   9 1418.65   35.40
  -4  -1   9 1426.97   36.09
  -4   1   9 1493.43   36.03
   4  -1  -9 1422.25   36.14
   4   1  -9 1463.43   35.30
  -4  -1   8  146.30    3.87
  -4  -1   8  149.50    4.51
  -4   1   8  148.12    4.40
   4  -1  -8  149.89    4.55
   4   1  -8  146.75    3.85
   4  -1  -7    2.25    0.46
  -4   1   7    2.79    0.46
   4   1  -7    2.53    0.27
   4  -1  -7    3.28    0.54
  -4  -1   7    3.04    0.55
   4   1  -6    2.61    0.27
  -4   1   6    2.22    0.39
   4  -1  -6    2.39    0.44
   4   1  -6    3.07    0.30
   4  -1  -6    3.05    0.48
  -4  -1   6    2.45    0.46
   4  -1  -5  152.15    4.28
   4   1  -5  156.20    4.04
  -4  -1   5  142.27    3.91
  -4  -1   5  152.99    4.09
   4  -1  -5  149.49    4.28
  -4  -1   4    6.83    0.51
   4   1  -4    6.05    0.47
   4  -1  -4    6.13    0.55
   4   1  -3  571.76   13.45
  -4   1   3  565.74   13.49
   4   1  -2    2.34    0.35
  -4   1   2    2.21    0.33
  -4   1   1    6.48    0.52
   4  -1   0  384.83    9.85
   4  -1   1   35.16    1.57
   4  -1   3  513.61   13.40
   4  -1   4    2.97    0.58
  -4   1  -4    1.90    0.65
   4  -1   5  446.70   12.51
  -4   1  -5  505.22   12.76
  -4  -1  -6  422.67   11.17
  -4   1  -6  402.06   11.33
  -4  -1  -7   41.35    2.03
  -4  -1  -8   13.44    1.24
   4  -1   9  836.29   22.02
  -4  -1  -9  849.96   21.97
   4  -1  10   81.08    3.43
  -4  -1 -10   80.65    3.37
   4  -1  11  774.60   20.31
  -4  -1 -11  746.39   20.12
  -4  -1 -12   16.28    1.61
   4  -1  12   16.23    1.66
  -4  -1 -13   71.84    3.48
   4  -1  13   87.97    3.82
  -4  -1 -14    0.16    1.14
   4  -1  14    1.94    1.22
  -4  -1 -15  171.59    6.21
  -4   1 -16   60.18    3.05
  -4  -1 -16   62.71    3.37
  -4   1 -17  226.79    7.40
  -4  -1 -17  255.81    8.27
  -4  -1 -18  121.78    5.20
  -4   1 -18  114.53    4.43
  -4  -1 -19   25.88    2.58
  -4   1 -19   31.62    2.26
  -4  -1 -20  106.56    5.11
  -4   1 -20  111.04    4.28
  -4   1 -21    1.70    1.48
  -4  -1 -21    0.69    1.83
  -4  -1 -22    0.12    1.98
  -4   1 -22    2.49    1.45
  -4  -1 -23  105.64    5.37
  -4   1 -23   98.42    3.94
  -4   1 -24   38.19    2.42
  -4  -1 -24   24.73    2.86
  -4  -1 -25   24.84    2.70
   4  -2 -29   11.75    2.85
   4   2 -29    8.66    2.88
  -4   2  28   37.00    3.15
   4  -2 -28   33.52    3.53
  -4   2  27    1.04    1.85
   4  -2 -27   -0.66    2.23
  -4  -2  26   17.35    1.77
  -4   2  26   19.50    2.53
   4  -2 -26   18.35    2.80
  -4  -2  25   37.45    2.31
  -4   2  25   38.90    3.15
   4  -2 -25   34.53    3.35
  -4  -2  24   19.65    1.78
  -4   2  24   22.36    2.50
   4   2 -24   14.82    0.68
   4   2 -24   18.58    0.81
   4  -2 -24   21.55    2.72
   4   2 -23    5.59    0.76
   4  -2 -23    9.35    2.15
  -4  -2  23   11.87    1.46
  -4   2  23    7.52    1.83
   4   2 -22   46.47    1.84
  -4   2  22   45.50    3.13
  -4  -2  22   45.96    2.44
   4  -2 -22   52.97    3.44
   4   2 -21    3.57    0.97
  -4   2  21    2.94    1.44
   4  -2 -21    1.35    1.47
  -4  -2  21    2.87    1.06
  -4   2  20    2.80    1.37
   4  -2 -20    4.26    1.62
  -4  -2  20    3.85    0.98
  -4   2  19    7.22    1.50
   4  -2 -19    6.27    1.50
  -4  -2  19    6.90    1.04
  -4   2  18   40.86    2.66
  -4  -2  18   39.49    1.97
  -4   2  18   40.35    2.64
   4  -2 -18   43.05    2.75
  -4   2  17   19.75    1.91
  -4  -2  17   23.05    2.01
   4  -2 -17   21.62    1.99
  -4   2  17   21.90    1.91
  -4  -2  17   18.85    1.32
   4  -2 -16   29.64    2.17
  -4   2  16   25.84    1.99
  -4  -2  16   28.15    1.48
  -4  -2  16   26.48    2.04
  -4   2  16   26.98    2.06
  -4  -2  15    5.76    0.72
  -4   2  15    3.86    1.05
  -4  -2  15    4.38    1.16
  -4   2  15    6.08    1.16
   4  -2 -15    4.47    1.06
  -4  -2  14  103.59    3.98
  -4   2  14  102.89    3.97
  -4   2  14  106.25    4.06
  -4  -2  14  104.38    3.22
   4  -2 -14   99.54    4.05
  -4  -2  13    0.40    0.82
   4  -2 -13   -0.06    0.75
  -4   2  13    0.06    0.82
  -4   2  13   -0.06    0.70
  -4  -2  13    0.20    0.38
   4   2 -13    0.14    0.27
  -4   2  12    0.23    0.64
  -4  -2  12    1.31    0.36
   4   2 -12    0.82    0.25
  -4  -2  12    1.04    0.77
   4  -2 -12    0.86    0.71
  -4   2  11  296.72    8.58
  -4  -2  11  307.22    7.56
  -4  -2  11  296.24    8.49
   4   2 -11  293.04    7.34
   4  -2 -11  297.29    8.56
  -4   2  10  412.41   11.07
   4  -2 -10  389.26   10.95
  -4  -2  10  402.70   10.91
  -4   2   9  103.93    3.58
  -4  -2   9  100.92    3.45
   4  -2  -9   99.96    3.47
   4  -2  -8  210.94    6.11
  -4  -2   8  208.17    6.04
  -4   2   8  218.54    6.25
   4  -2  -8  207.83    6.23
  -4   2   7  592.14   14.61
   4  -2  -7  563.45   14.60
  -4  -2   7  544.18   13.71
   4  -2  -7  560.27   14.39
  -4  -2   7  580.82   14.39
  -4  -2   6   68.71    1.87
  -4  -2   6   61.25    2.20
   4  -2  -6   63.59    2.26
   4  -2  -6   62.97    2.41
  -4  -2   6   64.30    2.21
   4  -2  -5  836.31   20.25
  -4   2   5  834.72   19.75
   4  -2  -5  842.89   20.49
   4   2  -4   47.13    1.73
   4  -2  -4   45.33    1.83
   4   2  -3  192.65    5.26
   4  -2  -3  186.84    4.82
   4  -2  -3  193.16    5.38
   4   2  -2    2.95    0.42
  -4   2   1  387.31   10.35
   4   2  -1  426.63   10.60
   4  -2   0  143.89    3.97
   4  -2   1   62.03    1.98
   4  -2   2  127.42    3.71
   4  -2   2  130.25    3.99
   4  -2   3    2.60    0.55
  -4   2  -3    3.44    0.56
   4  -2   3    2.66    0.65
   4  -2   4  363.23    9.77
  -4   2  -4  362.23    9.78
   4  -2   5  132.41    4.11
  -4   2  -5  119.66    4.05
   4  -2   6    0.85    0.64
  -4   2  -6    0.35    0.53
   4  -2   7   28.86    1.72
  -4  -2  -7   30.97    1.70
  -4   2  -7   29.07    1.64
   4  -2   8  252.36    7.63
  -4  -2  -8  249.14    7.53
  -4   2  -8  270.03    7.49
   4   2   9    8.12    1.18
   4  -2   9    9.01    1.19
  -4   2  -9   10.45    1.09
  -4  -2  -9    8.52    1.07
   4   2  10    4.04    1.07
   4  -2  10    3.69    1.08
  -4  -2 -10    2.88    0.88
  -4   2 -10    4.14    0.92
   4   2  11    3.00    1.14
   4  -2  11    6.05    1.22
  -4  -2 -11    3.87    1.05
  -4   2 -11    5.12    0.99
   4   2  12    1.24    1.11
   4  -2  12    1.11    1.11
  -4  -2 -12    1.59    0.98
  -4   2 -12    2.25    0.95
   4   2  13   61.72    3.19
   4  -2  13   65.02    3.30
  -4   2 -13   66.00    2.81
  -4  -2 -13   59.72    3.08
   4   2  14    1.76    1.28
   4  -2  14    3.89    1.36
  -4  -2 -14    2.28    1.22
  -4   2 -14    5.31    1.12
  -4  -2 -15   32.58    2.44
  -4   2 -15   33.12    2.02
  -4  -2 -16   24.12    2.23
  -4   2 -16   29.96    1.91
  -4  -2 -17   41.57    2.93
  -4   2 -17   42.26    2.32
  -4  -2 -18    2.68    1.60
  -4   2 -18    2.64    1.23
  -4  -2 -19    1.88    1.75
  -4   2 -19    6.83    1.43
  -4  -2 -20   74.71    4.23
  -4   2 -20   77.39    3.28
  -4  -2 -21    5.88    2.13
  -4   2 -21    7.84    1.59
  -4  -2 -22  141.71    6.23
  -4   2 -22  139.53    4.88
  -4  -2 -23    5.80    2.42
  -4   2 -23    6.21    1.63
  -4   3  29   35.22    3.48
  -4   3  28   14.75    2.57
   4   3 -28   13.29    2.80
   4  -3 -28   13.74    2.86
  -4   3  27    9.59    2.33
   4  -3 -27    3.01    2.25
   4   3 -27    5.59    2.43
  -4   3  26   27.57    2.96
   4   3 -26   26.68    3.04
   4  -3 -26   22.38    2.91
  -4  -3  25   12.93    1.37
  -4   3  25   12.68    2.33
   4   3 -25    9.36    2.36
   4  -3 -25   13.48    2.42
  -4   3  24   36.73    3.08
  -4  -3  24   33.10    1.90
   4  -3 -24   42.17    3.32
   4   3 -24   32.09    3.01
  -4  -3  23  125.98    4.29
  -4   3  23  131.43    5.83
   4  -3 -23  135.32    5.86
   4   3 -23  133.55    5.87
  -4  -3  22   12.19    1.28
  -4   3  22   13.50    2.14
   4   3 -22   11.57    2.15
   4  -3 -22   15.81    2.26
  -4   3  21   55.61    3.49
  -4  -3  21   53.06    2.32
   4   3 -21   56.99    3.56
   4  -3 -21   56.33    3.48
  -4   3  20    2.39    1.51
  -4  -3  20    1.13    0.82
   4  -3 -20    1.95    1.48
   4   3 -20    1.50    1.49
  -4   3  19    3.17    1.43
   4   3 -19    1.79    1.45
   4  -3 -19    2.31    1.35
  -4  -3  19    1.49    0.71
   4  -3 -18    5.05    1.39
   4   3 -18    2.22    1.33
  -4  -3  18    4.16    0.77
  -4   3  18    3.97    1.37
  -4  -3  17  323.69    8.72
  -4   3  17  332.90   10.23
   4   3 -17  328.01   10.09
   4  -3 -17  334.97   10.10
  -4  -3  17  328.91    9.94
  -4   3  17  320.48    9.86
   4  -3 -16    2.38    1.18
   4   3 -16   -0.23    1.05
  -4   3  16    1.44    1.04
  -4   3  16   -0.07    1.21
  -4  -3  16    0.14    1.14
  -4  -3  16    1.27    0.55
  -4  -3  15   19.03    1.72
  -4   3  15   20.00    1.71
   4   3 -15   19.57    1.74
   4  -3 -15   21.54    1.82
  -4   3  15   18.95    1.79
  -4  -3  15   19.75    0.99
  -4   3  14   16.66    1.57
  -4  -3  14   18.31    1.62
   4  -3 -14   19.61    1.64
   4   3 -14   19.35    1.66
  -4  -3  14   18.18    0.85
  -4   3  14   19.02    1.72
  -4  -3  13   14.42    1.43
  -4   3  13   15.92    1.42
   4   3 -13   13.04    1.38
   4  -3 -13   15.11    1.39
  -4  -3  13   15.37    0.68
  -4   3  13   14.52    1.48
  -4  -3  12  316.08    9.22
   4  -3 -12  321.59    9.29
   4   3 -12  326.96    9.34
  -4   3  12  325.44    9.53
  -4  -3  11  151.01    4.95
   4   3 -11  154.84    5.06
   4  -3 -11  151.01    4.99
  -4   3  11  158.57    5.28
  -4   3  10    0.60    0.66
   4   3 -10    0.63    0.62
   4  -3 -10    0.52    0.59
  -4   3  10    0.60    0.66
  -4  -3  10    0.92    0.67
   4  -3  -9  144.84    4.57
   4   3  -9  144.33    4.58
  -4   3   9  147.07    4.87
  -4  -3   9  142.42    4.50
  -4   3   9  144.11    4.52
   4  -3  -8  276.06    8.23
  -4  -3   8  280.06    7.80
  -4   3   8  285.18    7.81
   4   3  -8  283.43    7.89
   4  -3  -8  284.78    7.87
  -4   3   8  291.10    8.26
  -4   3   7  179.11    4.96
  -4  -3   7  173.09    5.28
  -4   3   7  186.30    5.20
  -4  -3   7  173.45    5.17
   4  -3  -7  168.05    5.58
  -4  -3   7  195.45    4.80
   4  -3  -7  175.09    5.22
   4   3  -7  182.38    5.28
  -4   3   6  253.28    6.54
   4  -3  -6  243.86    6.81
   4   3  -6  257.19    6.87
   4   3  -6  250.84    6.33
   4  -3  -6  245.31    7.23
  -4   3   6  255.09    6.79
  -4  -3   6  247.00    6.77
   4  -3  -5   29.53    1.56
   4   3  -5   28.95    1.27
   4  -3  -5   29.24    1.26
  -4   3   5   28.80    1.06
   4  -3  -4   11.00    0.67
   4   3  -4   11.35    0.71
   4  -3  -4   10.13    0.58
  -4   3   4    9.80    0.54
   4   3  -4    9.16    0.80
   4  -3  -4    9.98    0.89
  -4   3   3 1585.61   40.42
   4  -3  -3 1642.86   39.95
   4   3  -3 1660.08   40.45
   4   3  -2   32.22    1.50
   4   3  -1  208.58    6.02
   4  -3  -1  210.45    5.70
   4   3   0    7.49    0.76
   4  -3   0    7.16    0.62
   4   3   1   60.44    2.46
   4  -3   1   58.53    1.96
  -4   3  -2   33.05    1.39
   4  -3   2   33.55    1.31
   4   3   2   34.78    1.55
   4  -3   2   31.26    1.47
  -4   3  -3 1080.90   26.57
   4  -3   3 1041.34   26.44
   4  -3   3 1087.33   26.76
   4   3   3 1070.91   26.78
  -4   3  -4  507.34   12.98
   4  -3   4  514.45   13.01
   4  -3   4  499.07   13.17
   4   3   4  490.09   13.15
   4   3   5  183.15    5.64
   4  -3   5  180.46    5.65
  -4   3  -5  200.79    5.50
   4  -3   5  199.95    5.98
   4   3   6 1307.96   33.65
   4  -3   6 1312.73   33.67
  -4   3  -6 1391.90   33.47
   4  -3   7   18.56    1.39
  -4  -3  -7   18.90    1.33
  -4   3  -7   17.80    1.33
  -4   3  -7   17.61    1.22
  -4   3  -8  212.48    6.31
  -4  -3  -8  212.41    6.49
  -4   3  -8  218.84    6.56
   4  -3   8  210.38    6.56
  -4   3  -9   92.84    3.53
  -4  -3  -9  104.09    3.80
  -4   3  -9  107.28    3.84
   4   3   9  100.45    3.84
   4  -3   9  102.05    3.87
  -4   3 -10    9.30    1.12
   4  -3  10    9.98    1.33
   4   3  10   11.48    1.36
  -4  -3 -10    9.73    1.23
  -4   3 -10    9.28    1.21
   4   3  11  333.19    9.74
   4  -3  11  346.79    9.83
  -4  -3 -11  334.33    9.66
  -4   3 -11  345.08    9.69
   4   3  12   10.44    1.50
   4  -3  12    8.72    1.49
  -4   3 -12    9.31    1.24
  -4   3 -12    9.30    1.36
  -4  -3 -12   12.04    1.42
   4  -3  13    7.58    1.47
   4   3  13    6.95    1.45
  -4   3 -13    8.20    1.25
  -4  -3 -13    8.64    1.38
  -4   3 -13    7.68    1.34
  -4   3 -14   26.35    1.82
  -4  -3 -14   21.88    1.97
  -4   3 -14   23.07    2.00
  -4  -3 -15   30.44    2.31
  -4   3 -15   30.62    2.33
  -4   3 -16    2.74    1.25
  -4  -3 -16    4.88    1.54
  -4   3 -16    5.19    1.53
  -4   3 -17  342.24    9.86
  -4  -3 -17  339.68   10.70
  -4   3 -17  336.53   10.62
  -4   3 -18  120.18    4.39
  -4  -3 -18  111.28    5.07
  -4   3 -18  108.46    4.98
  -4   3 -19    8.91    1.58
  -4  -3 -19   11.44    2.09
  -4   3 -19    6.72    1.94
  -4   3 -20  137.68    5.01
  -4  -3 -20  142.67    6.05
  -4   3 -20  145.62    6.08
  -4   3 -21   31.55    2.24
  -4  -3 -21   28.65    2.90
  -4   3 -21   27.39    2.84
  -4  -3 -22    2.04    1.96
  -4   3 -22    3.10    2.04
  -4   3 -22    2.21    1.45
  -4   4  28   73.45    4.62
   4   4 -28   71.59    4.67
   4  -4 -28   61.00    4.39
   4  -4 -27   -1.16    2.34
   4   4 -27   -0.39    2.34
  -4   4  27    3.18    2.26
   4  -4 -26    7.60    2.38
   4   4 -26    7.77    2.40
  -4   4  26    9.30    2.41
   4  -4 -25    2.41    2.00
   4   4 -25    4.06    2.09
  -4   4  25    3.74    2.09
   4  -4 -24    5.46    2.05
   4   4 -24    5.69    2.10
  -4  -4  24    5.37    0.89
  -4   4  24    8.37    2.23
   4   4 -23    1.47    1.88
   4  -4 -23    0.44    1.65
  -4  -4  23    0.45    0.75
  -4   4  23    0.64    1.71
   4   4 -22   13.08    2.17
   4  -4 -22   10.60    2.05
  -4   4  22   12.58    2.25
  -4  -4  22    9.78    0.96
   4  -4 -21   22.16    2.37
   4   4 -21   23.06    2.45
  -4  -4  21   20.98    1.18
  -4   4  21   20.10    2.42
   4  -4 -20   18.12    2.18
   4   4 -20   20.99    2.25
  -4   4  20   21.40    2.43
  -4  -4  20   17.49    1.08
   4   4 -19    0.84    1.39
   4  -4 -19    0.91    1.32
  -4  -4  19    0.98    0.60
  -4   4  19   -0.11    1.44
   4  -4 -18    5.25    1.44
   4   4 -18    4.65    1.41
  -4   4  18    4.91    1.46
  -4  -4  18    4.69    0.63
   4  -4 -17    5.83    1.38
   4   4 -17    3.95    1.34
  -4  -4  17    3.90    0.53
  -4   4  17    4.48    1.46
  -4   4  17    5.48    1.45
  -4  -4  17    6.72    1.46
  -4  -4  16   41.78    2.51
  -4   4  16   43.58    2.54
   4   4 -16   43.58    2.61
   4  -4 -16   46.50    2.63
  -4  -4  16   38.28    1.34
  -4   4  16   44.28    2.82
   4   4 -15   78.74    3.53
   4  -4 -15   73.80    3.41
  -4  -4  15   78.99    3.43
  -4   4  15   79.12    3.43
  -4   4  15   78.24    3.80
   4  -4 -14  364.89   10.60
   4   4 -14  383.80   10.73
  -4   4  14  364.73   10.47
  -4  -4  14  360.40   10.50
  -4   4  14  355.88   11.01
   4  -4 -13    0.79    0.83
   4   4 -13    0.13    0.82
  -4  -4  13    0.23    0.89
  -4   4  13    0.49    0.87
  -4   4  13    0.64    0.87
   4   4 -12   28.54    1.78
   4  -4 -12   28.04    1.78
  -4  -4  12   29.01    1.80
  -4   4  12   26.10    2.00
   4  -4 -11   12.38    1.14
   4   4 -11   12.85    1.20
  -4   4  11    9.54    1.24
  -4  -4  11   11.58    1.16
   4   4 -10   85.20    3.17
   4  -4 -10   83.58    3.12
  -4   4  10   86.41    3.08
  -4  -4  10   81.01    3.06
  -4   4  10   81.58    3.51
  -4   4   9    5.63    0.71
   4   4  -9    4.60    0.74
   4  -4  -9    6.33    0.80
  -4   4   9    4.86    0.77
  -4  -4   9    4.80    0.76
  -4   4   9    4.38    0.88
   4   4  -8    1.74    0.57
   4  -4  -8    1.85    0.54
  -4   4   8    2.64    0.55
  -4  -4   8    2.96    0.78
   4  -4  -8    1.78    0.76
  -4   4   8    2.59    0.60
  -4  -4   8    2.83    0.62
  -4   4   7    2.37    0.47
   4   4  -7    1.63    0.27
   4  -4  -7    1.16    0.71
  -4   4   7    1.72    0.51
  -4  -4   7    2.10    0.52
   4  -4  -7    1.23    0.44
   4   4  -7    1.87    0.50
   4  -4  -6    0.62    0.39
   4   4  -6    0.50    0.40
   4   4  -6    0.48    0.28
   4  -4  -6    0.43    0.59
  -4   4   6    0.54    0.39
   4  -4  -5  106.95    3.22
   4   4  -5  105.63    3.21
   4  -4  -5  103.90    3.79
  -4   4   5  107.01    3.18
   4   4  -5  108.55    3.63
   4   4  -5  109.14    3.27
   4  -4  -5  107.02    3.23
  -4   4   4  295.49    8.51
  -4   4   4  295.97    7.89
   4   4  -4  306.96    8.45
   4  -4  -4  306.15    7.94
   4  -4  -4  301.39    7.87
   4   4  -4  301.01    7.91
   4  -4  -3    1.33    0.41
   4   4  -3    0.97    0.49
  -4   4   3    1.39    0.48
   4   4  -2   59.35    2.38
   4  -4  -2   57.83    2.06
   4   4  -1  131.05    4.25
   4   4   0   91.10    3.35
   4  -4   0   96.98    2.98
   4   4   1    0.50    0.51
   4  -4   1   -0.05    0.45
   4  -4   2   21.84    1.15
   4   4   2   22.19    1.19
   4   4   2   20.76    1.50
   4  -4   2   22.41    1.10
   4  -4   3   83.22    2.79
   4   4   3   79.49    2.75
   4  -4   3   80.38    2.57
   4   4   3   81.37    3.37
   4  -4   4  244.60    6.70
  -4   4  -4  256.63    6.90
   4   4   4  248.98    7.00
   4  -4   4  252.12    7.04
   4  -4   5  186.37    5.36
  -4   4  -5  200.27    5.49
   4   4   5  190.53    5.67
   4  -4   5  189.59    5.70
   4  -4   6   18.19    1.33
   4  -4   6   18.80    1.31
   4   4   6   20.89    1.34
  -4   4  -6   16.79    1.08
   4  -4   7   77.43    3.04
  -4   4  -7   77.54    2.73
  -4   4  -8   49.54    2.34
   4  -4   8   51.01    2.43
  -4   4  -8   51.16    2.11
  -4  -4  -9   28.49    1.81
  -4   4  -9   28.65    1.82
   4   4   9   28.30    1.85
   4  -4   9   31.19    1.95
  -4   4  -9   28.89    1.57
  -4  -4 -10   31.10    1.96
  -4   4 -10   30.68    1.95
   4  -4  10   29.85    2.00
   4   4  10   29.12    1.96
  -4   4 -10   30.66    1.70
  -4   4 -11   34.33    1.90
   4   4  11   34.03    2.23
   4  -4  11   38.20    2.32
  -4  -4 -11   34.48    2.16
  -4   4 -11   34.75    2.20
  -4   4 -12   57.22    2.58
   4   4  12   56.39    2.96
   4  -4  12   58.05    2.98
  -4  -4 -12   60.14    2.95
  -4   4 -12   55.42    2.87
  -4   4 -13   20.97    1.65
   4  -4  13   18.78    1.90
   4   4  13   16.68    1.83
  -4  -4 -13   18.88    1.79
  -4   4 -13   20.20    1.89
  -4  -4 -14   25.33    2.11
  -4   4 -14   26.09    2.12
  -4   4 -14   22.13    1.75
  -4  -4 -15   17.21    1.94
  -4   4 -15   18.77    1.96
  -4   4 -15   18.13    1.69
  -4  -4 -16    5.79    1.66
  -4   4 -16    5.21    1.56
  -4   4 -16    5.69    1.27
  -4  -4 -17    4.12    1.63
  -4   4 -17    3.91    1.60
  -4   4 -17    1.77    1.20
  -4  -4 -18   14.22    2.19
  -4   4 -18   13.92    2.09
  -4   4 -18   13.93    1.64
  -4  -4 -19    6.44    1.96
  -4   4 -19    4.43    1.87
  -4   4 -19    4.55    1.41
  -4  -4 -20   68.58    4.00
  -4   4 -20   65.60    3.88
  -4   4 -20   59.63    2.99
  -4  -4 -21    0.11    1.83
  -4   4 -21    0.23    1.86
  -4   4 -21   -0.06    1.33
  -4   5  28   -0.75    2.27
   4  -5 -28   -0.65    2.47
   4   5 -28   -0.13    2.42
  -4   5  27   13.49    2.83
   4   5 -27   11.98    2.69
   4  -5 -27   13.45    2.76
  -4   5  26  135.31    6.40
   4   5 -26  120.03    5.88
   4  -5 -26  120.37    5.88
  -4   5  25   41.27    3.70
   4  -5 -25   38.30    3.31
   4   5 -25   40.42    3.41
  -4   5  24   22.07    2.93
   4  -5 -24   26.62    2.80
   4   5 -24   23.88    2.72
  -4   5  23  196.50    7.84
   4   5 -23  186.03    7.27
   4  -5 -23  188.17    7.27
  -4   5  22   38.72    3.29
   4  -5 -22   30.96    2.79
   4   5 -22   31.61    2.80
  -4   5  21   24.91    2.79
   4  -5 -21   30.53    2.67
   4   5 -21   24.84    2.51
  -4   5  20   10.63    2.09
   4  -5 -20    8.13    1.77
   4   5 -20    5.79    1.68
  -4   5  19    3.01    1.52
   4   5 -19    2.12    1.39
   4  -5 -19    2.79    1.39
  -4   5  18    0.12    1.40
   4  -5 -18    1.11    1.32
   4   5 -18   -0.78    1.30
  -4  -5  17   95.82    4.08
  -4   5  17   92.43    4.03
   4  -5 -17   93.94    4.11
   4   5 -17   92.88    4.13
  -4   5  17   88.95    4.52
   4  -5 -16    0.97    1.03
   4   5 -16    0.76    1.10
  -4   5  16    0.69    1.19
  -4  -5  16   -0.35    1.24
  -4   5  16    0.84    1.20
   4   5 -15    1.99    1.00
   4  -5 -15    2.86    1.04
  -4  -5  15    3.74    1.16
  -4   5  15    2.88    1.17
  -4   5  15    3.80    1.32
   4  -5 -14   86.91    3.60
   4   5 -14   84.77    3.63
  -4   5  14   85.20    4.06
  -4   5  14   86.50    3.53
  -4  -5  14   83.84    3.54
   4  -5 -13   82.54    3.38
   4   5 -13   79.77    3.36
  -4  -5  13   80.29    3.31
  -4   5  13   77.68    3.27
  -4   5  13   81.43    3.86
  -4   5  12  740.46   20.41
   4  -5 -12  728.62   19.63
   4   5 -12  750.68   19.69
  -4   5  12  748.46   19.51
  -4  -5  12  771.52   19.61
   4  -5 -11    3.17    0.80
   4   5 -11    3.10    0.82
  -4   5  11    2.77    0.76
  -4  -5  11    1.65    0.82
  -4   5  11    1.89    0.96
  -4  -5  10   27.20    1.83
   4  -5 -10   25.07    1.55
   4   5 -10   26.37    1.59
  -4   5  10   24.98    1.96
  -4  -5  10   29.15    1.60
  -4   5  10   30.32    1.62
  -4   5  10   26.75    1.55
  -4  -5   9  115.05    3.76
  -4   5   9  116.39    3.77
  -4   5   9  121.40    3.79
   4   5  -9  108.83    3.79
   4  -5  -9  110.79    3.76
   4  -5  -8    6.59    0.75
   4   5  -8    6.20    0.77
  -4  -5   8    7.11    0.78
  -4   5   8    5.28    0.73
  -4   5   8    5.49    0.74
   4   5  -7   13.21    0.77
  -4   5   7   14.44    0.99
   4  -5  -7   14.98    1.46
  -4   5   7   14.80    0.95
  -4  -5   7   14.37    0.95
   4   5  -7   14.91    1.00
   4  -5  -7   14.73    0.96
  -4   5   6    1.26    0.51
   4   5  -6    1.02    0.39
   4   5  -6    0.91    0.42
   4  -5  -6    1.11    0.42
   4  -5  -5  126.31    3.95
  -4   5   5  128.49    4.56
  -4   5   5  130.25    3.93
   4   5  -5  134.74    4.43
   4  -5  -5  131.89    3.78
   4   5  -5  128.17    3.80
   4   5  -5  129.03    3.95
  -4   5   4   30.58    1.76
   4   5  -4   30.97    1.26
   4  -5  -4   29.60    1.22
   4   5  -4   28.97    1.50
   4  -5  -4   29.50    1.42
  -4   5   4   29.47    1.38
   4   5  -4   30.97    1.73
   4   5  -3 1134.20   27.50
   4  -5  -3 1086.31   27.82
  -4   5   3 1102.53   28.35
   4   5  -3 1113.31   28.35
   4  -5  -2  165.11    4.93
   4   5  -2  167.32    5.33
  -4   5   2  171.39    5.27
   4  -5  -1  566.61   14.60
   4   5  -1  556.67   15.00
   4   5   0  172.36    5.51
   4   5   1  232.17    6.17
   4  -5   1  221.95    6.04
   4  -5   1  201.20    6.05
   4   5   1  213.24    6.71
   4  -5   1  239.07    6.74
   4  -5   2  563.52   14.33
   4   5   2  540.67   15.13
   4   5   2  559.37   14.35
   4  -5   2  549.42   14.30
   4  -5   2  590.19   14.98
   4  -5   3  786.99   19.05
   4  -5   3  732.66   19.12
   4   5   3  729.39   19.11
   4  -5   3  777.92   19.71
   4  -5   4   10.15    0.82
   4  -5   4   10.53    0.94
   4   5   4    9.45    0.89
   4  -5   5  231.32    6.24
   4   5   5  223.54    6.56
   4  -5   5  227.24    6.56
   4  -5   6   22.61    1.21
   4   5   6   20.62    1.38
   4  -5   6   21.84    1.43
   4  -5   7   10.51    1.08
   4  -5   7   11.55    1.16
   4   5   8   33.21    1.90
   4  -5   8   32.49    1.93
  -4   5  -9   41.06    2.13
   4  -5   9   35.62    2.10
   4   5   9   36.49    2.11
  -4   5  -9   36.49    1.75
  -4   5 -10   48.85    2.10
   4   5  10   46.35    2.49
   4  -5  10   45.77    2.50
  -4   5 -10   49.16    2.51
  -4   5 -11   43.10    1.98
   4   5  11   37.10    2.37
   4  -5  11   38.38    2.39
  -4  -5 -11   40.17    2.38
  -4   5 -11   41.61    2.41
  -4   5 -12  202.67    5.90
   4   5  12  185.78    6.49
   4  -5  12  189.84    6.57
  -4  -5 -12  183.73    6.39
  -4   5 -12  209.05    6.61
  -4   5 -13    4.59    0.99
   4   5  13    2.67    1.32
   4  -5  13    3.84    1.35
  -4  -5 -13    2.97    1.24
  -4   5 -13    2.10    1.25
  -4  -5 -14   15.65    1.81
  -4   5 -14   16.83    1.84
  -4   5 -14   20.64    1.53
  -4  -5 -15    8.56    1.68
  -4   5 -15    7.56    1.66
  -4   5 -15    9.72    1.24
  -4  -5 -16   24.90    2.29
  -4   5 -16   26.35    2.40
  -4   5 -16   31.81    1.91
  -4  -5 -17  123.13    5.36
  -4   5 -17  128.01    5.44
  -4   5 -17  141.38    4.61
  -4  -5 -18   30.39    2.71
  -4   5 -18   30.09    2.63
  -4   5 -18   31.57    1.98
  -4   5 -19   20.40    2.44
  -4   5 -19   22.31    1.75
  -4   5 -20    8.64    2.10
  -4   6  27   -0.16    2.42
   4  -6 -27    0.25    2.23
   4   6 -27   -0.38    2.32
   4   6 -26   47.94    3.84
   4  -6 -26   45.82    3.78
  -4   6  25   25.16    3.29
   4   6 -25   22.18    2.92
   4  -6 -25   22.18    2.88
  -4   6  24    0.91    2.16
   4  -6 -24   -0.34    1.94
   4   6 -24    0.34    1.83
  -4   6  23   40.67    3.73
   4  -6 -23   43.49    3.28
   4   6 -23   41.16    3.24
  -4   6  22    7.39    2.31
   4  -6 -22    9.59    2.03
   4   6 -22    8.62    2.03
  -4   6  21    3.93    2.00
   4  -6 -21    3.37    1.66
   4   6 -21    3.10    1.70
  -4   6  20    1.09    1.77
   4  -6 -20    1.60    1.48
   4   6 -20    1.42    1.57
  -4   6  19  201.78    7.90
   4  -6 -19  198.20    7.07
   4   6 -19  202.73    7.13
  -4   6  18    5.02    1.74
   4   6 -18    3.00    1.41
   4  -6 -18    4.22    1.53
  -4   6  17  220.35    8.30
   4  -6 -17  224.14    7.50
   4   6 -17  222.12    7.51
  -4   6  17  229.49    7.47
  -4  -6  17  234.25    7.49
   4   6 -16    4.67    1.28
   4  -6 -16    4.67    1.27
  -4   6  16    4.03    1.60
  -4  -6  16    3.44    1.32
  -4   6  16    5.11    1.39
  -4   6  15   73.46    3.96
  -4   6  15   65.12    3.23
   4   6 -15   70.80    3.27
   4  -6 -15   69.17    3.23
  -4   6  15   68.30    3.18
  -4  -6  15   70.20    3.25
  -4   6  14  200.91    7.63
  -4   6  14  218.14    6.83
  -4  -6  14  221.04    6.88
  -4   6  14  220.06    7.01
   4  -6 -14  226.50    6.99
   4   6 -14  211.66    6.92
  -4   6  13  228.79    7.94
   4   6 -13  228.82    7.07
  -4   6  13  229.26    6.94
  -4  -6  13  226.76    6.96
  -4   6  13  225.91    7.10
   4  -6 -13  219.64    6.99
   4   6 -12    2.46    0.85
   4  -6 -12    2.30    0.90
  -4  -6  12    2.50    0.93
  -4   6  12    3.16    1.28
  -4   6  12    5.15    1.03
  -4   6  11  116.66    4.97
   4   6 -11  122.79    4.29
   4  -6 -11  123.06    4.24
  -4   6  11  125.32    4.31
  -4  -6  11  125.57    4.68
  -4  -6  11  128.54    4.23
   4  -6 -10  250.94    7.41
   4   6 -10  255.64    7.44
  -4  -6  10  256.05    7.35
  -4   6  10  255.98    7.33
  -4   6  10  260.80    7.52
  -4  -6  10  268.51    7.99
  -4  -6   9   14.23    1.10
  -4   6   9   14.21    1.09
   4  -6  -9   14.64    1.11
   4   6  -9   15.99    1.17
  -4   6   9   14.89    1.18
  -4   6   8    2.05    0.62
  -4  -6   8    2.03    0.63
   4   6  -8    1.12    0.56
  -4   6   8    1.38    0.67
   4  -6  -8    2.42    0.60
   4  -6  -7    1.09    0.49
   4   6  -7    0.79    0.50
  -4   6   7    0.39    0.81
   4   6  -7    1.41    0.45
  -4   6   7    1.39    0.62
   4   6  -6    4.92    0.64
   4  -6  -6    5.18    0.62
   4  -6  -6    5.17    0.84
  -4   6   6    4.66    0.73
  -4   6   6    5.49    1.05
   4   6  -6    5.35    0.69
  -4   6   5  203.56    6.59
   4  -6  -5  202.37    5.86
  -4   6   5  199.93    5.80
   4  -6  -5  203.99    5.43
   4   6  -5  200.34    5.47
  -4   6   4   99.31    3.88
   4  -6  -4   96.96    3.35
   4   6  -4  100.46    3.49
  -4   6   4   99.12    3.31
   4   6  -4  102.61    3.82
   4  -6  -4   97.56    2.91
   4   6  -4   93.38    2.93
  -4   6   3  184.40    6.00
   4  -6  -3  187.12    4.96
   4   6  -3  182.86    4.99
   4   6  -3  184.94    5.97
   4   6  -3  179.82    5.76
   4  -6  -3  184.24    5.53
   4   6  -2    3.51    0.81
   4   6  -2    3.98    0.90
   4  -6  -2    2.76    0.72
  -4   6   2    3.26    0.79
   4   6  -1    4.53    0.93
   4  -6  -1    3.54    0.80
   4  -6   0  130.72    3.73
   4   6   0  130.49    4.59
   4  -6   0  124.15    4.24
   4   6   1  658.87   18.41
   4  -6   1  703.97   17.42
   4   6   1  694.60   17.46
   4  -6   2  100.00    3.09
   4   6   2   94.34    3.06
   4  -6   2  102.47    3.25
   4  -6   3  374.18    9.64
   4  -6   3  364.05    9.61
   4   6   3  349.06    9.56
   4  -6   4  343.14    8.90
   4   6   4  320.75    8.96
   4  -6   4  334.69    9.01
   4  -6   5  142.89    4.08
   4   6   5  130.67    4.25
   4  -6   5  132.86    4.28
   4   6   6  114.51    3.85
   4  -6   6  113.55    3.85
   4  -6   6  114.43    3.54
   4  -6   7  234.95    6.85
   4  -6   7  226.63    6.39
   4   6   8  113.18    4.05
   4  -6   8  117.59    4.12
   4  -6   8  114.85    3.88
   4   6   9  245.89    7.58
   4  -6   9  258.05    7.65
   4   6  10  110.18    4.19
   4  -6  10  111.59    4.22
   4   6  11   29.06    2.04
   4  -6  11   26.70    2.06
  -4   6 -12   11.10    1.47
   4   6  12    8.21    1.53
   4  -6  12    6.93    1.45
  -4   6 -13    3.64    1.26
   4   6  13    3.83    1.37
   4  -6  13    3.11    1.39
  -4   6 -14    4.10    1.38
  -4   6 -15   28.13    2.35
  -4   6 -16   10.85    1.88
  -4   6 -17    9.25    1.91
   4  -7 -27    0.12    2.25
   4   7 -27    0.12    2.30
  -4   7  27    2.17    2.58
  -4   7  26   35.32    3.78
   4   7 -26   38.42    3.42
   4  -7 -26   34.51    3.40
   4   7 -25    6.41    2.24
   4  -7 -25    5.21    2.20
  -4   7  25    9.19    2.76
   4  -7 -24   19.51    2.71
   4   7 -24   19.21    2.62
  -4   7  24   21.20    3.20
   4  -7 -23   61.27    3.90
   4   7 -23   69.19    4.05
  -4   7  23   66.64    4.69
   4   7 -22    3.12    1.89
   4  -7 -22    1.64    1.73
  -4   7  22    2.49    2.15
   4  -7 -21    8.77    2.00
   4   7 -21    8.51    2.00
  -4   7  21    9.69    2.38
  -4   7  21    7.82    2.19
   4  -7 -20   45.04    3.02
   4   7 -20   44.82    3.03
  -4   7  20   48.30    3.78
  -4   7  20   37.80    3.08
   4   7 -19   39.21    2.78
   4  -7 -19   41.97    2.81
  -4   7  19   36.72    3.38
  -4   7  19   35.49    2.85
   4  -7 -18   75.09    3.73
   4   7 -18   80.11    3.81
  -4   7  18   80.64    4.65
  -4   7  18   73.17    3.87
  -4   7  17   46.79    3.48
  -4   7  17   46.47    2.96
   4  -7 -17   44.09    2.72
   4   7 -17   43.44    2.73
  -4   7  17   42.57    2.68
  -4  -7  17   42.08    2.74
  -4   7  16   98.99    5.00
  -4   7  16   91.89    4.16
   4  -7 -16   95.83    4.09
   4   7 -16  101.31    4.19
  -4   7  16   96.09    4.05
  -4  -7  16  102.63    4.14
  -4   7  15   93.57    4.79
  -4   7  15   92.13    4.04
  -4   7  15  101.26    3.95
  -4  -7  15   92.97    3.91
   4   7 -15   96.56    4.00
   4  -7 -15   98.24    4.00
   4  -7 -14   29.15    2.01
   4   7 -14   26.55    1.95
  -4   7  14   30.46    2.13
  -4  -7  14   31.49    2.47
  -4   7  14   30.55    2.71
  -4  -7  14   27.13    1.97
  -4   7  14   34.06    2.07
   4  -7 -13    5.42    1.13
   4   7 -13    5.43    1.12
  -4   7  13    5.45    1.17
  -4  -7  13    6.84    1.60
  -4   7  13    7.83    1.55
  -4  -7  13    5.58    1.16
  -4   7  13    4.65    1.08
   4  -7 -12   87.36    3.32
  -4   7  12   79.89    3.38
   4   7 -12   79.46    3.25
  -4  -7  12   80.06    3.22
  -4   7  12   74.39    4.01
  -4  -7  12   84.04    3.80
  -4  -7  11   63.68    2.70
   4  -7 -11   64.76    2.72
   4   7 -11   64.56    2.74
  -4   7  11   66.96    2.92
  -4  -7  11   65.53    1.85
  -4  -7  11   68.58    3.34
   4   7 -10    1.19    0.78
   4  -7 -10    1.69    0.73
  -4  -7  10    1.22    0.79
  -4   7  10    2.66    0.83
  -4   7  10    2.13    0.89
   4  -7  -9  187.48    5.62
   4   7  -9  191.68    5.67
  -4   7   9  197.47    5.96
  -4  -7   9  186.64    5.55
  -4   7   9  185.24    5.51
   4  -7  -8  310.38    8.46
   4   7  -8  312.55    8.51
  -4   7   8  324.37    8.88
   4   7  -8  315.05    8.37
   4   7  -7    3.19    0.69
  -4   7   7    2.51    1.06
   4   7  -7    2.96    0.63
   4  -7  -7    3.68    0.67
   4  -7  -7    3.57    1.21
  -4   7   7    3.28    0.82
   4   7  -6  251.21    7.23
  -4   7   6  251.17    8.18
   4  -7  -6  248.50    8.16
   4  -7  -6  249.65    6.79
   4   7  -6  250.71    6.84
  -4   7   6  255.42    7.31
   4  -7  -6  254.25    7.39
  -4   7   5  171.23    5.89
   4  -7  -5  172.88    5.27
   4   7  -5  161.10    4.63
   4  -7  -5  162.85    4.57
  -4   7   5  165.67    5.17
   4   7  -5  159.82    5.18
   4   7  -4  106.80    3.82
  -4   7   4  106.79    4.22
   4   7  -4  102.46    3.05
   4  -7  -4  101.09    2.99
   4   7  -4  113.24    4.19
   4  -7  -4   97.80    3.64
   4   7  -3  111.63    4.11
   4   7  -3  109.54    3.18
  -4   7   3  108.36    4.27
   4  -7  -3  113.39    3.15
   4  -7  -3  107.74    3.86
   4   7  -3  114.23    4.32
  -4   7   2   37.01    2.15
   4   7  -2   37.81    2.24
   4  -7  -2   38.56    2.00
   4   7  -2   37.26    1.34
   4  -7  -2   37.60    1.31
   4   7  -2   37.79    2.19
   4   7  -1   43.07    2.36
  -4   7   1   44.34    2.33
   4   7  -1   40.38    2.43
   4  -7  -1   41.15    2.42
   4  -7  -1   42.30    2.13
   4   7   0   51.80    2.82
   4  -7   0   51.46    1.70
   4   7   0   46.99    1.72
   4  -7   0   49.38    2.37
   4   7   1    1.84    0.47
   4  -7   1    2.13    0.46
  -4  -7  -1    2.15    1.02
   4  -7   1    1.60    0.90
   4  -7   2   11.10    1.27
   4  -7   2   11.00    1.07
   4   7   2    9.01    0.74
   4  -7   2    8.76    0.75
   4  -7   3  105.37    3.42
   4  -7   3  104.63    3.28
   4   7   3   98.55    3.22
   4  -7   4  178.21    5.20
   4   7   4  173.05    5.14
   4  -7   4  178.99    5.20
   4  -7   5  187.42    5.97
   4  -7   5  175.64    5.07
   4  -7   5  176.41    5.22
   4  -7   6  555.74   14.19
   4   7   6  532.69   14.44
   4  -7   6  557.91   14.53
   4  -7   6  556.99   15.15
   4  -7   7   30.60    1.52
   4  -7   7   29.69    2.05
   4   7   7   30.60    2.59
   4  -7   7   26.71    1.71
   4   7   8  141.41    4.77
   4  -7   8  146.33    4.84
   4  -7   8  141.48    5.08
   4   7   8  155.11    6.28
   4  -7   8  139.75    4.36
   4  -7   9   76.77    3.24
   4   7   9   77.72    3.23
   4  -7   9   78.15    3.39
   4  -7   9   73.41    3.03
   4  -7  10    0.06    1.11
   4   7  10    0.67    1.00
   4   7  10   -1.32    1.84
   4  -7  11   15.62    1.67
   4   7  11   14.08    1.56
   4   7  11   14.16    2.59
   4   7  12   36.39    2.37
   4  -7  12   37.32    2.43
   4   7  13    2.90    1.38
   4  -7  13    3.26    1.41
   4   7  23   39.86    4.72
  -4   8  26   21.54    3.49
  -4   8  26   17.29    3.14
   4  -8 -26   20.90    2.96
   4   8 -26   21.47    2.91
  -4   8  25   14.95    3.02
  -4   8  25   13.20    2.86
   4  -8 -25   18.35    2.72
   4   8 -25   12.75    2.57
  -4   8  24    5.84    2.61
  -4   8  24    2.78    2.25
   4  -8 -24    4.85    2.12
   4   8 -24    2.22    2.02
  -4   8  23    2.70    2.35
  -4   8  23    0.75    2.14
   4  -8 -23   -0.11    1.90
   4   8 -23    2.87    1.90
  -4   8  22   10.44    2.65
  -4   8  22    9.92    2.16
   4   8 -22   11.08    2.33
   4  -8 -22   11.02    2.17
  -4   8  21   -0.32    2.07
  -4   8  21    0.11    1.77
   4   8 -21    1.08    1.71
   4  -8 -21   -0.39    1.75
  -4   8  20   19.70    3.03
  -4   8  20   18.33    2.35
   4  -8 -20   18.45    2.25
   4   8 -20   19.96    2.24
  -4   8  19   21.39    2.86
  -4   8  19   21.00    2.38
   4  -8 -19   26.05    2.37
   4   8 -19   20.98    2.20
  -4   8  18   -0.15    1.90
  -4   8  18    2.50    1.52
   4  -8 -18    2.67    1.46
   4   8 -18    1.00    1.38
  -4   8  17   12.93    2.30
  -4  -8  17   14.24    1.88
  -4   8  17   14.90    1.80
  -4   8  17   10.20    1.74
   4   8 -17   15.07    1.90
   4  -8 -17   13.96    1.83
  -4   8  16   27.40    2.84
  -4   8  16   29.51    2.21
  -4  -8  16   27.81    2.19
  -4   8  16   25.36    2.24
   4  -8 -16   26.16    2.16
   4   8 -16   23.83    2.04
  -4   8  15    6.15    1.79
  -4   8  15    7.32    1.40
  -4  -8  15    9.01    1.49
  -4   8  15    8.72    1.57
   4  -8 -15    9.18    1.41
   4   8 -15    8.52    1.38
   4  -8 -14   22.41    1.82
   4   8 -14   23.26    1.83
  -4   8  14   22.18    2.50
  -4   8  14   24.92    1.86
  -4  -8  14   25.25    1.88
  -4   8  14   22.42    1.98
   4  -8 -13   40.91    2.28
   4   8 -13   40.13    2.28
  -4   8  13   42.44    2.51
  -4   8  13   43.78    3.19
  -4  -8  13   41.40    2.23
  -4   8  13   40.93    2.22
  -4   8  12    3.12    1.09
  -4  -8  12    2.33    1.48
   4   8 -12    2.16    0.92
  -4  -8  12    3.04    1.00
   4  -8 -12    2.60    0.96
  -4  -8  12    3.05    0.34
   4  -8 -11   18.87    1.48
   4   8 -11   21.41    1.52
  -4  -8  11   21.14    1.48
  -4   8  10  130.44    4.66
   4   8 -10  131.17    4.32
   4  -8 -10  124.06    4.24
  -4   8  10  129.61    4.15
  -4  -8  10  134.42    4.20
   4   8  -9  325.32    8.81
   4  -8  -9  315.14    8.73
  -4   8   9  327.68    9.27
   4   8  -8  169.40    4.97
   4  -8  -8  162.67    4.90
  -4   8   8  162.01    6.29
  -4   8   8  164.31    5.41
   4   8  -8  165.76    5.04
  -4   8   7  269.48    7.93
   4  -8  -7  266.27    7.28
   4   8  -7  264.87    7.32
   4   8  -7  272.24    7.72
  -4   8   7  273.21    8.91
   4  -8  -6    9.29    1.22
   4   8  -6    8.72    0.76
   4  -8  -6    8.93    0.75
   4   8  -6   11.22    1.14
  -4   8   6    8.34    1.46
  -4   8   6    7.86    1.10
  -4  -8   6   10.23    1.50
   4  -8  -5   35.20    2.08
  -4   8   5   37.63    2.52
   4   8  -5   39.40    2.13
   4   8  -5   40.89    1.55
   4  -8  -5   39.64    1.48
  -4  -8   5   40.17    2.41
  -4   8   5   43.73    2.17
   4   8  -4   24.68    1.07
  -4   8   4   28.36    2.09
   4   8  -4   25.20    1.75
   4  -8  -4   22.58    0.98
   4   8  -4   24.26    1.92
  -4  -8   4   24.41    1.92
   4  -8  -4   23.91    1.70
  -4   8   3  322.04    9.57
   4   8  -3  307.99    7.93
   4  -8  -3  304.03    7.85
   4   8  -3  313.74    9.50
   4   8  -3  312.62    9.28
   4  -8  -3  303.22    9.64
  -4  -8   3  313.26    9.33
   4  -8  -3  316.25    9.01
   4  -8  -2    0.62    0.87
  -4  -8   2    0.62    1.00
  -4   8   2    1.35    0.89
   4   8  -2    2.09    1.00
   4  -8  -2    1.10    0.35
   4   8  -2    1.50    0.88
   4  -8  -2    1.65    1.00
   4  -8  -2    1.21    0.34
   4   8  -2    1.34    0.36
   4   8  -1  140.89    3.80
   4   8  -1  144.43    5.34
   4  -8  -1  145.47    5.39
   4  -8  -1  139.04    3.74
   4   8  -1  135.69    3.81
  -4   8   1  146.66    5.15
  -4  -8   1  144.45    5.14
   4  -8  -1  135.91    4.81
   4  -8   0    0.47    0.90
   4  -8   0    0.49    0.35
   4   8   0    0.36    0.36
   4  -8   0    0.08    0.94
   4   8   0    0.72    0.91
  -4  -8   0    1.08    1.11
  -4  -8  -1   10.34    1.42
   4   8   1   13.44    1.70
   4  -8   1    8.50    1.38
   4  -8   1   10.37    1.33
   4  -8   1    9.81    0.71
   4   8   1    9.17    0.68
   4  -8   2   11.16    1.43
   4   8   2   11.63    1.64
   4   8   2    9.72    0.76
   4  -8   2   10.07    0.80
   4  -8   2   11.28    1.53
   4  -8   3   47.36    2.70
   4   8   3   41.03    1.71
   4  -8   3   41.38    1.75
   4  -8   3   44.89    2.05
   4  -8   3   46.35    2.58
   4  -8   4  194.49    6.34
   4  -8   4  188.69    6.23
   4  -8   4  173.92    5.29
   4   8   4  172.46    5.15
   4  -8   4  175.84    5.20
   4  -8   5   45.36    2.04
   4   8   5   46.30    2.02
   4  -8   5   45.81    2.05
   4  -8   5   46.92    2.71
   4   8   6    7.58    1.01
   4  -8   6    9.53    1.08
   4   8   6   10.40    1.78
   4  -8   6    8.64    1.04
   4  -8   6    8.19    1.41
   4  -8   7    2.97    0.86
   4  -8   7    2.02    1.18
   4   8   7    1.30    1.29
   4  -8   7    1.69    0.89
   4  -8   8  194.98    5.65
   4  -8   8  204.66    6.67
   4   8   8  198.38    7.52
   4   8   8  186.79    6.03
   4  -8   8  191.44    6.07
   4  -8   9   12.22    1.23
   4  -8   9   14.37    1.65
   4   8   9   13.13    2.16
   4  -8   9   13.87    1.50
   4   8   9   11.01    1.35
   4  -8  10   15.42    1.65
   4  -8  10   18.28    1.86
   4   8  10   21.69    2.69
   4  -8  10   15.10    1.64
   4   8  10   18.67    1.66
   4  -8  11  137.77    5.06
   4   8  11  147.23    6.83
   4   8  11  119.78    4.71
   4  -8  11  128.15    4.83
   4  -8  12    3.93    1.37
   4   8  12    3.00    2.18
   4  -8  12    2.56    1.41
   4   8  12    3.17    1.35
   4  -8  13   41.45    2.58
   4   8  13   41.76    4.24
   4   8  13   39.81    2.61
   4  -8  13   38.99    2.65
   4  -8  14    0.60    1.26
   4   8  14   -0.21    2.80
   4  -8  15   19.74    1.95
   4   8  15   18.09    3.52
   4  -8  16   13.06    1.76
   4   8  16    5.15    3.09
   4  -8  17   18.40    1.97
   4   8  17    9.40    3.69
   4   8  18    3.03    3.43
   4   8  19   48.40    5.60
   4   8  20    5.22    2.92
   4   8  20   -3.59    4.30
   4   8  21    6.23    2.94
   4   8  22   35.41    4.41
   4   8  22    8.93    3.92
   4   9 -25    2.26    2.18
   4  -9 -25    4.03    2.39
  -4   9  25    3.09    2.21
  -4   9  25    1.65    2.63
   4   9 -24   45.57    3.52
   4  -9 -24   45.74    3.50
  -4   9  24   44.44    3.68
  -4   9  24   39.86    4.14
  -4   9  23    3.88    2.16
   4   9 -23    3.38    2.09
   4  -9 -23    5.42    2.11
  -4   9  23    5.38    2.82
  -4   9  22    4.03    2.00
   4  -9 -22    4.91    2.14
   4   9 -22    3.33    1.91
  -4   9  22    2.65    2.45
  -4   9  21    4.06    1.91
   4   9 -21    1.93    1.86
   4  -9 -21    3.16    1.77
  -4   9  21    1.90    2.35
  -4   9  20   37.05    2.92
   4   9 -20   33.90    2.86
   4  -9 -20   35.44    2.88
  -4   9  20   41.24    3.85
  -4   9  19    4.40    1.79
   4   9 -19    6.04    1.76
   4  -9 -19    2.61    1.65
  -4   9  19    1.80    2.10
  -4   9  18    4.34    1.69
   4   9 -18    4.34    1.53
   4  -9 -18    4.35    1.58
  -4   9  18    4.59    2.15
   4  -9 -17   76.79    3.59
   4   9 -17   69.35    3.51
  -4   9  17   73.77    3.51
  -4  -9  17   73.56    3.55
  -4   9  17   68.97    3.67
  -4   9  16    1.21    1.37
  -4  -9  16   -0.14    1.42
  -4   9  16   -0.80    1.42
   4  -9 -16    0.87    1.35
   4   9 -16   -0.73    1.29
  -4   9  16    0.74    1.75
   4   9 -15   94.37    3.94
   4  -9 -15   94.43    3.94
  -4   9  15   94.10    4.20
  -4  -9  15   93.72    3.87
  -4   9  15   96.84    3.83
  -4   9  15   95.04    5.16
   4   9 -14  152.12    5.43
   4  -9 -14  154.54    5.42
  -4   9  14  159.59    5.83
  -4  -9  14  161.92    5.38
  -4   9  14  167.48    5.36
  -4   9  14  156.92    6.82
  -4   9  13   56.71    3.06
   4  -9 -13   56.31    2.70
   4   9 -13   57.61    2.74
  -4   9  13   57.04    2.59
  -4  -9  13   56.51    2.63
  -4   9  12  231.69    7.57
   4  -9 -12  235.75    7.08
   4   9 -12  228.23    7.10
  -4  -9  12  234.26    6.97
  -4  -9  12  237.64    6.11
   4  -9 -11  142.20    4.65
   4   9 -11  142.48    4.69
  -4   9  11  137.37    5.15
   4   9 -10   85.19    3.12
   4  -9 -10   86.23    3.10
  -4   9  10   82.04    3.58
  -4   9   9   88.10    3.68
   4  -9  -9   92.63    3.13
   4   9  -9   90.12    3.15
  -4   9   8   12.03    1.86
   4   9  -8   12.06    1.18
  -4   9   8   12.67    1.43
   4   9  -8   14.46    1.09
   4  -9  -8   12.72    1.02
   4   9  -7    3.03    0.91
  -4   9   7    2.09    1.20
   4  -9  -7    3.30    0.62
   4   9  -7    2.78    0.68
  -4   9   7    3.58    1.02
  -4  -9   7    2.40    1.25
  -4  -9   6   23.18    2.02
   4   9  -6   24.44    1.74
  -4   9   6   25.45    2.25
   4  -9  -6   25.42    1.92
   4   9  -6   25.24    1.20
  -4   9   6   24.13    1.78
   4  -9  -6   24.25    1.11
  -4  -9   5   24.40    2.02
   4  -9  -5   25.84    1.90
  -4   9   5   27.43    2.31
   4   9  -5   22.49    1.75
   4   9  -5   25.34    1.10
  -4   9   5   26.32    1.79
   4  -9  -5   24.44    1.01
  -4  -9   4   34.72    2.34
   4  -9  -4   26.71    1.01
   4  -9  -4   32.89    2.10
  -4   9   4   33.77    2.44
   4   9  -4   32.82    1.16
   4   9  -4   29.51    2.02
   4  -9  -4   31.18    2.55
   4   9  -4   37.35    2.48
   4  -9  -3    5.45    1.22
  -4  -9   3    4.54    1.25
  -4   9   3    5.24    1.27
   4  -9  -3    3.29    1.31
   4   9  -3    3.75    0.42
   4   9  -3    2.15    1.17
   4   9  -3    2.84    1.00
  -4  -9   2   62.76    3.08
  -4   9   2   64.78    3.17
   4   9  -2   50.22    1.54
   4  -9  -2   60.17    3.31
   4   9  -2   61.86    3.11
   4   9  -2   52.33    1.58
   4  -9  -2   61.94    2.87
  -4   9   1   27.72    2.03
  -4  -9   1   27.22    2.13
   4   9  -1   23.50    0.86
   4  -9  -1   22.95    1.88
   4   9  -1   20.62    0.83
   4   9  -1   27.27    2.20
   4  -9  -1   29.15    2.29
  -4  -9   0  446.30   12.33
   4  -9   0  441.48   12.56
   4   9   0  449.75   12.75
   4   9   0  414.87   10.42
   4  -9   0  403.80   10.37
   4  -9   0  431.79   11.94
  -4  -9  -1   55.48    3.10
   4  -9   1   60.07    1.88
   4   9   1   56.73    1.87
   4  -9   1   59.22    3.00
   4   9   1   61.15    3.47
   4  -9   1   59.78    3.34
   4  -9   2  174.44    4.72
   4  -9   2  170.25    6.24
   4   9   2  174.51    6.77
   4  -9   2  159.05    5.87
   4   9   2  166.86    4.69
   4  -9   3    9.36    0.84
   4   9   3    7.48    0.79
   4  -9   3    7.96    1.20
   4  -9   3    9.30    1.60
   4  -9   3    7.48    1.47
   4   9   3   10.40    1.89
   4   9   4    5.80    1.53
   4  -9   4    7.91    0.88
   4   9   4    8.52    0.89
   4  -9   4    7.11    1.13
   4  -9   4    8.40    1.56
   4  -9   4    7.39    1.55
   4   9   4    8.84    1.77
   4   9   5    1.21    1.20
   4  -9   5    1.35    0.92
   4  -9   5    0.51    1.19
   4  -9   5    0.66    1.31
   4   9   5   -0.13    1.45
   4  -9   5    0.08    0.75
   4   9   5    0.97    0.70
   4  -9   6   19.94    1.43
   4  -9   6   18.50    1.97
   4   9   6   18.63    2.11
   4  -9   6   18.32    1.39
   4   9   6   16.47    1.33
   4  -9   6   21.33    2.10
   4   9   6   17.91    2.43
   4   9   7    5.95    1.67
   4  -9   7    6.08    1.04
   4  -9   7    4.95    1.06
   4  -9   7    5.57    1.42
   4   9   7    7.12    1.85
   4  -9   8   12.09    1.21
   4  -9   8   10.85    1.69
   4   9   8   12.07    2.11
   4  -9   8   12.54    1.42
   4  -9   9   36.65    1.90
   4  -9   9   37.38    2.59
   4   9   9   36.25    3.11
   4   9   9   35.25    2.11
   4  -9   9   37.70    2.20
   4  -9  10  169.96    5.53
   4  -9  10  188.37    6.52
   4   9  10  177.82    7.53
   4   9  10  180.29    5.88
   4  -9  10  178.51    5.95
   4  -9  11  156.75    5.74
   4   9  11  152.67    7.02
   4   9  11  139.56    5.14
   4  -9  11  147.04    5.31
   4  -9  12  102.01    4.45
   4   9  12  104.72    5.84
   4  -9  12   99.62    4.23
   4   9  12  100.81    4.16
   4  -9  13   28.48    2.46
   4   9  13   30.06    3.65
   4  -9  13   31.62    2.49
   4   9  13   25.13    2.18
   4  -9  14  159.36    5.98
   4   9  14  157.50    8.06
   4  -9  15   19.39    2.21
   4   9  15   23.33    3.84
   4   9  15   20.38    3.35
   4  -9  16   26.26    2.48
   4   9  16   26.66    3.61
   4   9  16   20.60    3.84
   4   9  17   32.60    3.96
   4   9  17   22.24    4.32
   4   9  18    4.13    2.64
   4   9  18   -0.28    3.51
   4   9  19   -1.06    2.79
   4   9  19   -1.78    4.13
   4   9  20    5.25    3.12
   4   9  20   -0.63    4.16
   4   9  21    0.45    2.88
   4   9  21   -3.26    4.46
  -4  10  24   18.43    2.72
  -4  10  24   18.60    3.52
   4  10 -24   20.87    2.81
   4 -10 -24   23.10    2.86
   4  10 -23    0.93    2.03
  -4  10  23    0.46    2.06
  -4  10  23    1.32    2.59
   4 -10 -23    0.31    2.05
   4 -10 -22    8.68    2.14
   4  10 -22    9.43    2.20
  -4  10  22    8.00    2.20
  -4  10  22   11.93    3.01
   4 -10 -21    1.59    1.90
   4  10 -21    1.71    1.86
  -4  10  21    4.39    1.99
  -4  10  21   -1.46    2.48
   4 -10 -20    0.09    1.65
   4  10 -20    0.09    1.68
  -4  10  20    3.40    2.50
  -4  10  20    1.24    1.71
   4  10 -19   25.12    2.43
  -4  10  19   26.01    2.58
  -4  10  19   29.60    3.62
   4 -10 -19   25.51    2.43
   4  10 -18   16.20    2.04
  -4  10  18   21.29    3.08
  -4  10  18   19.23    2.35
   4 -10 -18   20.90    2.18
   4  10 -17   82.40    3.85
  -4  10  17   90.68    3.86
  -4  10  17   82.87    5.17
   4 -10 -17   90.24    3.93
   4 -10 -16  117.74    4.53
   4  10 -16  109.62    4.46
  -4  10  16  102.28    4.71
  -4  10  16  105.06    5.85
  -4  10  16  117.21    4.40
  -4 -10  16  108.98    4.36
   4  10 -15    0.41    1.30
   4 -10 -15    1.31    1.28
  -4  10  15    1.34    1.52
  -4  10  15    1.53    2.03
  -4 -10  15    1.45    1.27
  -4  10  15    1.16    1.24
  -4  10  14  213.67    7.54
   4 -10 -14  222.00    7.03
   4  10 -14  219.71    7.06
  -4 -10  14  229.59    6.96
  -4  10  14  232.65    6.92
   4 -10 -13  104.08    3.92
   4  10 -13  100.46    3.93
  -4  10  13   98.23    4.44
  -4 -10  13  106.62    2.93
  -4 -10  13  103.26    3.82
   4 -10 -12   16.98    1.49
   4  10 -12   17.94    1.56
  -4 -10  12   17.75    1.08
  -4  10  12   18.46    2.03
  -4  10  11  168.92    6.12
   4 -10 -11  175.16    5.39
   4  10 -11  173.76    5.44
  -4  10  10    8.66    1.85
   4  10 -10    9.63    1.13
   4 -10 -10   10.26    1.10
  -4  10  10    8.21    1.53
  -4  10   9   27.71    2.68
   4  10  -9   31.20    1.62
   4 -10  -9   33.29    1.60
  -4  10   9   31.97    2.27
  -4  10   8    0.82    1.37
   4  10  -8    2.39    0.90
   4 -10  -8    3.15    0.70
   4  10  -8    1.77    0.68
  -4  10   8    2.01    1.20
  -4  10   7   62.98    3.74
   4  10  -7   63.52    2.96
  -4  10   7   68.31    3.21
   4  10  -7   66.78    2.30
   4 -10  -7   69.02    2.18
   4 -10  -6  125.97    4.89
   4  10  -6  130.21    4.75
  -4  10   6  126.69    5.47
  -4 -10   6  123.83    5.16
   4 -10  -6  123.33    3.45
  -4  10   6  133.22    4.83
   4  10  -6  133.70    3.65
  -4  10   5  314.96   10.22
   4  10  -5  321.91    9.56
   4 -10  -5  306.14    9.50
   4 -10  -5  335.00   10.52
  -4 -10   5  314.18    9.83
   4  10  -5  310.97    7.95
   4 -10  -4   15.82    2.08
   4 -10  -4   16.78    1.76
   4  10  -4   14.38    1.66
  -4  10   4   15.14    1.93
  -4 -10   4   15.59    1.87
  -4  10   3  167.80    6.28
  -4 -10   3  161.98    6.07
   4  10  -3  157.60    5.94
   4 -10  -3  167.31    6.46
   4 -10  -3  168.26    5.82
  -4  10   2  235.55    7.93
  -4 -10   2  233.41    7.80
   4  10  -2  232.75    7.90
   4 -10  -2  240.02    8.25
   4 -10  -2  225.57    7.45
  -4  10   1   26.43    2.16
  -4 -10   1   24.97    2.20
   4 -10  -1   29.06    2.49
   4  10  -1   26.53    2.33
   4 -10  -1   26.41    2.09
  -4 -10   0  117.43    4.91
   4 -10   0  120.05    4.69
   4  10   0  112.72    5.12
   4 -10   0  119.44    5.18
   4  10   1  122.18    3.24
  -4 -10  -1  147.44    5.34
   4 -10   1  148.49    5.55
   4  10   1  149.47    5.79
   4 -10   1  140.53    5.02
   4 -10   2   29.68    2.30
   4  10   2   24.60    2.51
   4 -10   2   30.07    2.57
   4  10   2   26.65    1.13
   4 -10   2   26.90    1.10
   4  10   3   92.43    2.87
   4 -10   3   92.88    2.87
   4  10   3   90.17    4.45
   4  10   3   93.30    4.83
   4 -10   3   98.28    4.46
   4 -10   3   88.63    4.14
   4 -10   3   93.09    3.51
   4 -10   4    9.50    1.33
   4 -10   4   10.82    1.78
   4 -10   4   10.61    0.96
   4  10   4   10.18    0.94
   4  10   4   11.26    1.90
   4  10   4   10.67    1.98
   4 -10   4   14.31    1.85
   4  10   5   -0.65    1.49
   4  10   5    0.34    0.72
   4 -10   5    0.17    0.79
   4 -10   5   -0.19    1.38
   4  10   5   -0.57    1.62
   4 -10   5    1.10    1.04
   4 -10   6   14.47    1.37
   4 -10   6   14.63    1.96
   4 -10   6   14.76    1.32
   4  10   6   16.14    1.27
   4  10   6   13.76    2.04
   4  10   6   13.25    2.32
   4 -10   7   49.04    3.07
   4  10   7   45.91    2.18
   4 -10   7   45.38    2.24
   4  10   7   42.26    3.61
   4  10   7   45.11    3.26
   4 -10   7   46.35    2.16
   4 -10   8   68.72    3.71
   4  10   8   69.55    4.63
   4 -10   8   67.55    2.95
   4 -10   8   72.61    2.73
   4  10   8   60.60    3.93
   4 -10   9  163.75    6.18
   4  10   9  150.43    5.25
   4 -10   9  162.79    5.41
   4  10   9  155.95    7.42
   4  10   9  163.10    6.87
   4 -10   9  165.56    5.00
   4  10  10    3.54    1.96
   4 -10  10    2.76    1.20
   4  10  10    3.12    2.15
   4  10  10    3.40    1.24
   4 -10  10    0.81    1.27
   4 -10  10    2.97    1.68
   4 -10  11    1.68    1.55
   4 -10  11   -0.71    1.66
   4 -10  11    0.95    1.34
   4  10  11    0.44    1.25
   4  10  11    1.79    2.20
   4  10  11    1.37    1.90
   4 -10  12    2.27    1.47
   4  10  12    1.15    1.33
   4  10  12    3.33    2.27
   4  10  12    0.99    2.05
   4 -10  12    0.85    1.60
   4 -10  13   -0.47    1.54
   4  10  13    1.30    1.45
   4  10  13    1.60    2.00
   4 -10  13    1.23    1.65
   4  10  14    9.83    2.74
   4 -10  14   14.72    2.28
   4  10  15   81.28    5.69
   4 -10  15   69.84    3.89
   4  10  16   37.08    4.45
   4  10  16   36.34    4.29
   4  10  17    2.70    3.05
   4  10  17    0.85    2.57
   4  10  18    3.70    3.47
   4  10  18    7.80    3.00
   4  10  19   -0.85    3.64
   4  10  19   -1.11    2.80
   4  10  20   23.26    4.69
   4  10  20   24.63    3.99
   4  11 -23    4.82    2.21
   4 -11 -23    6.74    2.35
  -4  11  23    3.31    2.13
  -4  11  23    5.99    3.11
   4  11 -22   21.40    2.66
   4 -11 -22   21.86    2.70
  -4  11  22   17.61    2.60
  -4  11  22   26.90    3.74
   4 -11 -21    5.16    1.93
   4  11 -21    3.58    1.87
  -4  11  21    3.50    2.94
  -4  11  21    3.48    2.02
   4  11 -20   36.48    2.81
   4 -11 -20   36.69    2.84
  -4  11  20   40.34    3.16
  -4  11  20   40.46    4.19
  -4  11  19    3.64    1.96
   4  11 -19    2.74    1.78
  -4  11  19    2.61    2.49
   4 -11 -19    1.30    1.59
  -4  11  18   41.31    4.05
  -4  11  18   35.31    3.02
   4 -11 -18   40.16    2.71
   4  11 -18   44.40    2.84
  -4  11  17   53.18    2.86
  -4  11  17   47.60    4.22
  -4  11  17   45.40    3.23
   4  11 -17   49.02    2.95
   4 -11 -17   47.70    2.86
  -4  11  16  101.05    3.98
   4 -11 -16  103.63    4.11
   4  11 -16   97.02    4.07
  -4  11  16   92.49    5.64
  -4  11  16   90.84    4.55
  -4  11  15   15.35    2.12
   4  11 -15   18.49    1.84
   4 -11 -15   17.66    1.83
   4 -11 -14    1.57    1.16
   4  11 -14    0.70    1.18
  -4  11  14    2.24    1.62
  -4  11  13   30.71    2.55
   4  11 -13   26.20    1.87
   4 -11 -13   27.90    1.84
  -4 -11  13   29.51    1.29
  -4 -11  12    1.75    0.80
  -4  11  12    1.58    1.43
   4  11 -12    1.24    0.94
   4 -11 -12    2.05    1.01
   4  11 -11   35.83    1.87
  -4  11  11   27.79    3.06
   4 -11 -11   31.64    1.75
  -4  11  11   33.59    2.55
   4  11 -10    1.41    0.84
  -4  11  10    1.08    1.69
  -4  11  10    0.75    1.40
   4 -11 -10    0.88    0.81
  -4  11   9   42.22    3.37
  -4  11   9   42.59    2.75
   4  11  -9   41.69    1.80
   4 -11  -9   44.24    1.75
  -4  11   8  254.31    9.15
  -4  11   8  258.96    8.22
   4  11  -8  247.73    6.76
   4 -11  -8  256.17    6.63
  -4  11   7   41.80    3.22
   4  11  -7   43.66    2.46
  -4  11   7   44.09    2.68
   4  11  -7   39.16    1.41
   4  11  -6  176.41    6.15
  -4  11   6  174.92    6.99
   4 -11  -6  184.17    6.43
  -4  11   5    6.16    1.65
   4  11  -5    4.88    1.38
   4 -11  -5    5.91    1.50
  -4  11   4   18.35    2.08
   4  11  -4   16.04    1.85
   4 -11  -4   19.34    1.99
   4  11  -3    1.49    1.26
  -4  11   3    2.07    1.39
   4 -11  -3    1.42    1.30
   4  11  -2   88.16    4.28
   4 -11  -2   90.61    4.06
  -4  11   2   94.25    4.35
   4 -11  -1   26.91    2.58
   4  11  -1   29.66    2.52
   4 -11  -1   27.38    2.24
   4 -11   0    0.11    1.47
   4  11   0    0.34    1.37
   4 -11   0    1.30    1.33
   4  11   1   58.97    3.57
   4 -11   1   60.91    3.70
   4  11   1   60.98    3.79
   4 -11   1   59.12    3.36
   4 -11   2    2.56    1.51
   4  11   2    4.67    1.80
   4  11   2    2.70    1.58
   4 -11   2    2.58    1.51
   4  11   3    1.98    1.54
   4 -11   3    0.47    0.44
   4  11   3    0.45    0.41
   4 -11   3    1.50    1.23
   4 -11   3    0.95    1.51
   4  11   3    0.14    1.59
   4  11   4   76.83    4.24
   4 -11   4   75.28    2.45
   4  11   4   76.94    2.46
   4 -11   4   77.69    3.17
   4 -11   4   75.95    4.09
   4  11   4   81.61    4.72
   4  11   5    1.06    1.66
   4 -11   5    0.15    0.77
   4  11   5    0.66    0.76
   4 -11   5    1.73    1.18
   4  11   5    2.41    1.87
   4 -11   5    0.42    1.65
   4  11   6  413.62   13.21
   4  11   6  416.50   14.07
   4 -11   6  439.00   12.96
   4 -11   6  406.95   11.32
   4  11   6  418.89   11.11
   4 -11   6  424.21   11.18
   4  11   7    3.52    1.06
   4 -11   7    2.78    1.09
   4 -11   7    3.94    1.25
   4  11   7    2.87    1.87
   4  11   7    3.59    2.18
   4 -11   7    3.78    1.80
   4  11   8   56.43    3.86
   4  11   8   59.58    4.42
   4 -11   8   65.29    3.71
   4 -11   8   65.93    2.65
   4 -11   8   59.37    2.74
   4  11   9    5.09    2.41
   4 -11   9    4.57    1.24
   4 -11   9    3.22    1.31
   4  11   9    3.82    1.25
   4  11   9    6.29    2.01
   4 -11   9    3.25    1.84
   4  11  10   10.73    2.67
   4 -11  10   11.44    1.47
   4  11  10    9.29    1.43
   4 -11  10    9.10    1.55
   4 -11  10   10.83    2.02
   4  11  10   10.14    2.29
   4 -11  11   11.75    2.18
   4  11  11   11.09    2.59
   4  11  11   14.01    1.73
   4  11  11   17.02    2.67
   4 -11  12   10.50    2.14
   4  11  12    9.29    2.73
   4  11  12    9.46    1.60
   4  11  12    9.93    2.50
   4 -11  13   -0.82    1.83
   4  11  13   -0.99    2.39
   4  11  13   -0.52    2.23
   4  11  13    0.14    1.50
   4  11  14    2.45    2.56
   4  11  15    1.21    2.44
   4  11  16   11.70    3.28
   4  11  17    8.29    3.13
   4  11  17   13.93    3.67
   4  11  18   43.60    5.13
   4  11  18   34.31    4.41
   4  11  19    3.16    3.47
   4  11  19   -0.68    3.02
  -4  12  22   31.94    4.38
  -4  12  22   35.22    3.30
   4  12 -22   39.82    3.13
   4  12 -21   86.75    4.24
  -4  12  21   82.28    5.95
  -4  12  21   75.95    4.43
  -4  12  20   12.41    3.27
  -4  12  20   12.23    2.48
   4  12 -20   11.44    2.09
  -4  12  19   16.86    3.42
  -4  12  19   14.22    2.45
   4  12 -19   17.95    2.15
  -4  12  18    3.82    2.84
   4 -12 -18    0.73    1.66
   4  12 -18    1.17    1.48
  -4  12  18   -0.11    1.96
   4 -12 -17   39.92    2.61
   4  12 -17   42.45    2.63
  -4  12  17   33.99    3.05
  -4  12  17   39.86    4.18
   4 -12 -16    2.68    1.47
   4  12 -16    1.32    1.32
  -4  12  16    2.48    1.92
   4  12 -15  198.52    6.49
   4 -12 -15  217.54    6.59
  -4  12  15  201.62    7.49
   4 -12 -14    1.62    1.20
   4  12 -14    2.07    1.19
  -4  12  14    2.68    1.80
   4 -12 -13   13.06    1.45
   4  12 -13   16.27    1.49
  -4  12  13   14.48    2.17
   4  12 -12    1.12    0.91
   4 -12 -12    2.22    0.94
  -4  12  12    2.00    1.64
  -4  12  12    3.58    2.16
   4 -12 -11    0.98    0.85
   4  12 -11    0.67    0.80
  -4  12  11    0.47    1.58
  -4  12  11    0.15    1.90
   4  12 -10   79.34    2.71
  -4  12  10   85.85    4.09
  -4  12  10   87.56    5.03
   4  12  -9    5.55    0.70
  -4  12   9    5.84    2.06
  -4  12   9    7.37    1.68
  -4  12   8  132.88    6.26
  -4  12   8  142.62    5.50
   4  12  -7   18.16    1.87
  -4  12   7   22.75    2.68
   4  12  -6    7.47    1.54
  -4  12   6    7.09    1.87
   4 -12  -6    9.13    1.81
  -4  12   5    5.72    1.83
   4  12  -5    8.87    1.62
   4 -12  -5    8.28    1.80
   4  12  -4    7.90    1.74
  -4  12   4    9.80    2.02
   4 -12  -4   10.06    1.88
  -4  12   3   12.97    1.94
   4  12  -3   12.32    1.87
  -4  12   2    1.26    1.48
   4  12  -2    1.30    1.54
   4  12  -1  249.98    8.85
   4  12   0    1.35    1.65
   4  12   0   -0.23    1.58
   4  12   1    7.84    1.89
   4  12   1    7.23    1.98
   4  12   2   12.34    2.31
   4  12   2   11.57    2.11
   4  12   3  113.07    5.69
   4 -12   3  101.47    4.00
   4  12   3  105.05    5.16
   4  12   4  115.53    5.95
   4  12   4  116.57    5.50
   4 -12   4  108.96    4.10
   4  12   5  226.10    8.95
   4  12   5  236.11    8.32
   4  12   5  213.86    5.53
   4 -12   5  222.88    6.47
   4  12   6    6.80    2.48
   4  12   6    7.36    2.25
   4 -12   6    7.93    0.98
   4  12   6    9.66    0.98
   4 -12   6    9.27    1.47
   4  12   7  114.75    6.18
   4  12   7   96.76    5.32
   4  12   7  107.59    3.52
   4 -12   7  106.16    3.79
   4  12   8  109.12    6.36
   4  12   8  113.05    5.78
   4  12   8  124.11    4.07
   4 -12   8  126.92    4.17
   4  12   9   48.42    3.85
   4  12   9   54.71    4.52
   4  12  10    9.97    2.57
   4  12  10   11.09    1.48
   4  12  10   13.11    2.77
   4  12  11   61.65    4.33
   4  12  11   55.62    4.75
   4  12  12    8.06    2.60
   4  12  12    4.83    2.53
   4  12  13   57.11    4.43
   4  12  13   45.34    4.53
   4  12  14    4.63    2.53
   4  12  14   -0.21    2.52
   4  12  15   26.70    3.80
   4  12  16    5.00    2.93
   4  12  17    5.09    3.04
   4  12  18   18.09    3.96
  -4  13  20    0.11    2.23
   4  13 -20   -0.38    1.71
  -4  13  20   -0.63    2.98
  -4  13  19    2.25    2.17
   4  13 -19    3.51    1.65
  -4  13  19    2.05    2.85
  -4  13  18    3.33    2.12
   4  13 -18    5.09    1.66
  -4  13  18    8.03    3.17
  -4  13  17    3.33    2.73
   4  13 -17    3.18    1.46
  -4  13  17    3.30    2.14
   4  13 -16   12.84    1.63
  -4  13  16   12.83    2.42
   4  13 -15    3.48    1.24
  -4  13  15    2.80    2.02
   4  13 -14   25.32    1.73
  -4  13  14   26.15    2.81
   4  13 -13    0.86    0.99
  -4  13  13    0.69    2.29
  -4  13  13    2.61    1.89
  -4  13  12  121.07    6.34
  -4  13  12  115.28    5.24
  -4  13  11    3.66    2.22
  -4  13  11    4.61    1.90
  -4  13  10   17.72    2.81
  -4  13  10   26.23    2.57
  -4  13   9   -0.74    1.96
  -4  13   9    1.34    1.64
  -4  13   8    1.00    1.87
  -4  13   7    8.38    2.12
   4  13  -7   11.28    1.73
  -4  13   6   -0.53    1.67
   4  13  -6    0.35    1.34
   4  13  -5    6.10    1.60
  -4  13   5    3.69    1.94
  -4  13   4   18.53    2.41
   4  13  -4   14.75    2.03
  -4  13   3    1.99    1.66
   4  13  -3    1.08    1.56
   4  13  -2   48.09    3.42
  -4  13   2   50.62    3.44
   4  13  -1   31.65    2.92
   4  13  -1   28.00    2.83
   4  13   0  126.77    5.88
   4  13   0  138.67    6.17
   4  13   1   13.94    2.35
   4  13   1    9.69    2.14
   4  13   2  148.93    6.49
   4  13   2  146.19    6.72
   4  13   3    0.78    1.85
   4  13   3    0.15    1.95
   4  13   4   16.93    2.73
   4  13   4   15.63    2.51
   4  13   5   -0.51    1.99
   4  13   5   -0.13    1.81
   4  13   6    1.22    1.98
   4  13   6   -1.23    2.04
   4  13   7   25.44    1.27
   4  13   7   30.52    3.58
   4  13   7   28.23    3.14
   4  13   8   24.47    3.37
   4  13   8   25.84    3.19
   4  13   9    3.65    2.41
   4  13   9   -0.15    2.24
   4  13  10   66.26    5.09
   4  13  10   68.78    4.80
   4  13  11    1.22    2.64
   4  13  11    1.61    2.44
   4  13  12   68.23    5.30
   4  13  12   71.48    5.01
   4  13  13    1.28    2.63
   4  13  13   -1.75    2.95
   4  13  14   17.62    3.72
   4  13  14   19.68    3.45
   4  13  15    5.56    3.07
   4  13  15   12.57    3.09
   4  13  16    5.71    2.94
  -4  14  18   -0.42    3.15
  -4  14  18    0.12    2.22
  -4  14  17    6.71    2.37
  -4  14  16   20.12    2.84
  -4  14  15    1.94    2.14
  -4  14  14  120.27    6.78
  -4  14  14  117.82    5.55
  -4  14  13    0.72    2.45
  -4  14  13    2.78    2.01
  -4  14  12    1.39    2.36
  -4  14  12    0.76    1.96
  -4  14  11   44.15    4.06
  -4  14  11   45.34    3.33
  -4  14  10   34.92    3.53
  -4  14  10   33.98    3.05
  -4  14   9    1.71    2.15
  -4  14   8    3.16    2.08
  -4  14   7    5.49    2.27
   4  14  -6    5.76    1.77
  -4  14   6    6.15    2.10
  -4  14   5  114.97    5.65
   4  14  -5  106.72    4.93
  -4  14   4   14.26    2.44
   4  14  -4   11.55    2.11
   4  14  -3   24.97    2.65
  -4  14   3   23.16    2.74
   4  14  -2   61.50    4.01
   4  14  -1    2.10    1.96
   4  14   0   32.68    3.26
   4  14   0   31.75    3.03
   4  14   1   14.10    2.62
   4  14   1   16.32    2.58
   4  14   2   25.82    3.11
   4  14   2   24.52    2.97
   4  14   3   17.24    2.79
   4  14   3   21.40    2.90
   4  14   4   18.75    2.99
   4  14   4   20.27    2.88
   4  14   5   17.00    3.02
   4  14   5   12.30    2.73
   4  14   6   61.89    4.79
   4  14   6   58.26    4.27
   4  14   7    6.07    2.48
   4  14   7    7.72    2.71
   4  14   8   35.23    3.90
   4  14   8   34.40    3.67
   4  14   9   42.40    3.90
   4  14   9   37.65    4.14
   4  14  10   31.31    3.63
   4  14  10   26.68    3.83
   4  14  11   -0.83    2.76
   4  14  11   -1.05    2.62
   4  14  12   12.81    3.24
   4  14  12   15.86    3.44
   4  14  13    6.09    2.91
   4  14  13    2.19    2.95
   4  14  14    3.35    2.94
   4  14  14    2.90    2.99
   4  14  15    5.61    3.24
  -4  15  16   75.61    4.57
  -4  15  15    6.20    3.15
  -4  15  15    4.65    2.54
  -4  15  14   27.38    3.86
  -4  15  14   22.58    2.96
  -4  15  13   16.01    3.42
  -4  15  13   16.36    2.78
  -4  15  12   10.87    3.11
  -4  15  12   10.51    2.45
  -4  15  11   17.41    3.10
  -4  15  10   32.00    3.67
  -4  15   9    3.79    2.38
  -4  15   8   89.05    5.38
  -4  15   7    4.14    2.27
  -4  15   6   65.68    4.50
   4  15  -6   70.35    3.84
  -4  15   5    5.05    2.18
   4  15  -5    5.18    1.89
   4  15  -4   20.57    2.59
  -4  15   4   22.95    2.89
   4  15  -3    7.82    2.15
   4  15  -2    4.75    2.08
   4  15  -1    2.88    2.09
   4  15   0   -0.58    2.13
   4  15   1    4.62    2.31
   4  15   1    7.08    2.25
   4  15   2   26.00    3.34
   4  15   2   26.27    3.07
   4  15   3    1.35    2.35
   4  15   3    3.53    2.38
   4  15   4   37.58    3.86
   4  15   4   36.63    3.63
   4  15   5    5.46    2.66
   4  15   5    7.15    2.53
   4  15   6   75.08    5.32
   4  15   6   71.98    4.93
   4  15   7    4.48    2.57
   4  15   7    2.67    2.57
   4  15   8    4.15    2.62
   4  15   8    4.60    2.62
   4  15   9   13.32    3.12
   4  15   9   11.70    3.13
   4  15  10    1.50    2.68
   4  15  10    6.10    3.02
   4  15  11    7.67    2.97
   4  15  11    9.03    3.07
   4  15  12    6.50    3.11
   4  15  12    4.84    3.07
  -4  16  13   25.82    3.96
  -4  16  12    2.84    2.84
  -4  16  11    4.97    2.73
  -4  16  10   24.14    3.53
  -4  16   9   76.15    5.19
  -4  16   8   18.11    3.24
  -4  16   7   78.20    5.07
  -4  16   6    1.23    2.17
  -4  16   5   32.56    3.41
   4  16  -5   38.39    3.11
   4  16  -4   32.03    3.09
   4  16  -3   79.42    4.67
   4  16  -2    1.61    2.19
   4  16  -1   76.99    4.86
   4  16   0    4.23    2.39
   4  16   1    4.94    2.69
   4  16   2   -0.67    2.48
   4  16   3    3.70    2.49
   4  16   3    1.23    2.58
   4  16   4   70.05    4.83
   4  16   4   65.65    5.07
   4  16   5   15.66    3.34
   4  16   5   15.49    3.06
   4  16   6    3.71    2.95
   4  16   6    2.60    2.61
   4  16   7    3.61    2.82
   4  16   7   -0.49    2.45
   4  16   8   22.13    3.78
   4  16   8   22.13    3.49
   4  16   9    2.52    2.86
   4  16   9    1.36    2.86
   4  16  10    6.06    3.09
  -4  17   9    3.60    2.87
  -4  17   8   -0.17    2.49
  -4  17   7    1.16    2.53
  -4  17   6    5.62    2.63
   4  17  -4    3.03    2.17
   4  17  -3   -1.04    2.08
   4  17  -2   13.51    2.77
   4  17  -1    1.03    2.32
   4  17   0   13.63    3.10
   4  17   1    1.48    2.83
   4  17   2   26.68    3.63
   4  17   3   -1.80    2.91
   4  17   4   -0.94    2.87
   4  17   4   -0.16    2.45
   4  17   5    4.84    2.93
   4  17   5    7.62    2.87
   4  17   6    7.36    3.35
   4  17   6   12.79    3.15
   5   0 -29   -2.42    2.57
   5   0 -28    0.28    2.13
   5   0 -27   -0.81    2.23
  -5   0  27    0.32    1.53
   5   0 -26    8.31    2.31
  -5   0  26    9.01    1.75
   5   0 -25   -0.75    1.96
  -5   0  25    0.39    1.36
   5   0 -24   22.67    2.68
  -5   0  24   30.00    2.29
   5   0 -23   -0.93    1.67
  -5   0  23    0.52    1.25
   5   0 -22   19.78    2.39
  -5   0  22   18.51    1.79
   5   0 -21   -0.63    1.46
  -5   0  21    0.82    1.07
   5   0 -20   42.33    2.97
  -5   0  20   45.86    2.46
  -5   0  19    0.12    0.88
   5   0 -19   -0.66    1.28
  -5   0  18  400.73   11.50
   5   0 -18  428.74   12.46
  -5   0  18  418.10   12.14
  -5   0  17    1.11    0.83
   5   0 -17    0.34    1.10
  -5   0  17   -0.22    1.12
  -5   0  16  140.59    4.66
   5   0 -16  143.50    5.32
  -5   0  16  140.39    5.15
  -5   0  15    0.36    0.64
   5   0 -15    0.07    0.85
  -5   0  15   -0.45    0.98
  -5   0  14  367.26   10.25
   5   0 -14  379.41   10.96
  -5   0  14  392.01   10.82
  -5   0  13    0.15    0.48
   5   0 -13    0.38    0.75
  -5   0  12   49.60    1.85
   5   0 -12   29.45    1.97
  -5   0  11    0.09    0.38
   5   0 -11    0.43    0.56
   5   0 -10  598.15   15.96
  -5   0  10  610.83   15.41
   5   0  -9    0.04    0.40
  -5   0   9    0.16    0.32
  -5   0   8  461.67   11.60
   5   0  -8  435.57   12.05
   5   0  -8  453.73   11.71
   5   0  -8  462.01   11.52
   5   0  -7    0.16    0.28
   5   0  -7    0.23    0.32
   5   0  -7    0.49    0.36
   5   0  -6    8.77    0.54
   5   0  -6    6.82    0.55
  -5   0   6    7.83    0.45
   5   0  -6    6.85    0.67
  -5   0   5    0.44    0.28
  -5   0   5    0.65    0.21
  -5   0   4  728.19   18.05
   5   0  -4  721.82   17.83
   5   0  -3    0.20    0.24
  -5   0   3    0.55    0.34
  -5   0   2  198.10    5.68
  -5   0   1    0.16    0.40
  -5   0   0 3730.04   91.47
  -5   0  -9   -0.55    0.73
   5   0   9    0.38    0.81
  -5   0 -10  126.18    4.68
   5   0  10  131.04    4.87
  -5   0 -11    0.07    0.89
   5   0  11    0.22    1.05
  -5   0 -12   -0.07    0.89
   5   0  12   -0.55    1.10
  -5   0 -13    0.70    1.07
   5   0  13    0.42    1.25
  -5   0 -14   18.12    1.91
  -5   0 -15    0.79    1.22
  -5   0 -16  490.21   14.34
  -5   0 -17    0.10    1.41
  -5   0 -18   99.45    4.71
  -5   0 -19   -0.80    1.73
  -5   0 -19   -1.08    1.61
  -5   0 -20    6.29    1.82
  -5   0 -21   -0.59    1.70
  -5   0 -22    0.64    1.75
  -5   0 -23   -0.54    1.76
  -5   0 -24    9.43    1.95
   5  -1 -29   13.71    2.92
  -5   1  28    6.41    1.91
   5  -1 -28    7.85    2.56
  -5  -1  27    4.88    1.42
  -5   1  27    6.12    1.79
   5  -1 -27    5.62    2.44
  -5   1  26    0.09    1.60
  -5  -1  26    0.26    1.32
   5  -1 -26    0.52    2.05
  -5  -1  25   17.86    1.79
  -5   1  25   18.76    2.19
   5  -1 -25   14.40    2.52
  -5  -1  24   29.30    2.10
  -5   1  24   32.57    2.59
   5  -1 -24   32.76    3.03
  -5  -1  23   -0.12    1.09
  -5   1  23    0.09    1.32
   5  -1 -23    0.92    1.67
  -5   1  22   12.11    1.74
  -5  -1  22   13.07    1.51
   5  -1 -22   12.40    2.09
  -5   1  21    0.80    1.12
  -5  -1  21    1.91    1.02
   5  -1 -21    1.04    1.44
  -5  -1  20   13.87    1.35
  -5   1  20   14.44    1.64
   5  -1 -20   11.98    1.81
  -5  -1  19    0.54    0.81
  -5   1  19    1.43    1.03
   5  -1 -19    0.19    1.32
  -5  -1  18   11.04    1.12
  -5   1  18   12.06    1.40
   5  -1 -18    9.46    1.50
  -5  -1  18    7.47    1.52
  -5  -1  17   46.25    2.11
  -5   1  17   47.09    2.48
   5  -1 -17   49.20    2.89
  -5  -1  17   45.83    2.71
  -5   1  16  258.06    7.69
  -5  -1  16  250.37    7.15
   5  -1 -16  247.09    8.09
  -5  -1  16  258.27    7.96
  -5  -1  15   31.25    1.53
  -5   1  15   31.69    1.86
   5  -1 -15   32.12    2.14
  -5  -1  15   30.38    2.04
  -5  -1  14   33.03    1.50
  -5   1  14   31.75    1.81
   5  -1 -14   32.39    2.07
  -5  -1  14   34.19    2.09
  -5  -1  13   68.17    2.32
  -5   1  13   69.53    2.76
   5  -1 -13   65.67    2.98
  -5  -1  13   68.35    2.95
   5  -1 -12  135.75    4.72
  -5   1  12  135.90    4.44
  -5  -1  12  138.94    3.94
  -5  -1  11  387.51    9.73
   5  -1 -11  375.86   10.61
   5   1 -11  381.03    9.60
  -5   1  11  364.44   10.25
  -5   1  10  289.35    7.97
  -5  -1  10  288.17    7.41
   5  -1 -10  280.54    8.22
   5   1 -10  289.84    7.35
  -5   1   9  106.45    3.42
  -5  -1   9  110.02    3.61
   5  -1  -9  102.90    3.47
   5  -1  -9  110.32    3.65
   5   1  -9  106.09    2.91
  -5   1   8  147.33    4.28
  -5  -1   8  146.83    4.43
   5  -1  -8  150.66    4.39
   5   1  -8  147.76    3.90
   5  -1  -8  141.51    4.45
   5   1  -8  137.53    3.81
  -5  -1   7  216.40    5.97
   5  -1  -7  197.25    5.95
   5   1  -7  213.03    5.49
  -5   1   7  210.77    5.84
   5  -1  -7  214.99    5.94
  -5  -1   7  212.24    5.66
   5   1  -7  209.00    5.46
   5  -1  -6  154.99    4.54
   5   1  -6  156.68    4.24
  -5  -1   6  152.75    4.17
  -5  -1   6  163.07    4.31
   5  -1  -6  152.84    4.58
   5  -1  -5  146.29    4.28
   5   1  -5  146.81    4.28
  -5  -1   5  147.03    4.07
  -5  -1   5  153.85    4.11
   5   1  -5  145.21    4.09
   5   1  -4  572.68   14.79
  -5  -1   4  596.36   14.76
  -5   1   4  564.84   14.86
   5   1  -3  199.94    5.33
  -5   1   3  199.86    5.36
  -5  -1   3  184.75    5.75
  -5   1   2    7.67    0.60
   5   1  -2    7.84    0.63
  -5  -1   2    8.69    1.00
  -5   1   1  113.84    3.49
   5  -1   0  925.21   23.21
   5  -1   1   17.46    1.35
   5  -1   3  166.50    5.20
   5  -1   4   87.51    3.29
  -5   1  -4   93.88    3.42
  -5   1  -5    4.46    0.79
  -5   1  -6    1.52    0.70
  -5   1  -7   48.46    2.31
  -5   1  -8   70.46    3.03
   5  -1   8   77.84    3.21
  -5   1  -9   41.95    2.26
   5  -1   9   40.19    2.34
  -5  -1  -9   44.38    2.31
  -5   1 -10   25.42    1.81
   5  -1  10   27.45    1.99
  -5  -1 -10   25.21    1.82
  -5  -1 -11    1.32    0.89
  -5   1 -11    1.65    1.01
   5  -1  11    0.37    0.98
  -5  -1 -12    3.68    1.17
  -5   1 -12    3.73    1.14
   5  -1  12    4.90    1.32
  -5  -1 -13    4.53    1.27
  -5   1 -13    3.76    1.22
   5  -1  13    4.04    1.36
  -5  -1 -14  194.51    6.68
  -5   1 -14  187.31    6.22
  -5  -1 -15    1.14    1.26
  -5   1 -15    1.20    1.29
  -5   1 -16  247.50    7.78
  -5  -1 -16  260.79    8.54
  -5   1 -17   14.38    1.76
  -5  -1 -17   15.23    2.11
  -5  -1 -18    9.57    2.02
  -5   1 -18   10.58    1.70
  -5  -1 -19   -1.09    1.69
  -5   1 -19    1.24    1.37
  -5   1 -20    1.44    1.43
  -5   1 -21   13.56    1.80
  -5   1 -22    5.60    1.59
  -5   1 -23   23.80    2.10
  -5  -1 -23   15.07    2.53
  -5  -1 -24   46.07    3.28
   5  -2 -29    3.36    2.63
  -5   2  28   13.80    2.31
   5  -2 -28   12.25    2.78
  -5   2  27   53.87    3.54
   5  -2 -27   55.37    4.01
  -5  -2  26   21.40    1.67
  -5   2  26   25.37    2.57
   5  -2 -26   23.89    3.06
  -5  -2  25   25.30    1.74
  -5   2  25   22.84    2.53
   5  -2 -25   24.21    2.85
  -5  -2  24  173.88    5.62
  -5   2  24  190.26    6.95
   5  -2 -24  189.09    7.32
  -5  -2  23   23.27    1.67
  -5   2  23   27.70    2.50
   5  -2 -23   27.20    2.73
   5   2 -22   24.96    0.93
  -5  -2  22   29.88    1.74
  -5   2  22   26.15    2.38
   5   2 -22   29.21    1.23
   5  -2 -22   26.38    2.66
  -5   2  21   23.07    2.19
  -5  -2  21   24.00    1.51
   5   2 -21   21.38    0.86
   5  -2 -21   20.43    2.37
  -5   2  20    7.84    1.52
  -5  -2  20    6.87    0.98
   5  -2 -20    7.17    1.61
   5   2 -20    7.53    0.56
  -5   2  19    2.54    1.19
  -5  -2  19    2.87    0.76
   5  -2 -19    4.18    1.42
   5   2 -19    2.75    0.47
  -5   2  18    6.77    1.33
  -5  -2  18    5.70    0.81
   5  -2 -18    5.88    1.38
  -5   2  18    6.10    1.48
  -5  -2  18    6.45    1.55
   5   2 -18    4.66    0.52
  -5   2  17    9.77    1.35
  -5  -2  17    8.80    0.85
   5  -2 -17    9.48    1.51
  -5  -2  17    9.65    1.51
  -5   2  17    8.83    1.51
   5   2 -17    9.24    0.57
   5  -2 -16   65.29    3.22
   5   2 -16   61.39    1.79
  -5   2  16   63.72    3.01
  -5  -2  16   60.58    2.15
  -5  -2  16   60.13    3.04
  -5   2  16   60.35    2.99
   5  -2 -15   74.24    3.41
  -5  -2  15   72.79    2.38
  -5   2  15   74.66    3.25
   5   2 -15   75.41    2.08
  -5  -2  15   73.65    3.30
  -5   2  15   73.39    3.28
  -5  -2  14  239.93    6.22
   5  -2 -14  244.01    7.45
  -5   2  14  234.31    7.28
   5   2 -14  233.75    5.94
  -5   2  14  231.81    7.26
  -5  -2  14  234.48    7.28
  -5  -2  13    4.69    0.44
   5  -2 -13    5.17    0.97
  -5   2  13    5.58    0.98
   5   2 -13    5.65    0.37
  -5  -2  13    3.81    0.96
  -5   2  13    3.37    0.94
  -5  -2  12  553.38   13.63
   5  -2 -12  544.36   14.87
  -5   2  12  556.25   14.83
  -5  -2  12  549.42   14.78
   5   2 -12  551.62   13.59
   5  -2 -11    2.73    0.71
  -5  -2  11    3.63    0.85
  -5   2  11    3.52    0.77
   5   2 -11    4.60    0.38
   5  -2 -10  547.25   15.07
   5   2 -10  565.28   14.23
  -5  -2  10  587.48   15.07
  -5   2  10  599.34   15.17
   5  -2  -9    1.07    0.51
  -5   2   9    1.06    0.56
  -5  -2   9    1.57    0.63
   5  -2  -9    1.29    0.65
  -5   2   8   25.59    1.40
  -5  -2   8   24.13    1.33
   5  -2  -8   25.06    1.45
   5  -2  -8   23.93    1.32
  -5   2   7   42.75    1.85
  -5  -2   7   43.41    1.37
   5  -2  -7   43.96    1.93
  -5  -2   7   44.25    1.72
   5  -2  -7   41.90    1.79
  -5  -2   6   11.32    0.79
   5  -2  -6   10.90    0.93
   5  -2  -6   10.37    0.79
   5  -2  -5    0.95    0.49
   5   2  -5    0.77    0.38
  -5  -2   5    0.78    0.55
   5  -2  -5    1.15    0.38
  -5  -2   5    0.64    0.38
   5   2  -4  579.30   14.94
  -5  -2   4  590.32   14.90
   5  -2  -4  590.41   15.12
   5   2  -3   98.68    3.09
   5   2  -2   43.41    1.77
  -5   2   2   45.79    1.70
   5   2  -1   12.86    0.93
   5  -2  -1   11.73    0.73
   5  -2   0  272.78    7.20
   5  -2   1   32.78    1.38
   5  -2   2  338.69    9.10
   5  -2   3    3.75    0.73
   5  -2   3    3.21    0.96
  -5   2  -3    5.35    0.77
   5  -2   4    3.91    0.72
  -5   2  -4    4.35    0.78
   5  -2   5   12.17    1.11
  -5   2  -5    8.37    0.99
   5  -2   6  243.43    7.23
  -5   2  -6  242.38    7.17
   5  -2   7   40.00    2.16
  -5   2  -7   46.46    2.17
   5  -2   8  156.53    5.37
   5   2   8  146.81    5.24
   5   2   9   52.52    2.67
   5  -2   9   57.40    2.76
  -5   2  -9   56.42    2.52
   5   2  10  369.52   11.31
   5  -2  10  384.95   11.41
  -5  -2 -10  405.93   11.35
  -5   2 -10  415.68   11.03
  -5  -2 -11    4.91    1.17
   5   2  11    5.20    1.29
   5  -2  11    6.21    1.31
  -5   2 -11    5.85    1.01
   5  -2  12   30.00    2.24
   5   2  12   28.40    2.21
  -5   2 -12   33.30    1.97
  -5  -2 -12   32.25    2.20
  -5   2 -13    6.68    1.18
  -5  -2 -13    5.00    1.29
   5  -2  13    6.22    1.43
   5   2  13    4.83    1.39
  -5   2 -14  100.20    3.70
  -5  -2 -14   90.10    4.13
  -5   2 -15   13.85    1.50
  -5  -2 -15   11.92    1.76
  -5   2 -16   88.91    3.51
  -5  -2 -16   79.31    4.05
  -5   2 -17   14.64    1.66
  -5  -2 -17   12.22    2.03
  -5   2 -18   28.35    2.04
  -5  -2 -18   22.25    2.48
  -5   2 -19   25.43    2.04
  -5   2 -20   10.40    1.64
  -5   2 -21    2.82    1.50
  -5   2 -22  192.84    6.27
  -5   2 -23   15.95    2.02
   5  -3 -29    0.97    2.40
   5   3 -29    1.41    2.50
  -5   3  29    4.93    2.12
   5  -3 -28    9.67    2.65
   5   3 -28   10.95    2.67
  -5   3  28   12.52    2.54
   5  -3 -27   12.93    2.68
   5   3 -27   13.86    2.72
  -5   3  27   15.42    2.43
   5  -3 -26    1.01    2.08
   5   3 -26    1.03    2.12
  -5   3  26    0.94    1.77
   5  -3 -25   12.25    2.34
   5   3 -25    8.30    2.24
  -5  -3  25    8.67    1.06
  -5   3  25   10.88    2.11
   5   3 -24   11.85    2.29
   5  -3 -24   14.35    2.33
  -5  -3  24   10.70    1.07
  -5   3  24   15.14    2.26
   5  -3 -23   98.66    4.86
   5   3 -23  101.94    4.96
  -5  -3  23   89.18    3.06
  -5   3  23   99.58    4.78
   5  -3 -22   92.28    4.60
   5   3 -22  101.88    4.83
  -5  -3  22   88.69    2.99
  -5   3  22   92.39    4.50
   5  -3 -21   12.87    2.07
   5   3 -21   10.93    2.01
  -5  -3  21   10.71    0.94
  -5   3  21   12.52    1.90
  -5   3  20  132.06    5.43
  -5  -3  20  128.07    3.86
   5  -3 -20  136.36    5.54
   5   3 -20  141.56    5.64
  -5   3  19   99.09    4.53
  -5  -3  19   99.90    3.04
   5  -3 -19  104.46    4.56
   5   3 -19  100.18    4.55
   5  -3 -18   52.73    3.04
   5   3 -18   49.63    3.02
  -5   3  18   55.35    3.11
  -5  -3  18   53.11    2.99
  -5   3  18   51.85    2.93
  -5  -3  18   49.83    1.75
   5  -3 -17   76.49    3.63
   5   3 -17   77.71    3.69
  -5   3  17   72.65    3.56
  -5  -3  17   74.89    3.55
  -5   3  17   74.30    3.50
  -5  -3  17   74.84    2.25
   5  -3 -16   40.10    2.47
   5   3 -16   38.90    2.45
  -5   3  16   37.10    2.39
  -5  -3  16   34.13    2.31
  -5   3  16   37.91    2.32
  -5  -3  16   35.31    1.19
  -5  -3  15   31.29    2.08
  -5   3  15   32.65    2.08
   5  -3 -15   29.49    2.09
   5   3 -15   29.46    2.10
  -5   3  15   29.32    2.10
   5  -3 -14   78.91    3.36
   5   3 -14   79.29    3.38
  -5   3  14   73.02    3.19
  -5  -3  14   73.80    3.21
  -5   3  14   76.48    3.43
   5   3 -13  154.69    5.33
   5  -3 -13  156.92    5.29
  -5  -3  13  155.04    5.17
  -5   3  13  153.20    5.14
  -5   3  13  155.67    5.40
   5  -3 -12  625.82   16.93
   5   3 -12  640.59   17.01
  -5  -3  12  641.97   16.85
  -5   3  12  638.77   17.14
   5   3 -11   33.56    1.88
   5  -3 -11   34.56    1.88
  -5   3  11   32.15    1.93
  -5  -3  11   35.57    1.87
  -5   3  10  663.02   17.49
  -5  -3  10  664.90   17.13
  -5   3  10  673.02   17.13
   5   3 -10  638.15   17.24
   5  -3 -10  648.83   17.19
  -5  -3   9  261.41    7.41
  -5   3   9  275.92    7.81
  -5   3   9  272.77    7.41
  -5  -3   9  262.19    7.39
   5  -3  -9  246.78    7.75
   5  -3  -9  251.42    7.43
   5   3  -9  266.15    7.53
   5   3  -8  116.73    3.87
   5  -3  -8  121.96    3.87
  -5   3   8  118.08    3.41
  -5   3   8  115.59    4.10
   5  -3  -8  118.30    4.16
  -5  -3   8  120.21    3.84
  -5  -3   8  122.77    3.21
  -5  -3   8  123.20    3.83
  -5   3   8  120.89    3.80
   5  -3  -7    4.47    0.59
   5   3  -7    4.48    0.62
  -5  -3   7    3.99    0.60
  -5  -3   7    4.36    0.66
  -5   3   7    4.87    0.41
   5  -3  -7    5.31    0.80
   5  -3  -6    5.44    0.62
   5   3  -6    4.67    0.57
   5  -3  -6    5.03    0.78
  -5   3   6    5.67    0.40
  -5  -3   6    5.13    0.64
  -5  -3   5   80.90    2.75
   5  -3  -5   76.28    2.26
   5   3  -5   77.07    2.77
   5  -3  -5   82.43    2.98
   5  -3  -5   83.03    2.64
   5   3  -5   79.95    2.64
   5  -3  -4   72.68    2.15
   5   3  -4   70.56    2.62
   5  -3  -4   75.85    2.79
   5   3  -3  178.61    5.28
   5   3  -2    1.64    0.48
   5  -3  -2    2.80    0.54
   5   3  -1   30.12    1.55
   5  -3  -1   28.79    1.29
   5   3   0   51.72    2.27
   5  -3   0   50.12    1.82
   5  -3   1  138.18    3.99
   5  -3   2  933.47   23.95
  -5   3  -2  976.50   24.15
   5  -3   2  992.40   24.48
   5  -3   3   11.01    0.86
  -5   3  -3    9.97    0.89
   5  -3   3   10.78    1.00
   5   3   3   11.96    1.06
   5  -3   4 1019.49   26.51
  -5   3  -4 1077.61   26.49
   5  -3   4 1032.49   26.61
[truncated: 787,421 more chars]
