# Supplementary material for: Crystal structure of (C9H17N2)3[Bi2I9]
Source: Acta Crystallogr E Crystallogr Commun. 2021 Aug 6;77(Pt 9):899–902. doi: 10.1107/S2056989021007799 (PMC8423012; doi:10.1107/S2056989021007799)
Supplement: Supplementary file 2 [file e-77-00899-Isup3.hkl]

data_I                                                                          
_shelx_title ' jq2007 in P2(1)/c'                                               
_shelx_refln_list_code          4                                               
_shelx_F_calc_maximum     1279.40                                               
_exptl_crystal_F_000      3592.00                                               
_reflns_d_resolution_high  0.7000                                               
                                                                                
loop_                                                                           
 _space_group_symop_operation_xyz                                               
 'x, y, z'                                                                      
 '-x, y+1/2, -z+1/2'                                                            
 '-x, -y, -z'                                                                   
 'x, -y-1/2, z-1/2'                                                             
                                                                                
_cell_length_a    19.2590                                                       
_cell_length_b    12.5734                                                       
_cell_length_c    21.6767                                                       
_cell_angle_alpha  90.000                                                       
_cell_angle_beta  115.861                                                       
_cell_angle_gamma  90.000                                                       
                                                                                
_shelx_F_squared_multiplier     1.000                                           
                                                                                
loop_                                                                           
 _refln_index_h                                                                 
 _refln_index_k                                                                 
 _refln_index_l                                                                 
 _refln_F_squared_calc                                                          
 _refln_F_squared_meas                                                          
 _refln_F_squared_sigma                                                         
 _refln_observed_status                                                         
   2   0   0     446923.29     377965.83      9442.21 o                         
   3   0   0      16598.41      16230.76       707.05 o                         
   4   0   0      79629.57      77721.47      2349.36 o                         
   5   0   0    1636874.58    1669185.75     40932.65 o                         
   6   0   0     154518.21     170210.37      4707.68 o                         
   7   0   0       1894.69       1986.89       384.85 o                         
   8   0   0     521312.39     566098.50     14369.16 o                         
   9   0   0       6817.53       6967.55       630.97 o                         
  10   0   0     279011.01     281512.09      7549.29 o                         
  11   0   0      50050.00      54460.52      2009.27 o                         
  12   0   0      44394.63      43554.99      1776.57 o                         
  13   0   0     103853.51      97536.68      3136.96 o                         
   2   1   0     114477.87     111606.02      2823.71 o                         
   3   1   0        925.20       1123.22       147.67 o                         
   4   1   0     172149.64     172210.69      4407.86 o                         
   5   1   0     416296.06     414029.70     10386.43 o                         
   6   1   0     298206.11     307502.78      7934.14 o                         
   7   1   0     290060.22     288636.26      7688.02 o                         
   8   1   0         54.02        -26.85       317.72 o                         
   9   1   0      50714.02      49323.24      1821.32 o                         
  10   1   0     259682.22     251820.60      6842.25 o                         
  11   1   0     132913.07     134840.12      3987.21 o                         
  12   1   0     218368.93     209697.60      5830.90 o                         
  13   1   0        983.99       1530.44       478.82 o                         
  14   1   0        390.69        881.57       465.40 o                         
  15   1   0      19841.20      18275.82      1082.95 o                         
  16   1   0       1561.73       2080.87       604.12 o                         
  17   1   0      56681.25      53927.99      2098.77 o                         
  18   1   0      42951.11      41523.35      1807.89 o                         
  19   1   0       9463.44       8864.94       944.22 o                         
  20   1   0       2706.51        930.80       778.65 o                         
  24   1   0       2702.23       3293.59      1074.00 o                         
   0   2   0       7967.15       7909.28       812.21 o                         
   1   2   0     173201.75     175417.40      2568.05 o                         
   2   2   0      21979.70      22119.83       769.70 o                         
   3   2   0       3616.08       3925.26       194.58 o                         
   4   2   0      63716.33      64390.50      1776.57 o                         
   5   2   0     126332.13     122068.53      3221.99 o                         
   6   2   0      52017.69      48235.82      1481.22 o                         
   7   2   0      28844.37      27279.48      1024.77 o                         
   8   2   0     398557.40     385582.25      9858.38 o                         
   9   2   0      69224.75      65576.37      2201.69 o                         
  10   2   0      49725.06      47671.97      1879.49 o                         
  11   2   0     325316.13     279874.25      7620.89 o                         
  12   2   0        234.60         93.97       429.60 o                         
  13   2   0       5075.74       4582.38       666.77 o                         
  14   2   0      13100.33      12337.52       921.85 o                         
  15   2   0       2583.60       2649.19       648.87 o                         
  16   2   0      13753.67      13429.42       984.50 o                         
  17   2   0      11001.67      11182.98       984.50 o                         
  18   2   0        946.48        711.52       657.82 o                         
  19   2   0      68503.98      67062.06      2501.51 o                         
  20   2   0       2553.12       4193.06       877.10 o                         
  21   2   0      13687.05      14532.70      1117.57 o                         
  22   2   0       1925.64       2063.81       526.07 o                         
  23   2   0      11013.89      10273.01       722.78 o                         
  24   2   0        409.99        640.56       581.52 o                         
   1   3   0       1181.73       1525.35       102.25 o                         
   2   3   0     318417.00     327808.14      5853.89 o                         
   3   3   0     364185.68     359463.34      7381.48 o                         
   4   3   0       2839.74       3264.70       214.99 o                         
   5   3   0      21631.46      22714.14       635.43 o                         
   6   3   0       8091.83       8612.94       385.67 o                         
   7   3   0      20768.53      21164.48       868.15 o                         
   8   3   0      82300.68      80777.88      2389.64 o                         
   9   3   0       9521.88       8793.34       630.97 o                         
  10   3   0       3340.44       3960.36       577.27 o                         
  11   3   0       7557.32       6175.47       711.52 o                         
  12   3   0      58138.11      50692.58      2080.87 o                         
  13   3   0        496.85        147.67       559.37 o                         
  14   3   0       8415.70       7325.54       841.30 o                         
  15   3   0       5594.47       6784.07       845.77 o                         
  16   3   0         71.49       -254.29       463.38 o                         
  17   3   0      80067.25      81650.54      7271.84 o                         
  18   3   0       1970.94       2811.78       490.83 o                         
  19   3   0       8703.25      10386.54       675.31 o                         
  20   3   0       7457.36       8712.03       667.92 o                         
  21   3   0       3344.33       3409.62       565.38 o                         
  22   3   0      27586.84      29805.88      1064.58 o                         
  23   3   0       7372.92       7998.30       717.72 o                         
  24   3   0       1171.87        757.53       619.18 o                         
   0   4   0     779947.46     805774.08     14084.20 o                         
   1   4   0        950.73       1024.08       109.89 o                         
   2   4   0     104820.73     103165.89      1674.88 o                         
   3   4   0      70269.49      72065.09      2210.64 o                         
   4   4   0      44206.73      42276.43      1315.64 o                         
   5   4   0      67192.65      66413.64      1445.62 o                         
   6   4   0      56282.54      54868.34      1274.44 o                         
   7   4   0      26668.49      28289.37       828.77 o                         
   8   4   0       2827.12       3865.36       393.80 o                         
   9   4   0      49200.81      50936.96      1334.28 o                         
  10   4   0      68381.34      67164.55      1383.99 o                         
  11   4   0       2537.37       2764.83       345.79 o                         
  12   4   0         24.53        -36.83       339.37 o                         
  13   4   0      10040.87       8841.95       582.36 o                         
  14   4   0      12258.09       9666.28       655.16 o                         
  15   4   0        481.97        250.42       433.18 o                         
  16   4   0      79465.92      77090.16      1824.75 o                         
  17   4   0       5968.98       4778.33       672.72 o                         
  18   4   0      59083.33      58737.97      1872.05 o                         
  19   4   0       9284.95      10049.01       737.99 o                         
  20   4   0        724.13        914.53       684.16 o                         
  21   4   0        169.72         45.65       582.44 o                         
  22   4   0      10267.86      11417.26       885.32 o                         
  23   4   0      21820.04      23559.09      1912.94 o                         
  24   4   0      10631.51       9576.46      1396.19 o                         
   1   5   0      30879.39      30843.70       534.81 o                         
   2   5   0      50159.67      50969.46       637.59 o                         
   3   5   0        383.51        543.20       228.22 o                         
   4   5   0      76934.34      77130.77      2465.71 o                         
   5   5   0       3281.33       3304.90       277.33 o                         
   6   5   0     235068.14     231671.53      4369.57 o                         
   7   5   0      27887.57      29895.08       878.44 o                         
   8   5   0      14743.69      15654.04       615.04 o                         
   9   5   0       2563.26       3135.44       357.26 o                         
  10   5   0      11871.43      12898.22       627.33 o                         
  11   5   0     121531.56     126351.02      2305.50 o                         
  12   5   0      83261.99      89781.01      2106.39 o                         
  13   5   0      21141.82      20272.34      1286.97 o                         
  14   5   0       2301.59       2566.93       921.85 o                         
  15   5   0      12127.98       9935.40      1154.55 o                         
  16   5   0      25369.55      22254.45      1502.95 o                         
  17   5   0      10574.80       9011.60       729.23 o                         
  18   5   0       8515.09       8552.83       782.37 o                         
  19   5   0       3871.27       3062.80       815.93 o                         
  20   5   0       1566.83       2348.91       711.69 o                         
  21   5   0         90.86       -385.54       811.28 o                         
  22   5   0      16284.48      16055.08       943.68 o                         
  23   5   0      12217.32      12328.28      1023.19 o                         
   0   6   0      71017.73      74948.15      1388.18 o                         
   1   6   0      91982.78      92960.06      1273.95 o                         
   2   6   0       5847.70       5624.01       133.13 o                         
   3   6   0      21081.28      21099.86       352.54 o                         
   4   6   0      58465.14      57566.04      1069.83 o                         
   5   6   0     227537.61     227619.83      4319.75 o                         
   6   6   0       1467.59       1914.52       237.68 o                         
   7   6   0       9504.07       9578.60       417.72 o                         
   8   6   0      63596.05      62980.24      1900.53 o                         
   9   6   0       1206.37       1426.66       356.31 o                         
  10   6   0         86.68        625.66       400.51 o                         
  11   6   0     136573.38     146472.67      3172.82 o                         
  12   6   0        620.08        838.56       453.73 o                         
  13   6   0      17220.90      17662.46       899.34 o                         
  14   6   0       1684.43        581.75       738.37 o                         
  15   6   0        751.53        -76.07       778.65 o                         
  16   6   0      12760.77       8081.82      1244.04 o                         
  17   6   0       6877.71       5168.31       890.52 o                         
  18   6   0       3465.61       2320.48      1062.81 o                         
  19   6   0      32383.60      33318.90      1501.02 o                         
  20   6   0        924.08        647.41       953.17 o                         
  21   6   0      24333.70      26307.91      1355.26 o                         
  22   6   0       2538.74       1726.08       807.76 o                         
  23   6   0       4027.80       5651.48      1197.06 o                         
   1   7   0      11156.69      12301.66       397.10 o                         
   2   7   0        473.41        608.82       175.62 o                         
   3   7   0        397.45        401.12        84.72 o                         
   4   7   0      22345.35      22232.98       450.25 o                         
   5   7   0      96392.85     101487.65      1884.76 o                         
   6   7   0       1305.01       1456.56       184.84 o                         
   7   7   0     154656.56     149572.90      3120.02 o                         
   8   7   0      20399.57      19590.62       635.13 o                         
   9   7   0      12756.77      12379.82       523.20 o                         
  10   7   0      19575.79      21140.79       699.76 o                         
  11   7   0      38929.14      43387.34      1275.56 o                         
  12   7   0      27124.37      28817.90      1593.09 o                         
  13   7   0      46718.57      48338.74      2577.59 o                         
  14   7   0       1139.29        152.15       778.65 o                         
  15   7   0      39900.95      33933.78      2277.77 o                         
  16   7   0       5644.95       3884.28      1096.37 o                         
  17   7   0      57657.35      45564.25      2756.59 o                         
  18   7   0      13778.45      10841.16      1062.22 o                         
  19   7   0        270.75       -144.97       798.98 o                         
  20   7   0        107.01        -42.71       838.52 o                         
  21   7   0       2973.03       1615.47       856.21 o                         
  22   7   0       9929.49      11389.28      1098.13 o                         
   0   8   0     547064.49     554348.94      8220.10 o                         
   1   8   0       1854.68       2359.87       214.49 o                         
   2   8   0      14131.61      14877.19       426.99 o                         
   3   8   0        237.94        389.73        74.79 o                         
   4   8   0        109.99        217.67        99.41 o                         
   5   8   0      98690.77     100983.07      1915.08 o                         
   6   8   0      74203.05      75761.80      1007.65 o                         
   7   8   0      24105.38      23992.22       488.77 o                         
   8   8   0     115202.92     117617.86      1493.46 o                         
   9   8   0         88.26        167.94       251.39 o                         
  10   8   0      54270.30      53802.83      1342.84 o                         
  11   8   0      16934.91      17501.81       789.73 o                         
  12   8   0      34124.74      34985.23      2955.72 o                         
  13   8   0      29322.02      33240.70      1391.57 o                         
  14   8   0      46677.11      62799.01      7524.68 o                         
  15   8   0        312.14        675.72       980.02 o                         
  16   8   0     101776.86      80487.01      3830.58 o                         
  17   8   0       3767.68       1284.32      1078.47 o                         
  18   8   0      53445.63      44897.48      2855.04 o                         
  19   8   0        344.43       -200.12       906.66 o                         
  20   8   0       3104.35       1947.13       926.10 o                         
  21   8   0       8609.67       8081.69      1113.61 o                         
  22   8   0      14102.44      12149.57      1794.47 o                         
   1   9   0      37387.79      36716.71       675.86 o                         
   2   9   0     157323.67     155903.86      2093.02 o                         
   3   9   0       7118.12       7419.89       347.91 o                         
   4   9   0     196557.07     192045.85      3079.99 o                         
   5   9   0       1244.12       1642.75       154.56 o                         
   6   9   0     160768.48     160910.92      1838.36 o                         
   7   9   0      45180.39      44927.11       913.91 o                         
   8   9   0        245.41        263.46       200.74 o                         
   9   9   0       7650.66       7624.00       366.09 o                         
  10   9   0      32078.37      31950.42       702.22 o                         
  11   9   0      31766.00      30496.35      2409.78 o                         
  12   9   0     126791.39     126129.43      6260.50 o                         
  13   9   0        175.21        367.03       503.14 o                         
  14   9   0       6858.60       7124.11       721.13 o                         
  15   9   0       1099.84       1678.12      1051.62 o                         
  16   9   0       2716.54       2716.31      1150.07 o                         
  17   9   0       9526.32       4671.88      1333.54 o                         
  18   9   0      40512.09      28268.45      2371.74 o                         
  19   9   0       3803.53        501.20      1369.34 o                         
  20   9   0      14021.40       9771.51      2957.96 o                         
  21   9   0       1297.59        -60.49      1041.41 o                         
   0  10   0       9570.49       9717.98       637.46 o                         
   1  10   0     140831.41     136946.69      1916.46 o                         
   2  10   0      22514.87      21714.48       535.15 o                         
   3  10   0      40615.87      40960.03       837.53 o                         
   4  10   0      52898.11      52619.92      1110.59 o                         
   5  10   0      61337.10      57814.50      1132.55 o                         
   6  10   0      36224.98      35794.53       823.31 o                         
   7  10   0      39302.56      39836.58       794.20 o                         
   8  10   0      11297.86      11315.90       378.22 o                         
   9  10   0       1408.01       1214.66       332.50 o                         
  10  10   0       3522.51       3997.00       383.98 o                         
  11  10   0      56177.05      58364.61      1236.17 o                         
  12  10   0       6221.58       5656.94       726.00 o                         
  13  10   0        826.91       -568.30       568.30 o                         
  14  10   0       3180.63       1308.05       650.91 o                         
  15  10   0       7945.32       5244.68      1387.24 o                         
  16  10   0        648.06      -1074.00      1342.49 o                         
  17  10   0       2368.55        205.85      1266.42 o                         
  18  10   0       3944.68       1261.94      1436.47 o                         
  19  10   0      28960.38      22379.38      2335.94 o                         
  20  10   0       1464.38       -814.62      1125.46 o                         
   1  11   0      32656.45      32803.50       750.74 o                         
   2  11   0       7811.61       7707.51       442.67 o                         
   3  11   0       4240.31       4791.65       358.11 o                         
   4  11   0         29.52        269.16       358.18 o                         
   5  11   0        462.07        535.35       450.84 o                         
   6  11   0       5916.30       5585.59       162.36 o                         
   7  11   0      47509.54      46228.20      1623.98 o                         
   8  11   0      15913.50      15911.86       536.67 o                         
   9  11   0      36459.49      37587.81       944.96 o                         
  10  11   0      27755.83      30309.31      1029.51 o                         
  11  11   0        218.19        502.01       396.76 o                         
  12  11   0        337.09        471.51       614.92 o                         
  13  11   0      35397.48      33582.32      1673.64 o                         
  14  11   0       2791.50       2062.97      1302.22 o                         
  15  11   0       2057.08       1159.02      1270.89 o                         
  16  11   0        105.00      -1235.09      1382.77 o                         
  17  11   0      26328.65      19734.67      2246.44 o                         
  18  11   0        464.69      -1226.14      1610.99 o                         
  19  11   0       3343.21        787.60      1494.64 o                         
   0  12   0      42091.94      41321.97      2018.22 o                         
   1  12   0       4085.81       4096.78       579.04 o                         
   2  12   0       4063.51       4716.98       646.49 o                         
   3  12   0        689.42        676.72       762.98 o                         
   4  12   0         32.07        242.94       510.67 o                         
   5  12   0       8164.91       8131.04      1114.27 o                         
   6  12   0      38792.97      43971.16      2322.52 o                         
   7  12   0      41404.86      33562.62      2043.75 o                         
   8  12   0      34248.89      33016.17       968.83 o                         
   9  12   0        442.07        301.54       340.75 o                         
  10  12   0      15800.54      16069.54      1131.07 o                         
  11  12   0      11424.32      12419.79       716.75 o                         
  12  12   0      29159.06      33509.73      4011.82 o                         
  13  12   0      11641.26      12861.09      1669.17 o                         
  14  12   0      17618.64      21157.71      2165.89 o                         
  15  12   0       1219.62        809.97      1360.39 o                         
  16  12   0      24805.94      20437.24      2224.07 o                         
  17  12   0       3341.76       3638.16      1696.02 o                         
  18  12   0      10372.30       4358.63      1696.02 o                         
   1  13   0       2112.95       1924.75       682.43 o                         
   2  13   0     135298.15     136014.72      3232.99 o                         
   3  13   0      24733.40      24315.80      2389.64 o                         
   4  13   0      56251.19      59383.21      2662.61 o                         
   5  13   0        300.09       1273.72       616.82 o                         
   6  13   0      47914.86      50066.09      2564.16 o                         
   7  13   0      21809.39      23614.47      1816.84 o                         
   8  13   0        509.75        416.10       165.01 o                         
   9  13   0          3.86        111.82       239.12 o                         
  10  13   0      52495.41      54561.31      2010.59 o                         
  11  13   0      13765.19      13215.44      1132.60 o                         
  12  13   0      78959.96      83178.93      2711.66 o                         
  13  13   0      10049.71      11575.88      1581.91 o                         
  14  13   0      13910.33      14635.25      1345.18 o                         
  15  13   0       5583.78       3776.88      1557.29 o                         
  16  13   0       5977.13       4712.15      1606.52 o                         
   0  14   0      34410.75      34327.58      1964.52 o                         
   1  14   0      34214.73      31908.15      1349.10 o                         
   2  14   0       5816.87       5889.87      1159.02 o                         
   3  14   0      49590.22      46732.22      2429.91 o                         
   4  14   0      13936.35      14403.94       993.17 o                         
   5  14   0      66415.09      69756.21      5994.24 o                         
   6  14   0      17719.69      18183.83      1548.34 o                         
   7  14   0       2526.46       3490.49      1087.42 o                         
   8  14   0      33110.36      34860.10      2259.87 o                         
   9  14   0        698.71       1490.17      1029.25 o                         
  10  14   0      34342.40      33495.23      2300.14 o                         
  11  14   0      17775.76      19519.89      2045.07 o                         
  12  14   0        396.53        259.79       838.38 o                         
  13  14   0      22388.81      23967.39      1816.84 o                         
  14  14   0        246.26        489.49       962.87 o                         
  15  14   0      10924.02       9585.41      1897.39 o                         
   1  15   0      52713.99      51157.93      2899.79 o                         
   2  15   0         78.01       -599.65       886.05 o                         
   3  15   0      12374.73      11133.75      1351.44 o                         
   4  15   0         83.51       -259.55       953.17 o                         
   5  15   0       6377.01       6171.86       854.57 o                         
   6  15   0         61.66        626.94       716.96 o                         
   7  15   0      26283.76      27825.22      1428.36 o                         
   8  15   0         53.83        523.57      1051.62 o                         
   9  15   0      24907.45      25829.59      2049.54 o                         
  10  15   0      35650.01      38283.46      2492.56 o                         
  11  15   0       3011.97       2564.16      1333.54 o                         
  12  15   0        822.71       2235.22       958.39 o                         
  13  15   0      13517.79      15693.76      1897.39 o                         
   0  16   0       1905.30       2174.84       948.70 o                         
   1  16   0       2763.71       3002.71      1078.47 o                         
   2  16   0       7101.64       8108.67      1248.52 o                         
   3  16   0       1283.26        975.55      1042.67 o                         
   4  16   0        749.70       1892.92      1069.52 o                         
   5  16   0        523.37        210.32      1033.72 o                         
   6  16   0       4111.60       4850.88      1226.14 o                         
   7  16   0       7583.93       7652.15      1003.02 o                         
   8  16   0       3301.12       3285.36       880.39 o                         
   9  16   0        266.00        872.62      1145.60 o                         
  10  16   0       4991.15       5714.55      1396.19 o                         
  11  16   0        218.12        -85.02      1208.24 o                         
   1  17   0       8605.01       9111.06      1333.54 o                         
   2  17   0      19362.63      18691.99      1727.34 o                         
   3  17   0         32.18        134.25      1047.15 o                         
   4  17   0       8057.71       6099.40      1387.24 o                         
   5  17   0       6990.19       5598.20      1351.44 o                         
   6  17   0       1528.07       1924.24      1239.57 o                         
   7  17   0        429.44       2447.81      1351.44 o                         
 -25   1   1       5333.53       3409.94      1096.37 o                         
 -24   1   1       6798.41       8362.54      1443.18 o                         
 -23   1   1       2887.74       4633.56       715.05 o                         
 -22   1   1       8795.68       5920.40       988.97 o                         
 -21   1   1       8877.76       9531.71      1020.30 o                         
 -20   1   1       7679.21       8336.89       957.65 o                         
 -19   1   1      15334.26      14069.34      1105.32 o                         
 -18   1   1      11552.52      11147.18       997.92 o                         
 -17   1   1      95863.62      91065.86      3047.46 o                         
 -16   1   1       1107.74       1731.82       581.75 o                         
 -15   1   1      32286.57      30993.72      1454.37 o                         
 -14   1   1       3225.89       4783.75       657.82 o                         
 -13   1   1      64121.99      64602.37      1686.41 o                         
 -12   1   1       1100.37       1191.13       525.81 o                         
 -11   1   1       1539.69       1432.20       680.20 o                         
 -10   1   1      25162.95      24719.70       874.44 o                         
  -9   1   1     151700.13     137210.68     22726.19 o                         
  -8   1   1      44750.19      43552.52      3987.21 o                         
  -7   1   1      41636.85      43395.97      1142.19 o                         
  -6   1   1      25432.63      27109.43      1078.47 o                         
  -5   1   1      50024.35      50943.18      1561.77 o                         
  -4   1   1       1919.56       2899.79       232.70 o                         
  -3   1   1       6658.49       7113.98       231.27 o                         
  -2   1   1     108106.02     115279.98      2944.54 o                         
   1   1   1     112188.37     108792.42      2868.46 o                         
   2   1   1     136996.48     139382.23      3512.86 o                         
   3   1   1      17743.43      20146.36       707.05 o                         
   4   1   1      15083.81      15734.03       702.57 o                         
   5   1   1       6861.73       7813.32       604.12 o                         
   9   1   1     216283.61     195538.76      5468.43 o                         
  10   1   1      12370.74      12556.80       832.35 o                         
  11   1   1      21905.98      19327.44      1078.47 o                         
  12   1   1      36160.56      32090.09      1440.94 o                         
  21   1   1      17401.40      20916.06      1382.77 o                         
  22   1   1      17176.55      19094.74      1409.62 o                         
  23   1   1       9911.03       8037.07      1163.50 o                         
  24   1   1         39.72        617.92       685.25 o                         
 -24   2   1         92.71       -455.68       704.81 o                         
 -23   2   1        719.49       1324.25       629.99 o                         
 -22   2   1       1056.92       1405.59       626.80 o                         
 -21   2   1         30.03       1039.37      1181.39 o                         
 -20   2   1       1022.91       1588.64       561.54 o                         
 -19   2   1       4380.64       5481.85       868.15 o                         
 -18   2   1       1289.60        993.45       657.82 o                         
 -17   2   1        452.85        290.87       572.80 o                         
 -16   2   1        782.40        814.45       532.52 o                         
 -15   2   1         54.29        -31.32       505.67 o                         
 -14   2   1      12788.48      12373.32       890.52 o                         
 -13   2   1       3744.19       3714.23       604.12 o                         
 -12   2   1       2174.50       2635.76       559.37 o                         
 -11   2   1      52260.87      46765.00      2680.51 o                         
 -10   2   1         35.21        272.97       375.90 o                         
  -7   2   1        250.21        380.37       228.22 o                         
  -6   2   1     134937.70     137765.54      2645.25 o                         
  -5   2   1       5357.37       5453.02       256.97 o                         
  -4   2   1     188686.28     182333.61      8797.81 o                         
  -3   2   1        687.19        765.22       156.62 o                         
  -2   2   1      11151.57      11962.22       271.92 o                         
  -1   2   1      13661.55      15666.53       282.27 o                         
   0   2   1      16014.73      16652.12       470.25 o                         
   1   2   1       5473.52       5515.82       181.18 o                         
   2   2   1      33387.91      34741.26       746.73 o                         
   3   2   1       9624.78       9692.81       398.27 o                         
   4   2   1      27436.57      27758.31       886.05 o                         
   5   2   1      14947.74      14668.99       617.55 o                         
   6   2   1      50049.08      46933.60      1512.54 o                         
   7   2   1      76966.58      77945.22      2389.64 o                         
   8   2   1         22.75         71.60       434.07 o                         
  12   2   1      38275.94      33275.96      1525.97 o                         
  13   2   1      15327.93      12534.42       953.17 o                         
  14   2   1      16087.79      16100.98      1074.00 o                         
  15   2   1      20599.48      20732.59      1217.19 o                         
  16   2   1      14838.15      14553.56       777.95 o                         
  17   2   1         54.98        505.83       572.80 o                         
  18   2   1       3695.52       4574.17      1056.10 o                         
  19   2   1      25971.53      28675.20      1586.38 o                         
  20   2   1       5746.18       6435.02       980.02 o                         
  21   2   1       6738.40       6873.57      1002.40 o                         
  22   2   1       4540.37       6458.09       795.70 o                         
  23   2   1       5078.20       5028.57       801.58 o                         
  24   2   1       5346.77       5761.86       871.55 o                         
 -24   3   1       9098.48       9831.97       933.57 o                         
 -23   3   1      14704.08      14072.87       813.28 o                         
 -22   3   1       1147.02       1344.52       634.49 o                         
 -21   3   1        867.21       1791.10       604.81 o                         
 -20   3   1       5088.65       5813.05      1539.39 o                         
 -19   3   1      32068.48      32640.50      2159.18 o                         
 -18   3   1       2378.96       2360.26       574.81 o                         
 -17   3   1      17378.41      17585.96      2087.58 o                         
 -16   3   1      23406.18      23413.22      1025.77 o                         
 -15   3   1      10951.78      11503.80       738.45 o                         
 -14   3   1      67025.75      58772.71      4649.51 o                         
 -13   3   1      24537.75      20833.64      1259.71 o                         
 -12   3   1      19359.37      17288.13      1510.31 o                         
 -11   3   1      63247.31      57674.09      4300.46 o                         
 -10   3   1      43438.07      44191.38      1218.88 o                         
  -9   3   1     268987.65     271303.09      5115.87 o                         
  -8   3   1       2686.04       2849.89       287.97 o                         
  -7   3   1      39786.78      40233.57      1007.74 o                         
  -6   3   1       1916.94       1903.31       214.06 o                         
  -5   3   1      13481.90      13133.55       443.71 o                         
  -4   3   1      95378.73      93782.25      1852.20 o                         
  -3   3   1      82560.72      82245.67      2358.31 o                         
  -2   3   1     234068.97     237911.73      4370.03 o                         
  -1   3   1     272108.54     275837.39      3495.92 o                         
   0   3   1        140.29        246.92        75.23 o                         
   1   3   1      96199.14     100255.51      1311.06 o                         
   2   3   1      28035.25      28458.04       611.70 o                         
   3   3   1      90904.13      86020.81      7124.17 o                         
   4   3   1      26350.43      26530.50       685.98 o                         
   5   3   1      62862.31      61835.29      1785.52 o                         
   6   3   1     403613.00     384991.55      9661.48 o                         
   7   3   1     302860.05     304432.95      7777.52 o                         
   8   3   1      85042.11      81753.42      2470.19 o                         
   9   3   1      40880.73      39603.58      1508.07 o                         
  10   3   1       2886.26       2304.22       398.66 o                         
  11   3   1      48087.34      39375.86      1290.61 o                         
  12   3   1       2698.04       1888.44       653.35 o                         
  13   3   1      42976.28      37661.44      1960.04 o                         
  14   3   1      25330.32      23531.06      1033.99 o                         
  15   3   1      57579.25      57049.45      6343.29 o                         
  16   3   1       4634.85       6071.57       666.35 o                         
  17   3   1       7328.24       7176.92       708.35 o                         
  18   3   1       4387.87       5199.74       683.84 o                         
  19   3   1       5068.53       6609.69       719.97 o                         
  20   3   1       1650.78       2821.64       554.76 o                         
  21   3   1       5691.49       6869.94       741.70 o                         
  22   3   1       3548.67       4389.23       776.41 o                         
  23   3   1       7749.50       8388.79       737.12 o                         
  24   3   1        814.66        375.90      1087.42 o                         
 -24   4   1       1538.55       2986.24      1071.76 o                         
 -23   4   1       2708.41       1545.40       850.29 o                         
 -22   4   1       1638.79       2680.42       706.68 o                         
 -21   4   1      11757.51      12630.02       803.33 o                         
 -20   4   1      22647.32      24582.03       994.06 o                         
 -19   4   1      45113.75      47228.10      1372.29 o                         
 -18   4   1      13247.88      12703.48       771.03 o                         
 -17   4   1       3056.71       2936.80       534.83 o                         
 -16   4   1       4693.09       3790.30       935.27 o                         
 -15   4   1      30984.05      26301.06      1143.01 o                         
 -14   4   1      35798.97      30207.12      1617.71 o                         
 -13   4   1      41666.74      38160.30      3405.46 o                         
 -12   4   1       2495.02       2347.82       689.15 o                         
 -11   4   1      34749.81      35358.85      1114.56 o                         
 -10   4   1       2059.29       2174.82       339.04 o                         
  -9   4   1       3421.34       3918.92       357.94 o                         
  -8   4   1        920.90       1031.05       245.85 o                         
  -7   4   1       4900.55       4739.24       331.15 o                         
  -6   4   1        150.47        433.24       210.32 o                         
  -5   4   1       5021.41       4773.16       286.63 o                         
  -4   4   1      60011.93      58644.62      1901.87 o                         
  -3   4   1      17610.35      18422.70       453.56 o                         
  -2   4   1      61324.94      59581.78      1361.57 o                         
  -1   4   1      12280.78      12072.03       272.83 o                         
   0   4   1      30794.66      31542.45       504.01 o                         
   1   4   1     154595.07     158039.88      1684.82 o                         
   2   4   1      10725.01      10182.70       355.95 o                         
   3   4   1      82843.55      81556.05      1334.09 o                         
   4   4   1          3.76         93.00       151.00 o                         
   5   4   1        267.62        432.70       183.47 o                         
   6   4   1      30805.80      31551.66       868.66 o                         
   7   4   1      23382.90      23842.20       613.95 o                         
   8   4   1       2660.67       2985.81       279.28 o                         
   9   4   1      79566.71      81538.39      1559.80 o                         
  10   4   1      16461.81      16751.24       650.46 o                         
  11   4   1      54815.96      55515.54      1489.41 o                         
  12   4   1      24847.26      24126.92      1012.84 o                         
  13   4   1       3878.47       2562.50       544.01 o                         
  14   4   1      58279.68      46664.84      4356.39 o                         
  15   4   1       1129.21        943.41       454.41 o                         
  16   4   1       1708.29       1654.16       760.11 o                         
  17   4   1      17295.12      17246.74       866.13 o                         
  18   4   1        283.18        441.68       512.57 o                         
  19   4   1      52170.32      53381.48      1471.30 o                         
  20   4   1       6052.40       6591.69       690.16 o                         
  21   4   1       4335.02       5248.35       779.23 o                         
  22   4   1        179.11        951.32       732.81 o                         
  23   4   1        116.64         47.78       866.68 o                         
 -24   5   1      21017.86      20490.94      1870.54 o                         
 -23   5   1       1052.86        558.93      1005.09 o                         
 -22   5   1        222.73       -731.74       850.68 o                         
 -21   5   1       1936.67       1016.70       621.75 o                         
 -20   5   1      33171.66      32516.69      1540.30 o                         
 -19   5   1      19459.98      19338.50       952.24 o                         
 -18   5   1      15385.00      13541.05       949.43 o                         
 -17   5   1       8444.10       6986.41       754.24 o                         
 -16   5   1       5844.46       3717.06       598.72 o                         
 -15   5   1      14741.49      12073.87       962.96 o                         
 -14   5   1       8745.34       6700.47      1420.81 o                         
 -13   5   1       7790.85       8559.15       555.98 o                         
 -12   5   1     109844.66     113370.04      4653.98 o                         
 -11   5   1      23287.83      23392.66      2378.45 o                         
 -10   5   1      18818.50      20135.02       761.87 o                         
  -9   5   1       2542.17       2989.40       350.44 o                         
  -8   5   1        621.19       1439.44       483.30 o                         
  -7   5   1      36908.67      36407.32       989.91 o                         
  -6   5   1      14114.65      13366.66       523.61 o                         
  -5   5   1      11390.19      10734.27       453.58 o                         
  -4   5   1     244905.87     251412.58      4681.87 o                         
  -3   5   1      18301.88      19827.03       872.97 o                         
  -2   5   1     235392.68     238297.92      3042.31 o                         
  -1   5   1     166540.65     170551.94      2319.95 o                         
   0   5   1         41.28        111.25        97.96 o                         
   1   5   1       6233.73       6209.82       136.32 o                         
   2   5   1      29705.28      29268.11       415.85 o                         
   3   5   1        205.45        416.49        96.51 o                         
   4   5   1      97815.41      99275.52      2546.46 o                         
   5   5   1        694.78        946.58       187.69 o                         
   6   5   1      69065.42      70270.50      1595.45 o                         
   7   5   1      24194.07      25070.81      1013.58 o                         
   8   5   1       2534.50       2731.38       334.45 o                         
   9   5   1      29480.05      32605.05      1210.48 o                         
  10   5   1       4246.69       5528.34       398.80 o                         
  11   5   1       6263.87       6767.62       599.45 o                         
  12   5   1      19081.11      19282.09       764.07 o                         
  13   5   1       3062.66       1776.95       444.94 o                         
  14   5   1      66462.49      59464.71      2693.94 o                         
  15   5   1      43013.85      36844.51      2224.07 o                         
  16   5   1        501.67       -554.42       554.42 o                         
  17   5   1      18373.38      17120.66      1118.96 o                         
  18   5   1      20364.26      20696.23      1169.16 o                         
  19   5   1        979.53        966.56       687.57 o                         
  20   5   1       7498.56       7337.07      1091.07 o                         
  21   5   1       2871.07       3284.22       784.18 o                         
  22   5   1        818.01       2015.50       769.10 o                         
  23   5   1       2997.46       5750.31      1096.37 o                         
 -23   6   1       4847.54       6024.03      1438.71 o                         
 -22   6   1       4646.79       4743.12      1975.70 o                         
 -21   6   1      12757.45      13820.18      1834.74 o                         
 -20   6   1         45.36        154.03       686.14 o                         
 -19   6   1       1272.81        915.38       714.94 o                         
 -18   6   1       2227.31       1774.97       774.17 o                         
 -17   6   1       6353.37       4634.88       798.69 o                         
 -16   6   1       2665.90       1056.10       814.45 o                         
 -15   6   1          4.47       -214.80       765.22 o                         
 -14   6   1      37199.75      33329.66      2076.39 o                         
 -13   6   1      26767.26      28554.85      1626.66 o                         
 -12   6   1      33861.16      36076.37      1461.08 o                         
 -11   6   1      58025.41      60335.00      1593.23 o                         
 -10   6   1        322.11        629.44       328.60 o                         
  -9   6   1         77.78        290.90       289.21 o                         
  -8   6   1       6080.63       6400.51       693.62 o                         
  -7   6   1       2348.81       2752.69       325.57 o                         
  -6   6   1       5078.69       4929.16       308.52 o                         
  -5   6   1       6757.21       6187.30       390.52 o                         
  -4   6   1       1801.77       1799.61       271.40 o                         
  -3   6   1        121.83        235.10       139.96 o                         
  -2   6   1     108888.82     106356.67      1596.62 o                         
  -1   6   1     113817.54     115838.27      1388.86 o                         
   0   6   1      81612.79      82881.50      1160.01 o                         
   1   6   1       6158.68       6227.45       240.18 o                         
   2   6   1     154794.83     154436.58      1587.96 o                         
   3   6   1      13999.10      13586.43       308.57 o                         
   4   6   1     311186.96     307567.98      5526.36 o                         
   5   6   1        718.93        787.22       153.01 o                         
   6   6   1       8090.72       7822.60       309.00 o                         
   7   6   1      31987.75      32001.08       682.23 o                         
   8   6   1      34742.32      37172.41       965.87 o                         
   9   6   1     131890.28     135300.44      2895.02 o                         
  10   6   1      15577.07      16416.88      1353.68 o                         
  11   6   1      37489.50      39042.52      2868.46 o                         
  12   6   1       4127.59       3663.35       545.33 o                         
  13   6   1       4500.57       4322.83       962.12 o                         
  14   6   1       2501.61       1244.04       801.02 o                         
  15   6   1       7535.18       4528.68      1051.62 o                         
  16   6   1       1355.89       1405.14       984.50 o                         
  17   6   1      12240.58      12834.25      1561.77 o                         
  18   6   1        421.28          2.74       839.06 o                         
  19   6   1        330.24        286.70       773.43 o                         
  20   6   1       3790.93       4152.65       849.08 o                         
  21   6   1       2238.06       1412.97       797.87 o                         
  22   6   1        373.02        529.92      1094.13 o                         
 -23   7   1       4147.62       2953.49      1369.34 o                         
 -22   7   1       5517.90       6459.96       974.66 o                         
 -21   7   1       1138.06        412.43       827.60 o                         
 -20   7   1      24916.85      23316.68      1344.22 o                         
 -19   7   1       2104.46       1837.00       766.24 o                         
 -18   7   1       2796.07        537.53       757.01 o                         
 -17   7   1       5353.24       3741.08      1074.00 o                         
 -16   7   1       5922.65       5208.88      1132.17 o                         
 -15   7   1       7566.36       6452.92      1145.60 o                         
 -14   7   1       8739.79       8471.14      1208.24 o                         
 -13   7   1      13783.57      15241.78      1418.57 o                         
 -12   7   1      66672.84      70747.19      1841.65 o                         
 -11   7   1       8482.47       9413.08       758.51 o                         
 -10   7   1      59665.47      58937.19      1295.61 o                         
  -9   7   1     100607.32     100618.77      1909.90 o                         
  -8   7   1       3637.95       4111.91       340.81 o                         
  -7   7   1      31272.68      31195.88       689.29 o                         
  -6   7   1      20815.86      20326.51       493.71 o                         
  -5   7   1      20339.46      21442.37       756.91 o                         
  -4   7   1      19292.79      18945.26       465.47 o                         
  -3   7   1        178.55        290.40        60.12 o                         
  -2   7   1       6245.65       6223.79       293.65 o                         
  -1   7   1      11318.50      11109.18       334.40 o                         
   0   7   1      32949.35      32495.48       563.32 o                         
   1   7   1       3064.05       3169.80       259.84 o                         
   2   7   1        178.57        283.16        84.24 o                         
   3   7   1       6534.30       6590.50       198.08 o                         
   4   7   1        793.65        878.38       132.26 o                         
   5   7   1       1683.65       1869.15       151.09 o                         
   6   7   1      40345.92      41249.03      1366.97 o                         
   7   7   1     113191.59     112420.14      1540.16 o                         
   8   7   1       4616.84       4757.54       311.81 o                         
   9   7   1     147084.78     149073.03      4180.96 o                         
  10   7   1      50253.73      49427.73      2001.67 o                         
  11   7   1       4469.93       4073.45       712.09 o                         
  12   7   1        477.30        411.67       352.97 o                         
  13   7   1        186.71        459.83       493.37 o                         
  14   7   1       2403.70       1619.94       935.27 o                         
  15   7   1       2881.74       1960.04       980.02 o                         
  16   7   1       6953.92       5190.98      1230.62 o                         
  17   7   1       2281.29       1427.52      1047.15 o                         
  18   7   1       4403.08       2168.70      1033.72 o                         
  19   7   1        669.31       -123.37       850.56 o                         
  20   7   1        151.72       -633.34       835.21 o                         
  21   7   1       1554.58       1194.89       880.39 o                         
  22   7   1       1395.71        956.69       882.19 o                         
 -22   8   1      43412.81      44162.60      5302.85 o                         
 -21   8   1      11471.34      10322.89      1622.18 o                         
 -20   8   1      17094.99      14879.83      1218.00 o                         
 -19   8   1       6665.90       4523.33       956.53 o                         
 -18   8   1        132.93      -1248.52      1248.52 o                         
 -17   8   1        453.31       -707.05      1011.35 o                         
 -16   8   1       4563.91       3633.68      1127.70 o                         
 -15   8   1       1039.25       1512.54       953.17 o                         
 -14   8   1       8745.19       7620.89      1199.29 o                         
 -13   8   1      20185.46      22442.03      1696.02 o                         
 -12   8   1      14094.69      13823.22      1315.64 o                         
 -11   8   1        355.02       1234.73       496.72 o                         
 -10   8   1      51839.87      51863.41      1213.26 o                         
  -9   8   1      11615.97      11327.82       513.50 o                         
  -8   8   1      10990.89      11596.09       495.41 o                         
  -7   8   1      31720.71      30870.39       719.15 o                         
  -6   8   1      80083.74      81104.41      1511.61 o                         
  -5   8   1       7108.10       6904.83       253.54 o                         
  -4   8   1      63856.32      63015.89       709.42 o                         
  -3   8   1      25559.38      25818.88       575.89 o                         
  -2   8   1      32977.93      32388.03       657.02 o                         
  -1   8   1        466.66        485.22       164.56 o                         
   0   8   1      55947.64      55345.20       986.15 o                         
   1   8   1      13727.00      14765.32       421.78 o                         
   2   8   1      11507.14      12612.44       534.06 o                         
   3   8   1      11681.68      11467.47       376.57 o                         
   4   8   1       4501.45       4422.68       222.47 o                         
   5   8   1       4866.93       4610.67       223.19 o                         
   6   8   1      48066.97      48663.64       727.23 o                         
   7   8   1      23756.78      23905.58       484.62 o                         
   8   8   1       9127.30       9643.75       496.06 o                         
   9   8   1      10786.45      11184.06       454.12 o                         
  10   8   1       7863.34       7925.24       502.52 o                         
  11   8   1        443.18        818.67       395.30 o                         
  12   8   1      50973.87      47219.13      2761.06 o                         
  13   8   1      29138.74      29591.33      1276.67 o                         
  14   8   1       7533.05       7607.47      1306.69 o                         
  15   8   1       4414.41       4949.33      1248.52 o                         
  16   8   1        695.67       -939.75      1127.70 o                         
  17   8   1      21502.33      14583.96      1772.09 o                         
  18   8   1       2667.46       2599.96      1338.02 o                         
  19   8   1      28043.33      24420.96      1866.07 o                         
  20   8   1       6718.65       5348.26      1050.03 o                         
  21   8   1      13611.97      13109.19      1242.76 o                         
 -21   9   1      17076.81      16171.62      3926.80 o                         
 -20   9   1       6700.10       5031.45      1013.85 o                         
 -19   9   1         95.88       -581.75      1431.99 o                         
 -18   9   1       4701.14       1436.47      1199.29 o                         
 -17   9   1      43475.18      38135.79      2613.39 o                         
 -16   9   1       5719.27       4157.26      1208.24 o                         
 -15   9   1      10532.44      12462.82      1552.82 o                         
 -14   9   1       2176.02       3535.06       673.48 o                         
 -13   9   1       5299.14       6168.51      1029.25 o                         
 -12   9   1       1608.91       1107.22       408.85 o                         
 -11   9   1         63.36       -123.76       376.32 o                         
 -10   9   1      11702.48      11228.66       466.26 o                         
  -9   9   1      18464.10      17609.79       502.29 o                         
  -8   9   1        660.96        538.45       226.38 o                         
  -7   9   1        918.80       1004.99       192.28 o                         
  -6   9   1      41610.04      41850.30       634.75 o                         
  -5   9   1        353.80        358.44       127.63 o                         
  -4   9   1      12092.21      10582.17       538.74 o                         
  -3   9   1       7392.01       7182.69       396.14 o                         
  -2   9   1      66218.26      63613.51      1061.27 o                         
  -1   9   1     311481.33     303951.67      4136.13 o                         
   0   9   1        168.01         37.54       208.70 o                         
   1   9   1     232098.18     231024.85      2658.21 o                         
   2   9   1      17816.85      17290.26       453.36 o                         
   3   9   1       1056.12       1195.71       271.24 o                         
   4   9   1      27020.39      26223.29       457.50 o                         
   5   9   1       2056.92       2257.95       172.09 o                         
   6   9   1       4984.21       4986.74       241.84 o                         
   7   9   1        647.78        764.10       187.36 o                         
   8   9   1       6284.91       6521.36       296.15 o                         
   9   9   1       8206.39       8231.00       412.74 o                         
  10   9   1      14806.06      15831.42       554.89 o                         
  11   9   1       5265.78       6365.97       787.45 o                         
  12   9   1        815.40       1479.17       637.68 o                         
  13   9   1         55.62        188.93       546.60 o                         
  14   9   1      11760.85      11062.15      1534.92 o                         
  15   9   1       3570.23       2340.41      1078.47 o                         
  16   9   1      11357.40       8059.44      1566.24 o                         
  17   9   1      38069.75      28890.48      2443.34 o                         
  18   9   1      17687.35      11912.40      1857.12 o                         
  19   9   1       1027.14        818.92      1405.14 o                         
  20   9   1       5120.47       2765.85      1039.38 o                         
  21   9   1      10671.52       8636.71      1785.52 o                         
 -20  10   1         48.95      -1055.45      1055.45 o                         
 -19  10   1       1020.93      -1136.65      1485.69 o                         
 -18  10   1       1016.80       -912.90      1512.54 o                         
 -17  10   1       2288.16         98.45      1311.17 o                         
 -16  10   1        386.62      -1248.52      1248.52 o                         
 -15  10   1         87.02       -872.62      1109.80 o                         
 -14  10   1      24522.57      24706.25      1158.10 o                         
 -13  10   1      11769.57      11732.89       691.45 o                         
 -12  10   1      47733.33      48051.69      1236.13 o                         
 -11  10   1      74532.62      75744.46      1626.70 o                         
 -10  10   1        456.89        474.74       355.17 o                         
  -9  10   1       6911.25       6290.05       378.64 o                         
  -8  10   1       7765.59       7987.94       314.27 o                         
  -7  10   1      22722.55      23161.58       450.13 o                         
  -6  10   1       1923.31       1903.37       183.56 o                         
  -5  10   1      19373.06      18501.61       769.52 o                         
  -4  10   1      11673.21      11914.73       448.54 o                         
  -3  10   1       7824.92       7135.96       370.22 o                         
  -2  10   1      23160.93      22747.10       595.81 o                         
  -1  10   1       1223.85       1109.13       281.31 o                         
   0  10   1      35142.44      34866.98       742.03 o                         
   1  10   1       8599.24       8561.21       385.31 o                         
   2  10   1      30958.83      30404.64       639.56 o                         
   3  10   1       1395.99       1417.28       286.63 o                         
   4  10   1      65495.98      61479.17      2308.97 o                         
   5  10   1      15735.33      15472.46       498.71 o                         
   6  10   1      16786.15      16666.80       481.35 o                         
   7  10   1       3067.55       3153.61       228.03 o                         
   8  10   1      14946.16      14447.61       425.64 o                         
   9  10   1      50025.86      49680.16      1193.61 o                         
  10  10   1        483.21        666.96       324.57 o                         
  11  10   1      74949.74      80991.90      2709.50 o                         
  12  10   1      12656.21      12286.35       729.30 o                         
  13  10   1       8058.34       7908.32       694.85 o                         
  14  10   1       2430.29       2268.82      1078.47 o                         
  15  10   1         10.33        680.20      1091.90 o                         
  16  10   1       2067.82       2259.87      1351.44 o                         
  17  10   1       2130.09       -532.52      1418.57 o                         
  18  10   1        504.01      -1302.22      1552.82 o                         
  19  10   1       4259.81       1960.04      1588.62 o                         
  20  10   1        325.11      -1154.52      1154.52 o                         
 -19  11   1       1491.26       -769.70      1557.29 o                         
 -18  11   1         91.84      -1508.07      1570.72 o                         
 -17  11   1        353.63       -724.95      1521.49 o                         
 -16  11   1        253.39        196.90      1311.17 o                         
 -15  11   1       1493.28        460.92      1190.34 o                         
 -14  11   1      12647.03       8946.66      3479.30 o                         
 -13  11   1        975.94       -353.93       762.40 o                         
 -12  11   1        930.97        392.05       667.58 o                         
 -11  11   1       6235.06       6315.80       529.14 o                         
 -10  11   1      29411.00      31393.56       916.31 o                         
  -9  11   1     133303.79     134450.68      2787.90 o                         
  -8  11   1         20.40        317.99       213.22 o                         
  -7  11   1      61886.62      56506.70      1259.19 o                         
  -6  11   1        396.03        547.07        91.56 o                         
  -5  11   1         95.27        235.06       422.35 o                         
  -4  11   1      12506.71      12528.79       628.47 o                         
  -3  11   1        456.77        566.78       295.92 o                         
  -2  11   1        208.92        199.70       281.63 o                         
  -1  11   1      32840.84      31626.36       820.19 o                         
   0  11   1        142.07        422.63       296.05 o                         
   1  11   1       7098.32       7289.99       390.44 o                         
   2  11   1       8661.25       9443.07       432.33 o                         
   3  11   1        330.95        342.23       307.27 o                         
   4  11   1      26604.47      26821.80       804.11 o                         
   5  11   1        957.64        877.14       133.81 o                         
   6  11   1       5507.40       4847.39       234.15 o                         
   7  11   1      58978.97      56472.80      1560.34 o                         
   8  11   1        221.24        184.88       260.38 o                         
   9  11   1     102270.33     103483.56      2103.02 o                         
  10  11   1      33262.33      34899.33      1259.89 o                         
  11  11   1        353.19        455.43       407.85 o                         
  12  11   1        166.12       1036.39       626.65 o                         
  13  11   1         79.41       -170.33       712.76 o                         
  14  11   1       2303.76       1320.12      1181.39 o                         
  15  11   1       3259.92        201.37      1288.79 o                         
  16  11   1         74.98      -1669.17      1669.17 o                         
  18  11   1       3616.57        116.35      1597.57 o                         
  19  11   1       6007.48       4040.91      1704.97 o                         
 -18  12   1        424.91       -792.07      1619.94 o                         
 -17  12   1       2366.93        219.27      1467.79 o                         
 -16  12   1        778.87       -411.70      1351.44 o                         
 -15  12   1      19104.86      16570.85      1951.09 o                         
 -14  12   1       3361.24       3204.09      1369.34 o                         
 -13  12   1      26898.74      26800.66      2147.99 o                         
 -12  12   1       1015.14       1401.73       555.94 o                         
 -11  12   1      30892.76      32500.09      1785.31 o                         
 -10  12   1         72.62        438.98       627.39 o                         
  -9  12   1        689.67        483.70       243.88 o                         
  -8  12   1        327.30        481.68       150.89 o                         
  -7  12   1      45311.73      35188.58       988.97 o                         
  -6  12   1       3751.43       4600.28       962.12 o                         
  -5  12   1      38636.62      39460.38      2080.87 o                         
  -4  12   1     112494.89     111865.57      3960.36 o                         
  -3  12   1     116833.10     115222.05      2295.52 o                         
  -2  12   1      49377.27      48750.75      1577.38 o                         
  -1  12   1      18501.01      16375.09       887.80 o                         
   0  12   1       1737.13       1759.21       466.34 o                         
   1  12   1     112939.15     112206.73      2870.82 o                         
   2  12   1      11063.66      12253.59       974.86 o                         
   3  12   1     121384.15     122266.09      3012.00 o                         
   4  12   1       3176.32       3383.75       611.79 o                         
   5  12   1      19446.58      19025.39      1071.56 o                         
   6  12   1       2103.78       2429.91       971.07 o                         
   7  12   1       2296.51       1815.72       234.36 o                         
   8  12   1       4625.51       4037.29       311.79 o                         
   9  12   1      34293.15      32535.58      1086.81 o                         
  10  12   1       4219.78       4123.62       807.91 o                         
  11  12   1      32412.95      33802.91      1138.98 o                         
  12  12   1      10116.09       8515.89      1503.59 o                         
  13  12   1       7586.86       6493.20      1485.69 o                         
  14  12   1      24461.58      22580.75      2268.82 o                         
  15  12   1       3761.76       1490.17      1472.27 o                         
  16  12   1        490.18      -1244.04      1552.82 o                         
  17  12   1      14654.96      10999.50      2022.69 o                         
 -17  13   1       1605.58       1472.27      1530.44 o                         
 -16  13   1       2915.71       2353.84      1445.42 o                         
 -15  13   1        776.33       2604.44      1351.44 o                         
 -14  13   1      21150.02      22454.70      1505.20 o                         
 -13  13   1        608.57        494.62       827.24 o                         
 -12  13   1      34376.89      38334.10      1752.98 o                         
 -11  13   1       4626.96       5042.93       491.37 o                         
 -10  13   1       5574.50       4953.64       433.89 o                         
  -9  13   1      25974.37      21788.17       873.46 o                         
  -8  13   1          1.70        595.17       872.62 o                         
  -7  13   1      31751.93      33240.16      2058.49 o                         
  -6  13   1        423.05        304.30       792.07 o                         
  -5  13   1         40.82        921.85       809.97 o                         
  -4  13   1      13342.82      13371.09       909.40 o                         
  -3  13   1         10.38        657.41       495.20 o                         
  -2  13   1      10270.99      11004.02       890.52 o                         
  -1  13   1      23268.37      24990.45      1126.37 o                         
   0  13   1      18671.62      17998.03       969.39 o                         
   1  13   1      19810.54      19065.32      1011.04 o                         
   2  13   1      25124.72      24166.44      1175.28 o                         
   3  13   1      17209.02      17820.63      1036.13 o                         
   4  13   1       4732.40       5370.87       950.93 o                         
   5  13   1      32852.57      35553.06      1581.91 o                         
   6  13   1       2634.22       2347.50       700.76 o                         
   7  13   1      11963.56      11482.80      1423.04 o                         
   8  13   1      32352.61      27965.88       662.87 o                         
   9  13   1       9167.52       8800.90       528.69 o                         
  10  13   1      21380.64      20168.66      1778.80 o                         
  11  13   1         25.51        272.37       926.32 o                         
  12  13   1       8327.03       8575.79      1079.07 o                         
  13  13   1      11602.29      12251.80      1249.85 o                         
  14  13   1       9967.24       7902.82      1745.24 o                         
  15  13   1          6.19       -331.15      1512.54 o                         
  16  13   1        106.58        707.05      1445.42 o                         
 -15  14   1         59.32        215.70       994.71 o                         
 -14  14   1      19753.76      20631.31      1471.26 o                         
 -13  14   1       1157.01       1622.88       893.47 o                         
 -12  14   1      19137.91      21252.91      1572.96 o                         
 -11  14   1      19149.70      20073.24      2731.98 o                         
 -10  14   1       2446.17       2886.59       804.64 o                         
  -9  14   1       2154.52        997.92       984.50 o                         
  -8  14   1       9660.28       9777.83      1369.34 o                         
  -7  14   1      12660.52      13089.32      1427.52 o                         
  -6  14   1        411.00       1275.37       912.90 o                         
  -5  14   1      12107.15      12838.96       982.51 o                         
  -4  14   1       1710.20        939.75       877.10 o                         
  -3  14   1      17329.73      16257.61      1423.04 o                         
  -2  14   1      11562.06      12030.19       868.49 o                         
  -1  14   1       5829.27       5854.10       705.30 o                         
   0  14   1      19642.70      18270.47      1023.35 o                         
   1  14   1       4949.93       5327.65       701.24 o                         
   2  14   1       1486.97       2116.67       939.75 o                         
   3  14   1       5302.05       4576.18       720.13 o                         
   4  14   1       6421.35       6850.29       822.64 o                         
   5  14   1      24478.29      26329.00      1955.57 o                         
   6  14   1        957.94       1850.03       736.13 o                         
   7  14   1      25872.50      25733.25      1374.75 o                         
   8  14   1      11716.14      11791.57      1472.27 o                         
   9  14   1       6256.95       6837.77      1360.39 o                         
  10  14   1       1337.23       2412.01      1141.12 o                         
  11  14   1      21130.54      20502.94      1387.41 o                         
  12  14   1      19638.26      19994.51      1423.87 o                         
  13  14   1       1927.32       1444.63       940.40 o                         
  14  14   1       9361.22       8542.67      1273.78 o                         
  15  14   1       1728.78        541.47      1539.39 o                         
 -13  15   1        206.36        861.10       905.36 o                         
 -12  15   1       9251.12      10445.97      1168.66 o                         
 -11  15   1       3344.45       3012.30       894.03 o                         
 -10  15   1       2996.86       2980.34      1212.72 o                         
  -9  15   1       2729.59       3902.18      1212.72 o                         
  -8  15   1        446.40        496.72      1020.30 o                         
  -7  15   1         50.17        827.87      1042.67 o                         
  -6  15   1        270.10        481.75      1123.22 o                         
  -5  15   1        864.97        384.85       962.12 o                         
  -4  15   1       2673.63       1288.79       935.27 o                         
  -3  15   1         21.90        586.22       895.00 o                         
  -2  15   1          8.69        564.95       589.83 o                         
  -1  15   1       3575.31       4194.92       713.29 o                         
   0  15   1       1680.86       2222.98       663.06 o                         
   1  15   1      12978.48      12601.55      1400.67 o                         
   2  15   1        203.96        890.52       944.22 o                         
   3  15   1         22.20        -67.12       926.32 o                         
   4  15   1       2650.46       2638.23       721.27 o                         
   5  15   1         66.26       -615.19       845.77 o                         
   6  15   1       4197.20       5459.19      1754.19 o                         
   7  15   1       3098.04       4665.86       884.92 o                         
   8  15   1       2647.76       3061.22       848.01 o                         
   9  15   1        998.97        402.75      1163.50 o                         
  10  15   1       7809.58       6810.92      1431.99 o                         
  11  15   1       1156.06        689.15      1226.14 o                         
  12  15   1       4386.34       4519.15      1017.43 o                         
  13  15   1       3095.79       2658.14      1414.09 o                         
 -11  16   1        639.16       1454.37      1226.14 o                         
 -10  16   1       6316.35       7482.17      1508.07 o                         
  -9  16   1       6332.91       6851.20      1391.72 o                         
  -8  16   1      11375.28      12297.66      1112.24 o                         
  -7  16   1       5537.44       6940.70      1355.92 o                         
  -6  16   1      25334.33      25628.22      1964.52 o                         
  -5  16   1      10827.89      11558.88      1467.79 o                         
  -4  16   1      32089.41      34452.88      2174.84 o                         
  -3  16   1      21105.29      20687.84      1713.92 o                         
  -2  16   1         46.06         58.17       890.52 o                         
  -1  16   1        492.50        854.99       625.67 o                         
   0  16   1        799.19       1013.64       648.31 o                         
   1  16   1      14284.65      12261.45      1405.14 o                         
   2  16   1       1152.44        863.67       988.97 o                         
   3  16   1      12361.27      13317.54      1552.82 o                         
   4  16   1       2884.59       2210.64      1203.77 o                         
   5  16   1      16276.86      15013.56      1709.44 o                         
   6  16   1      13861.46      15275.60      2570.88 o                         
   7  16   1       3092.72       3914.26       888.56 o                         
   8  16   1      16841.72      16631.99      1265.61 o                         
   9  16   1       1954.28       2737.77      1232.86 o                         
  10  16   1       1749.06       1704.97      1244.04 o                         
  -8  17   1        693.16       1270.89      1221.67 o                         
  -7  17   1       5300.00       5723.50      1338.02 o                         
  -6  17   1         59.85        492.25      1132.17 o                         
  -5  17   1         36.84       -268.50      1074.00 o                         
  -4  17   1        459.76        460.92      1038.20 o                         
  -3  17   1         34.41        -62.65      1002.40 o                         
  -2  17   1        659.27        434.07      1011.35 o                         
  -1  17   1        749.58       1557.29      1015.82 o                         
   0  17   1       1881.46       2649.19      1082.95 o                         
   1  17   1        133.22        671.25      1056.10 o                         
   2  17   1       2489.58       3776.88      1226.14 o                         
   3  17   1        668.13        711.52      1114.27 o                         
   4  17   1        728.81        662.30      1266.42 o                         
   5  17   1       6175.20       5889.07      1431.99 o                         
   6  17   1         51.82       -313.25      1244.04 o                         
   7  17   1       6038.61       6521.78      2192.74 o                         
 -25   0   2       6057.64       6369.83       806.43 o                         
 -24   0   2      12655.27      13989.53       942.70 o                         
 -23   0   2      42429.64      40789.45      1991.37 o                         
 -22   0   2        154.53       1561.77       832.35 o                         
 -21   0   2         46.02       1879.49       765.22 o                         
 -20   0   2        242.20       2787.91       778.65 o                         
 -19   0   2      21623.97      20526.74      1351.44 o                         
 -18   0   2     137862.75     143065.14      4443.66 o                         
 -17   0   2     132955.73     133900.38      4202.01 o                         
 -16   0   2      43342.90      45336.03      1955.57 o                         
 -15   0   2        400.37        322.20       563.85 o                         
 -14   0   2      21692.81      24115.67      1324.59 o                         
 -13   0   2       4007.98       5352.08       707.05 o                         
 -12   0   2     227736.07     274410.30      7540.34 o                         
 -11   0   2     258761.97     276876.01      7589.57 o                         
 -10   0   2      29590.42      34681.10      1539.39 o                         
  -9   0   2      89646.46      92560.50      2971.39 o                         
  -8   0   2      75659.83      71604.17      2403.06 o                         
  -7   0   2     670516.18     528960.63     13451.79 o                         
  -6   0   2     231957.13     206475.62      5548.98 o                         
  -5   0   2      79266.53      88649.37      2541.79 o                         
  -4   0   2      73383.78      83319.67      2291.19 o                         
  -3   0   2     113986.83     119643.09      3047.46 o                         
  -2   0   2     789280.78     739365.28     17967.05 o                         
   1   0   2      89871.12      87740.95      2282.24 o                         
  20   0   2      31924.16      28554.85      1588.62 o                         
  21   0   2        962.22       2291.19       890.52 o                         
  22   0   2      53055.09      53377.57      2282.24 o                         
  23   0   2       8261.42       7714.87      1105.32 o                         
 -25   1   2       4332.74       5082.40      1402.91 o                         
 -24   1   2      21057.77      23211.59      1141.23 o                         
 -23   1   2       1230.02       2043.43       638.81 o                         
 -22   1   2      12887.43      15124.31      1501.36 o                         
 -21   1   2       1724.31       2318.04       827.87 o                         
 -20   1   2        684.53       1319.70      1252.99 o                         
 -19   1   2      15026.61      15999.28      1103.08 o                         
 -18   1   2      11367.74      12772.25       766.97 o                         
 -17   1   2       6991.75       7927.99      1011.35 o                         
 -16   1   2      54952.62      59250.72      2494.80 o                         
 -15   1   2       1350.83       1415.80       452.13 o                         
 -14   1   2      20292.80      22283.05       917.42 o                         
 -13   1   2      99383.63     106356.73      2805.81 o                         
 -12   1   2      23610.10      22655.07      1917.53 o                         
 -11   1   2     346559.21     327034.55     32629.32 o                         
 -10   1   2       2406.48       2755.92       794.31 o                         
  -9   1   2       9232.38       8926.78       507.27 o                         
  -8   1   2      64801.28      70107.44      1659.65 o                         
  -7   1   2       3395.32       3512.82       297.51 o                         
  -6   1   2     462236.62     486284.27      8695.93 o                         
  -5   1   2       3546.70       3542.25       178.33 o                         
  -4   1   2        954.42       1017.18       107.45 o                         
  -3   1   2      49715.17      51301.36      1004.66 o                         
  -2   1   2       4686.84       4610.45       199.14 o                         
  -1   1   2      64098.95      67312.63      1105.38 o                         
   0   1   2     124285.30     126442.08      2249.81 o                         
   1   1   2      18508.95      20503.06       656.81 o                         
   2   1   2      28403.22      28590.16      1602.04 o                         
   3   1   2      72380.99      71425.17      2022.69 o                         
  16   1   2      12723.79      12198.80      1002.40 o                         
  17   1   2       2190.45       1977.94       742.85 o                         
  18   1   2        501.29        944.22       724.95 o                         
  19   1   2       9338.41      12579.17      1082.95 o                         
  20   1   2        337.42       2586.54       805.50 o                         
  21   1   2      18002.64      18504.05      1338.02 o                         
  22   1   2        408.82       1821.32       908.42 o                         
  23   1   2      11580.27      13939.57      1302.22 o                         
 -25   2   2        286.56        920.28       852.48 o                         
 -24   2   2       1097.91       1779.68       651.14 o                         
 -23   2   2      47142.79      47589.12      1644.56 o                         
 -22   2   2      28501.74      30763.59      2380.69 o                         
 -21   2   2      57951.96      60515.10      1789.69 o                         
 -20   2   2       2907.03       3366.05       591.09 o                         
 -19   2   2      51637.53      53898.77      2076.39 o                         
 -18   2   2      84479.37      84297.51      2629.05 o                         
 -17   2   2       4728.92       5790.63       747.32 o                         
 -16   2   2      14983.26      13796.37       966.60 o                         
 -15   2   2       8982.70       7661.17       769.70 o                         
 -14   2   2       4290.28       4005.11       617.55 o                         
 -13   2   2     175588.53     154593.64     15579.65 o                         
 -12   2   2      54581.64      51414.10      1383.59 o                         
 -11   2   2     138150.17     134143.25      2338.31 o                         
 -10   2   2     134526.86     139640.58      7690.25 o                         
  -9   2   2      61069.68      68570.13      2340.41 o                         
  -8   2   2      25408.43      26336.02      1749.72 o                         
  -7   2   2     118458.67     125510.03      2497.54 o                         
  -6   2   2     165165.52     164444.21      4573.43 o                         
  -5   2   2      20260.24      19994.06       548.67 o                         
  -4   2   2        854.89       1320.12       187.95 o                         
  -3   2   2     105703.02     109350.14      2015.21 o                         
  -2   2   2       2564.66       2301.61       110.04 o                         
  -1   2   2      31891.99      32250.63       421.94 o                         
   0   2   2       9121.64       8682.75       328.91 o                         
   1   2   2      38111.51      39092.98       627.62 o                         
   2   2   2      10629.41      10347.53       285.31 o                         
   3   2   2       9114.69      10820.95       554.90 o                         
   4   2   2      60032.26      57614.35      1215.84 o                         
   5   2   2     153974.25     151563.13      4072.23 o                         
   6   2   2       9595.86       9012.61       630.97 o                         
   7   2   2       2360.43       2107.72       514.62 o                         
   9   2   2     119487.39     100561.77      3275.69 o                         
  10   2   2      22347.40      20933.96      1217.19 o                         
  11   2   2     161414.55     157599.87      4788.23 o                         
  12   2   2      40001.01      37131.21      6513.33 o                         
  13   2   2        642.99        389.32       622.02 o                         
  14   2   2         42.90        156.62       608.60 o                         
  15   2   2        439.84       1919.77       680.20 o                         
  16   2   2       8683.77      10502.78       975.55 o                         
  17   2   2      94860.76     100906.34      3459.16 o                         
  18   2   2        421.42       1637.84       738.37 o                         
  19   2   2       8056.21      11120.33      1091.90 o                         
  20   2   2       7947.53       9643.58      1074.00 o                         
  21   2   2      22350.27      23408.62      1548.34 o                         
  22   2   2       2269.87       1525.97       953.17 o                         
  23   2   2       3790.78       4441.14       811.60 o                         
 -25   3   2      13002.19      15156.76      1615.47 o                         
 -24   3   2      13622.71      14956.59       995.41 o                         
 -23   3   2        471.99       1201.23       674.69 o                         
 -22   3   2      12175.01      13672.98       925.28 o                         
 -21   3   2       1392.69       2282.48       758.51 o                         
 -20   3   2        524.49       1292.01       552.66 o                         
 -19   3   2       3100.87       3821.58       613.54 o                         
 -18   3   2      40168.67      40009.62      1380.34 o                         
 -17   3   2      54434.78      52244.39      3984.97 o                         
 -16   3   2      10017.17       9874.89       697.02 o                         
 -15   3   2        335.63        797.63       417.11 o                         
 -14   3   2        537.51       -192.77       362.23 o                         
 -13   3   2      39557.61      33514.55      1179.99 o                         
 -12   3   2      47990.37      41173.30      2579.83 o                         
 -11   3   2      68470.83      68889.69      1772.09 o                         
 -10   3   2       7736.28       8591.96       787.60 o                         
  -9   3   2      32897.94      38041.81      1610.99 o                         
  -8   3   2       1596.35       1798.94       380.37 o                         
  -7   3   2      71706.90      70331.97      1520.87 o                         
  -6   3   2      49520.99      49603.50      1125.35 o                         
  -5   3   2        601.09       1032.01       259.55 o                         
  -4   3   2      14789.44      14418.39       671.25 o                         
  -3   3   2     159148.85     167157.30      2524.90 o                         
  -2   3   2      42409.44      43761.50       527.34 o                         
  -1   3   2      63192.69      64362.58       585.92 o                         
   0   3   2     241852.43     246914.66      2339.63 o                         
   1   3   2      55585.12      56856.53       899.95 o                         
   2   3   2     157596.42     157855.71      2295.12 o                         
   3   3   2     152489.26     144693.35      1910.86 o                         
   4   3   2      14019.90      14850.70       318.08 o                         
   5   3   2     421212.51     433037.78      7145.35 o                         
   6   3   2      59990.22      58840.36      4378.77 o                         
   7   3   2       2425.94       2422.57       382.61 o                         
   8   3   2      44151.64      41240.46      1429.76 o                         
   9   3   2      40036.73      37659.41      1206.01 o                         
  10   3   2     106923.17     100597.57      3392.04 o                         
  11   3   2      28593.35      20665.46      1320.12 o                         
  12   3   2        367.42        138.72       523.57 o                         
  13   3   2        865.49        957.65       635.45 o                         
  14   3   2        183.94        235.27       637.68 o                         
  15   3   2      13550.79      14055.81      2604.44 o                         
  16   3   2      49806.16      49895.57      5571.35 o                         
  17   3   2       5638.16       5647.24       789.83 o                         
  18   3   2       1948.04       3247.42       798.78 o                         
  19   3   2       4725.59       6191.35       743.74 o                         
  20   3   2       3159.51       5052.25      1078.47 o                         
  21   3   2      39692.27      42420.91      1953.33 o                         
  22   3   2        403.50        571.25       738.86 o                         
  23   3   2       3711.09       4078.89      1000.16 o                         
 -24   4   2       1708.19       2055.91       763.04 o                         
 -23   4   2      41580.65      42891.84      1343.91 o                         
 -22   4   2       1299.30       2112.06       874.86 o                         
 -21   4   2      28238.14      27916.52      2812.53 o                         
 -20   4   2       7424.03       8948.80       809.64 o                         
 -19   4   2       9790.94       9436.67       790.69 o                         
 -18   4   2      66926.21      65628.71      2497.04 o                         
 -17   4   2      57275.43      51677.93      1642.74 o                         
 -16   4   2       1156.91        664.53       539.24 o                         
 -15   4   2      10822.30       8212.99       676.30 o                         
 -14   4   2      66477.03      58675.68      1780.18 o                         
 -13   4   2      22567.59      21513.59       932.84 o                         
 -12   4   2     127207.27     131987.57      5640.71 o                         
 -11   4   2     145187.22     151075.36      3154.98 o                         
 -10   4   2      43958.80      45737.98      1231.72 o                         
  -9   4   2        865.35       1050.38       260.92 o                         
  -8   4   2       7297.92       7607.91       406.96 o                         
  -7   4   2     366425.37     348357.33      6349.81 o                         
  -6   4   2      38215.82      36161.20       921.94 o                         
  -5   4   2         77.57        282.71       151.50 o                         
  -4   4   2      25616.00      26174.47       697.02 o                         
  -3   4   2     261905.15     270096.47      4009.71 o                         
  -2   4   2    1063177.79    1059514.89      9810.75 o                         
  -1   4   2      90693.78      91135.09       943.23 o                         
   0   4   2     216090.71     218985.51      1853.59 o                         
   1   4   2      37169.48      37631.87       581.51 o                         
   2   4   2      23061.50      23629.52       468.98 o                         
   3   4   2      12516.43      12086.47       410.31 o                         
   4   4   2       9726.22       9818.73       270.68 o                         
   5   4   2      93599.25      96127.62      1411.40 o                         
   6   4   2     331935.24     335934.98      4368.57 o                         
   7   4   2      25370.05      25218.49       834.58 o                         
   8   4   2       4607.22       5053.55       447.50 o                         
   9   4   2       1024.72       1485.67       316.58 o                         
  10   4   2      50253.87      49834.76      3262.26 o                         
  11   4   2      86344.43      81874.50      2058.20 o                         
  12   4   2      47649.12      41532.30      2036.12 o                         
  13   4   2     147262.16     115190.48      4108.03 o                         
  14   4   2      55358.92      45470.28      2322.52 o                         
  15   4   2      72946.17      68532.54      4768.09 o                         
  16   4   2     160601.99     155844.71      7656.69 o                         
  17   4   2      12177.01      11522.39       757.59 o                         
  18   4   2      23074.15      23233.05      1313.99 o                         
  19   4   2       1830.63       2198.65       766.10 o                         
  20   4   2      19613.78      22581.88       989.53 o                         
  21   4   2        385.60        869.24       612.36 o                         
  22   4   2      43740.32      47770.88      1475.72 o                         
  23   4   2      27492.77      27880.85      1450.24 o                         
 -24   5   2       1773.02       1827.80       776.62 o                         
 -23   5   2       6841.06       8141.31      1109.80 o                         
 -22   5   2       2252.08       2594.01       739.72 o                         
 -21   5   2        612.91       1297.40       652.35 o                         
 -20   5   2       1029.22       1019.01       623.45 o                         
 -19   5   2        356.81        572.17       599.57 o                         
 -18   5   2      11109.90      11011.86       865.20 o                         
 -17   5   2        544.23       -322.08       595.54 o                         
 -16   5   2       2860.75       1909.54       646.63 o                         
 -15   5   2      35647.62      30747.59      1942.14 o                         
 -14   5   2       6188.28       6256.02       953.17 o                         
 -13   5   2     116017.87     121920.26      6374.61 o                         
 -12   5   2      32954.92      34370.20      2038.35 o                         
 -11   5   2     116375.24     118943.53      2600.01 o                         
 -10   5   2       5015.17       5595.29       410.63 o                         
  -9   5   2       4270.93       5006.79       394.58 o                         
  -8   5   2      53715.08      56445.31      2226.30 o                         
  -7   5   2      11011.88      10979.75       490.22 o                         
  -6   5   2     371310.30     359423.02      8688.18 o                         
  -5   5   2      50861.05      51542.55      1221.29 o                         
  -4   5   2      76331.71      75115.18      1335.07 o                         
  -3   5   2       5847.52       6475.74       193.61 o                         
  -2   5   2       6995.03       6619.31       142.62 o                         
  -1   5   2     161206.44     162205.95      1656.12 o                         
   0   5   2     192149.65     188531.34      1727.88 o                         
   1   5   2       1476.81       1697.33        86.54 o                         
   2   5   2      67506.62      68769.03      1003.83 o                         
   3   5   2      20410.47      20122.02       434.08 o                         
   4   5   2     252014.59     251050.85      2922.83 o                         
   5   5   2     294410.48     292464.29      3797.21 o                         
   6   5   2      13809.47      13369.95       389.12 o                         
   7   5   2       9097.30       8898.22       362.92 o                         
   8   5   2       9239.27      10950.13      1197.06 o                         
   9   5   2      25420.60      26649.87       663.10 o                         
  10   5   2     184511.39     187077.68      3803.74 o                         
  11   5   2       4636.96       5340.13       455.79 o                         
  12   5   2      24493.85      24839.29       964.80 o                         
  13   5   2        350.67        554.70       412.61 o                         
  14   5   2          0.26       -548.34       629.93 o                         
  15   5   2       1318.62        548.63      1644.56 o                         
  16   5   2      53928.85      52874.26      7072.71 o                         
  17   5   2       6715.60       4757.57       836.56 o                         
  18   5   2      20736.74      22010.74      1050.94 o                         
  19   5   2      19422.84      20939.19      1032.73 o                         
  20   5   2       1229.29       1015.82       702.47 o                         
  21   5   2      46856.95      49243.97      1506.86 o                         
  22   5   2       2165.53       2522.88      1096.72 o                         
 -24   6   2       1169.20       1467.79      1235.09 o                         
 -23   6   2       5418.93       6558.43      1787.75 o                         
 -22   6   2      14979.22      16035.02      1653.51 o                         
 -21   6   2      37167.91      39777.71      1570.62 o                         
 -20   6   2       8109.38       8401.35      1416.33 o                         
 -19   6   2      37587.73      34678.67      1477.65 o                         
 -18   6   2      25550.24      23037.73      1208.87 o                         
 -17   6   2         96.87       -371.29       625.67 o                         
 -16   6   2      18491.34      14762.96      1472.27 o                         
 -15   6   2      34046.71      32765.81      2067.44 o                         
 -14   6   2        752.08       1006.87       698.10 o                         
 -13   6   2     197393.65     202940.89      4716.63 o                         
 -12   6   2       8166.97       9617.54       841.30 o                         
 -11   6   2     115368.22     117536.28      2575.99 o                         
 -10   6   2      63980.11      65251.01      1611.96 o                         
  -9   6   2      17516.38      16890.76       890.52 o                         
  -8   6   2      67348.64      65120.98      2599.96 o                         
  -7   6   2      24749.48      24857.49       717.00 o                         
  -6   6   2      44283.78      42864.13       900.16 o                         
  -5   6   2     166878.13     160704.89      3189.59 o                         
  -4   6   2       1350.57       1506.43       178.43 o                         
  -3   6   2     478867.77     472708.63      4879.41 o                         
  -2   6   2       4074.37       4476.70       147.93 o                         
  -1   6   2      25233.62      26040.51       501.86 o                         
   0   6   2     160087.38     156885.18      1795.25 o                         
   1   6   2      15669.52      15750.21       262.11 o                         
   2   6   2      69336.64      69953.13       875.27 o                         
   3   6   2      89087.32      89469.86      1383.08 o                         
   4   6   2      45540.71      44260.69       972.81 o                         
   5   6   2     518777.36     501443.08      6348.55 o                         
   6   6   2       3805.76       3991.05       220.52 o                         
   7   6   2       4380.09       4450.68       245.17 o                         
   8   6   2      17237.28      17757.87       585.71 o                         
   9   6   2      68939.22      69583.86      3199.18 o                         
  10   6   2      16086.01      16162.87       748.70 o                         
  11   6   2     126005.47     113875.87      7840.68 o                         
  12   6   2      58043.27      60957.80      1455.78 o                         
  13   6   2      39773.83      45868.62      4942.62 o                         
  14   6   2        132.31        165.57       827.87 o                         
  15   6   2       3913.07       4322.83      1123.22 o                         
  16   6   2      11603.38       9863.67      3602.36 o                         
  17   6   2     113194.74     101160.84     14700.31 o                         
  18   6   2       1699.86       1283.51       781.27 o                         
  19   6   2       8829.53       8092.05       990.00 o                         
  20   6   2        133.26       -313.83       948.70 o                         
  21   6   2      26716.64      27752.50      1441.18 o                         
  22   6   2      15027.22      16207.19      1191.58 o                         
 -23   7   2      22213.59      25347.21      2273.29 o                         
 -22   7   2       2393.58       1618.42       809.17 o                         
 -21   7   2      15366.49      17748.37      2262.10 o                         
 -20   7   2       5265.59       5338.16      1572.96 o                         
 -19   7   2      25399.82      23901.99      1300.24 o                         
 -18   7   2       6464.11       5194.28       815.44 o                         
 -17   7   2      30862.74      23372.82      1924.24 o                         
 -16   7   2       4152.95       4694.25      1082.95 o                         
 -15   7   2      82961.91      83919.32      3597.88 o                         
 -14   7   2      12234.01      14297.56      1373.82 o                         
 -13   7   2      46686.51      47139.45      2371.74 o                         
 -12   7   2      16716.15      16894.09       982.26 o                         
 -11   7   2      86865.75      84122.67      2018.90 o                         
 -10   7   2      69927.06      66865.14      2049.54 o                         
  -9   7   2      48625.58      48177.11      1311.69 o                         
  -8   7   2      29405.32      26912.74       714.03 o                         
  -7   7   2     190966.34     186414.85      3002.89 o                         
  -6   7   2      71573.62      72215.00      1714.32 o                         
  -5   7   2     161938.94     159193.59      3774.09 o                         
  -4   7   2      16003.97      16829.21       315.35 o                         
  -3   7   2      10200.88       9198.20       200.01 o                         
  -2   7   2      21370.76      19531.89       499.71 o                         
  -1   7   2     156127.70     157432.56      2011.70 o                         
   0   7   2       1391.91       1599.63       159.15 o                         
   1   7   2       1097.94       1183.95        95.80 o                         
   2   7   2       2127.52       2303.38       129.94 o                         
   3   7   2      21584.44      20146.87       421.87 o                         
   4   7   2       4545.30       4305.06       279.68 o                         
   5   7   2     167889.56     164790.60      2425.38 o                         
   6   7   2      17911.72      17960.47       419.32 o                         
   7   7   2     183899.49     187653.67      2364.79 o                         
   8   7   2       5348.53       5570.19       335.23 o                         
   9   7   2      61502.66      61718.49      1578.73 o                         
  10   7   2     106111.97     102359.65      3864.04 o                         
  11   7   2        110.42        674.00       491.92 o                         
  12   7   2      23444.22      21010.56      1717.47 o                         
  13   7   2        977.93       1535.40       492.38 o                         
  14   7   2        679.42       -349.05       895.00 o                         
  15   7   2     133765.48     107305.57      4560.01 o                         
  16   7   2        323.11        644.40      1087.42 o                         
  17   7   2      22530.55      23283.33      2067.44 o                         
  18   7   2        528.94        -89.50      1150.07 o                         
  19   7   2        105.26       -902.70       902.70 o                         
  20   7   2       7725.50       6005.82       997.49 o                         
  21   7   2       5877.83       5821.90      1651.27 o                         
 -22   8   2        122.40        229.80      1458.84 o                         
 -21   8   2        627.99       -861.62       861.62 o                         
 -20   8   2       2448.35       1320.09       849.08 o                         
 -19   8   2        292.45       -857.24       857.24 o                         
 -18   8   2      87031.52      68350.86      3472.59 o                         
 -17   8   2      20883.82      15103.06      1637.84 o                         
 -16   8   2      22757.43      19595.94      1776.57 o                         
 -15   8   2       5910.53       6126.25      1118.75 o                         
 -14   8   2      46700.38      48508.79      2559.69 o                         
 -13   8   2      17484.24      19761.52      1543.87 o                         
 -12   8   2      20136.51      19944.99      1525.97 o                         
 -11   8   2      20468.13      19303.29       660.19 o                         
 -10   8   2      29441.88      28840.88       714.13 o                         
  -9   8   2       1632.33       1777.52       281.95 o                         
  -8   8   2      52343.27      52449.27      1013.32 o                         
  -7   8   2      54289.90      53729.57      1023.79 o                         
  -6   8   2       3790.55       4306.20       283.97 o                         
  -5   8   2         36.11        236.17       138.17 o                         
  -4   8   2        541.92        559.48        79.85 o                         
  -3   8   2      34580.08      33020.89       926.92 o                         
  -2   8   2     185915.03     183420.03      2144.49 o                         
  -1   8   2      49710.70      50788.37       864.07 o                         
   0   8   2      80853.91      80331.72      1338.15 o                         
   1   8   2      10586.42      10451.99       357.32 o                         
   2   8   2         56.47        288.16        84.64 o                         
   3   8   2       2684.47       2717.95       152.62 o                         
   4   8   2       4702.72       4626.19       209.06 o                         
   5   8   2      20854.32      20634.25       641.25 o                         
   6   8   2      94383.29      95252.75      1388.31 o                         
   7   8   2      61248.15      62726.36       986.01 o                         
   8   8   2      28765.71      29183.31       697.46 o                         
   9   8   2        930.18       1008.94       269.60 o                         
  10   8   2       2782.37       3394.10       625.83 o                         
  11   8   2      18720.78      19222.12       822.19 o                         
  12   8   2      64586.84      64526.68      6350.00 o                         
  13   8   2       8740.54       7193.64       766.11 o                         
  14   8   2      29497.89      24164.90      2071.92 o                         
  15   8   2       7970.79       5902.50      1320.12 o                         
  16   8   2      88231.09      60577.82      3400.99 o                         
  17   8   2      13366.23      11339.60      1682.59 o                         
  18   8   2          2.68        299.82      1252.99 o                         
  19   8   2        550.54       -692.51       973.84 o                         
  20   8   2       2781.69       1755.19       990.63 o                         
  21   8   2       3757.55       2898.66      1020.19 o                         
 -22   9   2       7221.50       8690.33      1190.34 o                         
 -21   9   2      16470.40      15795.48      1252.63 o                         
 -20   9   2       7493.56       5746.35      1089.66 o                         
 -19   9   2       5291.86       1880.12       971.07 o                         
 -18   9   2      18343.30      16651.40      1883.97 o                         
 -17   9   2         21.37      -1288.79      1288.79 o                         
 -16   9   2      23766.29      20768.39      1955.57 o                         
 -15   9   2      56627.64      55789.59      2984.81 o                         
 -14   9   2      24343.62      23567.80      1268.66 o                         
 -13   9   2     146358.83     148995.85      3413.50 o                         
 -12   9   2      26156.50      27718.50      1119.24 o                         
 -11   9   2      51792.94      53267.24      2944.54 o                         
 -10   9   2      69559.53      67802.82      1426.69 o                         
  -9   9   2         34.66        221.19       278.37 o                         
  -8   9   2      80053.70      80414.59      1413.93 o                         
  -7   9   2      16352.51      15766.16       450.98 o                         
  -6   9   2     107585.89     107880.01      1261.87 o                         
  -5   9   2     348198.05     335309.48      3073.03 o                         
  -4   9   2      27823.04      25102.15      1061.61 o                         
  -3   9   2       8204.65       8406.93       409.62 o                         
  -2   9   2       4573.66       4463.54       298.30 o                         
  -1   9   2       2851.02       2865.92       256.58 o                         
   0   9   2     269163.62     265172.98      3276.68 o                         
   1   9   2      61127.44      59471.93       923.92 o                         
   2   9   2      13996.03      14963.72       602.84 o                         
   3   9   2      84570.14      83443.23      1064.71 o                         
   4   9   2      73241.25      75736.28      1095.47 o                         
   5   9   2     110489.03     108215.45      1515.41 o                         
   6   9   2      13011.02      12356.86       385.61 o                         
   7   9   2      41025.58      39934.12       710.73 o                         
   8   9   2      33154.83      34344.70       900.89 o                         
   9   9   2        252.87        923.74       270.21 o                         
  10   9   2      58384.48      63224.73      2574.59 o                         
  11   9   2      59346.04      61713.76      1526.92 o                         
  12   9   2        691.42       1380.73       544.83 o                         
  13   9   2        730.53        173.45       698.00 o                         
  14   9   2        467.97       -187.95       903.95 o                         
  15   9   2       7592.13       7321.07      1481.22 o                         
  16   9   2      36697.64      29033.68      2434.39 o                         
  17   9   2      26000.11      23037.20      2322.52 o                         
  18   9   2      15472.85      13192.24      1910.82 o                         
  19   9   2      12475.71      10552.00      1888.44 o                         
  20   9   2        741.03      -1076.61      1131.20 o                         
 -21  10   2        951.31          7.12       965.05 o                         
 -20  10   2      10414.09       6269.73      1210.48 o                         
 -19  10   2       1812.02        402.75      1338.02 o                         
 -18  10   2       9819.36       6488.72      1481.22 o                         
 -17  10   2      24503.23      16369.48      1955.57 o                         
 -16  10   2      26483.23      24102.25      2112.19 o                         
 -15  10   2      11009.30       9800.21      1508.07 o                         
 -14  10   2      29678.96      29380.57      1305.08 o                         
 -13  10   2      21210.03      23127.49      1162.54 o                         
 -12  10   2     118807.01     120170.01      3084.92 o                         
 -11  10   2      20380.38      20357.59       767.28 o                         
 -10  10   2        626.00        638.35       347.85 o                         
  -9  10   2      41690.30      42269.83      1278.57 o                         
  -8  10   2       5572.76       5507.09       290.61 o                         
  -7  10   2     157111.38     152296.99      2083.36 o                         
  -6  10   2     120120.74     116729.33      1445.71 o                         
  -5  10   2      17049.13      15083.23       598.00 o                         
  -4  10   2     107932.62     104379.54      1571.66 o                         
  -3  10   2       2449.41       2306.85       280.18 o                         
  -2  10   2      30736.70      29956.48       765.28 o                         
  -1  10   2      36254.79      35535.23       752.98 o                         
   0  10   2      15184.76      14664.18       523.99 o                         
   1  10   2      91921.32      90733.57      1286.37 o                         
   2  10   2      17208.19      16953.11       530.08 o                         
   3  10   2      15304.20      15704.91       518.04 o                         
   4  10   2      12477.22      12161.61       392.76 o                         
   5  10   2        664.72        691.84       162.05 o                         
   6  10   2        926.29       1047.36       183.93 o                         
   7  10   2       7935.92       7846.53       303.11 o                         
   8  10   2      57474.24      58298.30      1191.67 o                         
   9  10   2       8462.43       8546.67       518.02 o                         
  10  10   2       8398.61       8821.63       580.83 o                         
  11  10   2       5125.40       7028.59       952.83 o                         
  12  10   2      11584.15      11656.99       794.16 o                         
  13  10   2      14438.29      12463.00       950.49 o                         
  14  10   2       4011.48       4363.11      1230.62 o                         
  15  10   2        650.30       -205.85      1194.82 o                         
  16  10   2      14729.98       8448.76      1619.94 o                         
  17  10   2      18706.42      14046.96      2022.69 o                         
  18  10   2      28418.10      21842.38      2403.06 o                         
  19  10   2        869.45      -1342.49      1628.89 o                         
 -20  11   2        132.06      -1414.09      1476.74 o                         
 -19  11   2      17323.76      12995.34      1991.37 o                         
 -18  11   2       8631.63       5423.68      1588.62 o                         
 -17  11   2      19032.46      15528.18      2013.74 o                         
 -16  11   2      10557.23       9961.31      1593.09 o                         
 -15  11   2       4750.85       4121.46      1261.94 o                         
 -14  11   2       5269.91       3910.26       841.03 o                         
 -13  11   2          8.75        -76.07       930.80 o                         
 -12  11   2       3088.23       2918.55       463.89 o                         
 -11  11   2      22552.57      23354.63       722.30 o                         
 -10  11   2      38072.07      38053.23       917.32 o                         
  -9  11   2      33468.87      32319.67       701.29 o                         
  -8  11   2       4279.96       4275.01       202.76 o                         
  -7  11   2      14410.58      13415.18       300.18 o                         
  -6  11   2        526.36        489.57       127.53 o                         
  -5  11   2      10708.48      10124.22       696.40 o                         
  -4  11   2      40131.48      40733.33      1091.45 o                         
  -3  11   2       8465.93       7750.58       455.77 o                         
  -2  11   2      24942.13      26216.99      1017.02 o                         
  -1  11   2      68054.17      67276.53      1507.02 o                         
   0  11   2      27526.53      27755.28       684.86 o                         
   1  11   2       5532.83       5184.68       349.40 o                         
   2  11   2      10035.02      10797.48       522.65 o                         
   3  11   2        375.20        494.62       319.81 o                         
   4  11   2       1220.29       1372.48       355.29 o                         
   5  11   2      30905.94      29918.68       913.45 o                         
   6  11   2      99217.16      97109.29      1970.02 o                         
   7  11   2       9199.98       8896.89       359.15 o                         
   8  11   2        537.33        584.39       280.74 o                         
   9  11   2      22828.85      22310.92       945.92 o                         
  10  11   2       1759.35       1896.16       413.62 o                         
  11  11   2      18568.75      21454.40      1651.27 o                         
  12  11   2      16263.08      20528.45      1286.56 o                         
  13  11   2       5370.63       6135.73      1391.72 o                         
  14  11   2       4111.84       2201.69      1284.32 o                         
  15  11   2      12135.06       8354.79      1696.02 o                         
  16  11   2       3956.13       1127.70      1472.27 o                         
  17  11   2       1598.65      -1637.84      1704.97 o                         
  18  11   2       1730.48      -1069.52      1736.29 o                         
 -19  12   2       5564.58       1798.94      1481.22 o                         
 -18  12   2      29752.87      24634.77      2447.81 o                         
 -17  12   2       9679.04      14995.66      1982.42 o                         
 -16  12   2       2691.28       1960.04      1360.39 o                         
 -15  12   2       8432.67       9227.41      1606.52 o                         
 -14  12   2      24469.31      27431.63      2165.89 o                         
 -13  12   2      20746.84      23319.13      1942.14 o                         
 -12  12   2       4937.90       6215.25       942.84 o                         
 -11  12   2       3112.42       3279.07       728.00 o                         
 -10  12   2       9670.27       9708.62       383.71 o                         
  -9  12   2       2245.77       2225.79       196.90 o                         
  -8  12   2      34810.29      29241.46      1156.40 o                         
  -7  12   2       5286.52       4281.88       184.60 o                         
  -6  12   2        156.43        375.90       702.57 o                         
  -5  12   2       3106.47       3539.71       827.87 o                         
  -4  12   2        345.94        572.62       477.52 o                         
  -3  12   2       1713.55       2098.67       525.25 o                         
  -2  12   2      18273.07      17568.66       917.50 o                         
  -1  12   2       5164.88       5918.87       617.88 o                         
   0  12   2        493.75        764.40       385.89 o                         
   1  12   2       3386.92       3760.13       461.28 o                         
   2  12   2      10057.12      11069.94       825.82 o                         
   3  12   2        695.38       1162.88       550.48 o                         
   4  12   2       5307.72       5339.80       697.16 o                         
   5  12   2      18212.91      18806.42      1085.41 o                         
   6  12   2      41354.03      32967.21      3195.14 o                         
   7  12   2      46345.77      44181.92       923.14 o                         
   8  12   2      15615.50      13811.04       659.17 o                         
   9  12   2       2499.38       2747.64      1038.20 o                         
  10  12   2        262.24        326.69       407.31 o                         
  11  12   2      10386.52      10313.42       937.51 o                         
  12  12   2      31204.43      31638.11      2429.91 o                         
  13  12   2        470.73       -384.85      1288.79 o                         
  14  12   2      11824.97       6972.02      1651.27 o                         
  15  12   2        342.89        671.25      1494.64 o                         
  16  12   2      24852.71      20705.74      2403.06 o                         
  17  12   2       4576.89        246.12      1700.49 o                         
 -17  13   2          0.94      -1199.29      1490.17 o                         
 -16  13   2       3026.88       2765.54      1454.37 o                         
 -15  13   2       1907.59       2135.85      1044.91 o                         
 -14  13   2      28424.91      31844.27      1687.65 o                         
 -13  13   2       2811.87       2858.20       878.15 o                         
 -12  13   2      34038.93      33863.04      1053.89 o                         
 -11  13   2       3790.80       3704.66       444.44 o                         
 -10  13   2       1690.16        989.81       269.99 o                         
  -9  13   2         63.54        159.73       206.29 o                         
  -8  13   2       4670.34       4564.48      1065.05 o                         
  -7  13   2        233.19        -58.17       809.97 o                         
  -6  13   2      42185.04      44915.38      2273.29 o                         
  -5  13   2      35430.94      38502.74      2062.97 o                         
  -4  13   2      21747.74      22097.48      1085.34 o                         
  -3  13   2       8113.87       7650.59       733.93 o                         
  -2  13   2      37390.50      35191.70      1355.89 o                         
  -1  13   2        412.22        273.25       482.93 o                         
   0  13   2      49157.61      45661.61      1562.86 o                         
   1  13   2      26461.51      27232.45       979.19 o                         
   2  13   2      61168.95      60955.94      1931.39 o                         
   3  13   2       1094.43       1413.84       605.08 o                         
   4  13   2      66063.89      66059.84      2089.06 o                         
   5  13   2      30564.52      28816.69      1364.60 o                         
   6  13   2        170.59        855.15       612.67 o                         
   7  13   2        641.60        462.98       136.97 o                         
   8  13   2      15064.48      13885.08      1022.53 o                         
   9  13   2        186.58       -308.77       975.55 o                         
  10  13   2      84395.54      86474.53      3870.86 o                         
  11  13   2      18818.81      19154.93      1362.22 o                         
  12  13   2      14142.79      15114.21      1310.08 o                         
  13  13   2      17573.63      17121.60      1449.46 o                         
  14  13   2       8130.65       7688.02      1776.57 o                         
  15  13   2       5301.04       3848.48      1655.74 o                         
 -16  14   2       1116.22       1391.72      1431.99 o                         
 -15  14   2        591.25        427.78       954.85 o                         
 -14  14   2       3606.30       3265.20       978.88 o                         
 -13  14   2      37433.60      39626.83      6063.60 o                         
 -12  14   2      10958.07      13010.88      1161.45 o                         
 -11  14   2         49.36        221.62       731.05 o                         
 -10  14   2       3228.82       4296.64       842.72 o                         
  -9  14   2       8203.22       9178.35       935.01 o                         
  -8  14   2      55206.22      62493.11      2940.06 o                         
  -7  14   2      13610.32      13599.47      1418.57 o                         
  -6  14   2       4239.10       2810.29       953.17 o                         
  -5  14   2      20098.67      19085.79      1521.49 o                         
  -4  14   2      25943.15      27521.13      1794.47 o                         
  -3  14   2      61617.31      57631.20      1844.65 o                         
  -2  14   2      15627.56      15327.50       963.55 o                         
  -1  14   2       2654.18       3135.57       636.28 o                         
   0  14   2      17611.25      18335.45      1025.11 o                         
   1  14   2      26177.81      27288.43      1866.07 o                         
   2  14   2       1858.05       1377.48       626.31 o                         
   3  14   2      42405.23      42533.78      1881.73 o                         
   4  14   2      10323.55      11257.64       961.18 o                         
   5  14   2      39098.28      40719.41      1677.01 o                         
   6  14   2      10741.80      11208.06      1000.29 o                         
   7  14   2       3647.43       3409.85       774.94 o                         
   8  14   2      15932.15      15291.01      1673.64 o                         
   9  14   2      11782.01      11438.05      1615.47 o                         
  10  14   2      15720.04      17734.35      1843.69 o                         
  11  14   2       7727.68       5884.60      1382.77 o                         
  12  14   2      17003.91      14883.03      1317.86 o                         
  13  14   2       4409.76       3303.14      1062.69 o                         
  14  14   2       1553.58        978.00      1050.19 o                         
 -14  15   2       2146.02       3034.04      1409.62 o                         
 -13  15   2      11857.71      13815.38      1269.39 o                         
 -12  15   2       3734.63       4114.23       938.11 o                         
 -11  15   2      10673.33      12280.10      1126.43 o                         
 -10  15   2      13385.30      14982.85      1186.29 o                         
  -9  15   2      22887.53      23229.63      1897.39 o                         
  -8  15   2       1721.35       2564.16      1087.42 o                         
  -7  15   2      32621.88      37791.21      2259.87 o                         
  -6  15   2      14437.98      16060.71      1530.44 o                         
  -5  15   2       1033.79       1199.29       948.70 o                         
  -4  15   2       2639.68       2125.62       930.80 o                         
  -3  15   2      34428.64      36493.25      1472.67 o                         
  -2  15   2       7860.40       8116.55       819.53 o                         
  -1  15   2     120382.93     117943.83      2994.96 o                         
   0  15   2       2803.45       3128.01      1015.82 o                         
   1  15   2      18820.61      19242.42      1682.59 o                         
   2  15   2       6065.10       6443.97      1217.19 o                         
   3  15   2      39867.31      41228.75      1680.18 o                         
   4  15   2      11783.12      11700.75      1011.46 o                         
   5  15   2       6262.17       6146.69       906.23 o                         
   6  15   2       8378.86      10935.85      1048.13 o                         
   7  15   2      36214.83      39402.98      1743.76 o                         
   8  15   2       6958.55       8471.17      1020.98 o                         
   9  15   2      36709.57      37891.69      2089.82 o                         
  10  15   2        243.34         85.02      1150.07 o                         
  11  15   2       1725.71       1968.99      1329.07 o                         
  12  15   2       2602.96       1968.99      1364.87 o                         
 -11  16   2        763.70        849.10      1009.11 o                         
 -10  16   2       9029.94      10681.78      1517.02 o                         
  -9  16   2       1532.02       2295.67      1181.39 o                         
  -8  16   2      15173.07      15877.23      1660.22 o                         
  -7  16   2       4469.81       4421.28      1212.72 o                         
  -6  16   2       3294.61       3665.01      1123.22 o                         
  -5  16   2        164.03        371.42       957.65 o                         
  -4  16   2        306.60        720.47       980.02 o                         
  -3  16   2        954.12       1852.64       997.92 o                         
  -2  16   2       5697.62       6807.78       820.89 o                         
  -1  16   2       1135.17       1920.73       697.55 o                         
   0  16   2       6284.84       5289.43      1199.29 o                         
   1  16   2       6761.75       6873.57      1257.47 o                         
   2  16   2       4122.52       4832.98      1239.57 o                         
   3  16   2      12173.88      14221.49      1566.24 o                         
   4  16   2        342.40       -299.82      1109.80 o                         
   5  16   2       2605.74       2354.79       878.15 o                         
   6  16   2      18383.72      20133.95      1492.41 o                         
   7  16   2       8037.97      10473.94      1111.68 o                         
   8  16   2       8073.44      10314.04      1122.24 o                         
   9  16   2       1168.52        704.56      1018.06 o                         
  10  16   2        399.25       2394.11      1378.29 o                         
  -8  17   2        881.62        635.45      1127.70 o                         
  -7  17   2       3978.34       3817.16      1288.79 o                         
  -6  17   2       1559.52       2036.12      1208.24 o                         
  -5  17   2      64117.31      62493.11      2980.34 o                         
  -4  17   2       6724.45       6045.70      1239.57 o                         
  -3  17   2       1848.27       2170.37       997.92 o                         
  -2  17   2       3839.14       4309.41      1118.75 o                         
  -1  17   2       4413.29       3897.71      1172.44 o                         
   0  17   2      31829.93      32139.31      2152.47 o                         
   1  17   2      20523.39      20182.16      1812.37 o                         
   2  17   2       6752.81       6569.27      1342.49 o                         
   3  17   2      10739.98      10417.76      1593.09 o                         
   4  17   2      13012.25      11939.25      1624.42 o                         
   5  17   2       3742.59       3897.71      1364.87 o                         
   6  17   2       8026.50       7329.56      1037.76 o                         
   7  17   2      13616.09      12811.87      1740.77 o                         
 -25   1   3       3349.63       2893.55       624.00 o                         
 -24   1   3       1251.14       1978.32       494.77 o                         
 -23   1   3      12909.28      13904.25       745.79 o                         
 -22   1   3       5180.68       7207.55       891.94 o                         
 -21   1   3       2953.60       3774.79       523.35 o                         
 -20   1   3        666.31       1356.22       445.18 o                         
 -19   1   3        705.83       1206.65       550.42 o                         
 -18   1   3       5126.12       6012.76       771.93 o                         
 -17   1   3      28551.99      33265.52      1188.17 o                         
 -16   1   3        934.09       1780.79       470.78 o                         
 -15   1   3     128383.83     141775.65      7820.03 o                         
 -14   1   3      41000.11      43204.23      1359.95 o                         
 -13   1   3      22268.85      22087.21       928.26 o                         
 -12   1   3       5020.30       5876.31      1722.87 o                         
 -11   1   3        496.11        954.76       322.98 o                         
 -10   1   3      12334.62      13747.17      1257.47 o                         
  -9   1   3       9869.55      11033.36       549.60 o                         
  -8   1   3       1450.73       1724.56       254.85 o                         
  -7   1   3     124723.37     127736.82      2061.95 o                         
  -6   1   3     130546.96     132472.55      2081.94 o                         
  -5   1   3      90336.94      87520.36      2053.93 o                         
  -4   1   3     256948.01     254525.66      4262.28 o                         
  -3   1   3        778.61        606.26        94.32 o                         
  -2   1   3      53776.50      53368.41       852.31 o                         
  -1   1   3      37709.40      37281.49       753.10 o                         
   0   1   3       1983.71       2175.83       120.12 o                         
   1   1   3      23513.23      23720.31       684.67 o                         
   2   1   3      79525.66      77547.88      1509.37 o                         
   3   1   3       3989.38       3557.61       299.82 o                         
   4   1   3     246645.19     229839.49      5996.47 o                         
   5   1   3      74924.48      74508.43      2326.99 o                         
   6   1   3      69581.26      67312.66      2259.87 o                         
   9   1   3       1202.95       2062.97       447.50 o                         
  10   1   3        720.62       1342.49       474.35 o                         
  11   1   3       3242.21       3888.76       599.65 o                         
  12   1   3      25674.41      29642.72      4443.66 o                         
  13   1   3      41927.47      50066.75      9493.67 o                         
  14   1   3      23017.52      22688.15      1239.57 o                         
  15   1   3      60126.70      55015.41      2139.04 o                         
  16   1   3        533.10        304.30       617.55 o                         
  17   1   3      13812.54      13881.39      1082.95 o                         
  18   1   3       1871.41       1637.84       742.85 o                         
  19   1   3         24.82        774.17       689.15 o                         
  20   1   3       4307.65       6154.38      1438.71 o                         
  21   1   3       5190.52       5273.24       760.75 o                         
  22   1   3       1006.27       2576.31       684.67 o                         
  23   1   3       8431.97       9841.07       852.42 o                         
 -25   2   3       4653.10       6412.41       816.17 o                         
 -24   2   3         54.96       1660.56       774.17 o                         
 -23   2   3       2665.64       2441.63       667.99 o                         
 -22   2   3      13373.98      15026.59       931.37 o                         
 -21   2   3        838.82       1461.71       511.80 o                         
 -20   2   3       1938.86       2650.84       491.98 o                         
 -19   2   3      14178.77      14632.93       726.75 o                         
 -18   2   3       2516.10       1742.12       488.83 o                         
 -17   2   3      29592.15      31596.89       990.20 o                         
 -16   2   3       2658.16       2606.19       477.17 o                         
 -15   2   3       5921.44       5120.53       453.98 o                         
 -14   2   3      34572.76      26918.17      1157.11 o                         
 -13   2   3       8798.66       7487.85       490.59 o                         
 -12   2   3       7404.61       6972.36       425.11 o                         
 -11   2   3      77034.22      75556.95      1859.44 o                         
 -10   2   3      21866.36      20865.79       636.98 o                         
  -9   2   3     124693.26     126455.87      2158.93 o                         
  -8   2   3       2872.51       3264.03       280.15 o                         
  -7   2   3      10853.90      10295.26       408.05 o                         
  -6   2   3      46971.12      47591.92      2432.15 o                         
  -5   2   3      43373.52      44159.11      1382.77 o                         
  -4   2   3      83143.70      85316.25      1326.91 o                         
  -3   2   3       7191.59       7334.90       200.44 o                         
  -2   2   3      43678.49      42686.53       541.79 o                         
  -1   2   3      54910.18      55779.85       879.28 o                         
   0   2   3      10202.57      10116.86       213.30 o                         
   1   2   3       4382.24       4481.05       115.81 o                         
   2   2   3       5152.28       4861.27       297.12 o                         
   3   2   3      32380.15      32987.41       618.19 o                         
   4   2   3       1200.06       1329.48       150.33 o                         
   5   2   3       2025.43       1965.63       293.49 o                         
   6   2   3      70271.11      67640.40      2642.48 o                         
   7   2   3         79.05       -171.64       279.92 o                         
   8   2   3        732.23        458.37       296.21 o                         
   9   2   3      12644.54      10117.14      1120.98 o                         
  10   2   3       9653.35       8635.76       616.76 o                         
  11   2   3      86703.06      96338.61      2034.77 o                         
  12   2   3       1799.70       1559.60       414.37 o                         
  13   2   3         29.32       1087.97       440.76 o                         
  14   2   3       3410.41       3656.06       724.95 o                         
  15   2   3       2641.71       2725.26       724.95 o                         
  16   2   3       9324.76      12762.65      1060.57 o                         
  17   2   3         61.94       1678.12       707.05 o                         
  18   2   3        576.46       3096.69       796.55 o                         
  19   2   3       5167.84       5902.50       903.95 o                         
  20   2   3         46.48       1458.84       818.92 o                         
  21   2   3        561.78       1789.99       921.85 o                         
  22   2   3         10.33        792.07       921.85 o                         
  23   2   3         16.80         89.50       984.50 o                         
 -25   3   3        230.57       1100.85       725.73 o                         
 -24   3   3       9029.42      10359.26      1510.31 o                         
 -23   3   3       4610.53       5254.58       737.94 o                         
 -22   3   3      18592.46      17901.99      1986.89 o                         
 -21   3   3       4122.74       3864.04       651.14 o                         
 -20   3   3      38162.34      34236.38      1296.13 o                         
 -19   3   3       3224.79       3219.43       805.50 o                         
 -18   3   3      15543.53      15078.47       844.97 o                         
 -17   3   3       8587.29       7837.28       642.68 o                         
 -16   3   3      33111.01      30568.94      3069.84 o                         
 -15   3   3       3339.42       3114.58       540.04 o                         
 -14   3   3      26506.90      24741.04       807.74 o                         
 -13   3   3       9537.81       9334.79       448.72 o                         
 -12   3   3     197629.74     196197.66      4581.64 o                         
 -11   3   3       2941.57       3060.86       263.48 o                         
 -10   3   3      28626.61      29378.94       950.68 o                         
  -9   3   3      12584.03      13372.46       565.98 o                         
  -8   3   3       2612.53       2791.24       271.63 o                         
  -7   3   3       4356.89       4085.66       407.22 o                         
  -6   3   3     212816.40     203930.60      4056.57 o                         
  -5   3   3      79525.91      79927.63      2362.79 o                         
  -4   3   3     731509.85     729522.11     10404.64 o                         
  -3   3   3        788.61        908.40        78.38 o                         
  -2   3   3      71890.66      74391.15       721.50 o                         
  -1   3   3     139201.02     141552.28      1359.33 o                         
   0   3   3       5769.71       5475.06       125.65 o                         
   1   3   3     198853.61     204235.00      2302.61 o                         
   2   3   3      28322.64      26996.26       447.61 o                         
   3   3   3       6035.07       5836.26       174.23 o                         
   4   3   3     495782.01     478946.83      5959.87 o                         
   5   3   3       4627.91       4877.01       210.85 o                         
   6   3   3     222929.28     222022.06      2973.14 o                         
   7   3   3      40792.46      37635.45      1713.92 o                         
   8   3   3       3919.97       3353.99       322.89 o                         
   9   3   3       2587.63       1784.76       336.13 o                         
  10   3   3      15965.52      11165.31       595.91 o                         
  11   3   3         34.95        -31.43       352.51 o                         
  12   3   3      58048.02      62354.69      4768.09 o                         
  13   3   3       3791.81       4675.49       633.22 o                         
  14   3   3      25745.45      26590.34      1588.62 o                         
  15   3   3      32107.37      32792.66      1772.09 o                         
  16   3   3      14796.28      17564.30      1302.22 o                         
  17   3   3        306.72       1575.19       809.97 o                         
  18   3   3       7144.04       6954.12      1024.77 o                         
  19   3   3       1069.53       2344.89       908.42 o                         
  20   3   3       2234.37       3405.46      1024.77 o                         
  21   3   3        681.98        863.67       975.55 o                         
  22   3   3      11115.53      10983.75       987.01 o                         
  23   3   3      10236.20       9389.38       975.32 o                         
 -25   4   3        618.36        975.55      1118.75 o                         
 -24   4   3       4407.26       5882.44       838.67 o                         
 -23   4   3        200.99        476.16       640.83 o                         
 -22   4   3       5655.39       6141.10       781.35 o                         
 -21   4   3         94.47        349.15       596.04 o                         
 -20   4   3       7267.73       7608.58       749.02 o                         
 -19   4   3       5998.73       6541.43       742.85 o                         
 -18   4   3         24.24        -57.02       488.14 o                         
 -17   4   3       8339.40       7766.54       684.35 o                         
 -16   4   3      11685.23      10033.54       741.51 o                         
 -15   4   3       1901.80       1910.09       476.57 o                         
 -14   4   3       3205.68       2643.01       393.27 o                         
 -13   4   3       1904.58       1645.91       321.57 o                         
 -12   4   3      54384.11      57320.29      1798.94 o                         
 -11   4   3       1535.30       2053.47       342.13 o                         
 -10   4   3      31345.05      34714.27       989.37 o                         
  -9   4   3      17820.48      17949.15      1015.82 o                         
  -8   4   3      31198.63      30300.10      1311.17 o                         
  -7   4   3      39236.96      37648.37      1013.97 o                         
  -6   4   3      25644.47      25167.29      1078.47 o                         
  -5   4   3      23583.31      23333.50       639.47 o                         
  -4   4   3        523.73        554.82       117.71 o                         
  -3   4   3       3494.90       3882.66       113.10 o                         
  -2   4   3      47451.95      47699.95       551.39 o                         
  -1   4   3      45006.04      43193.96       433.79 o                         
   0   4   3     113000.37     113998.71      1078.26 o                         
   1   4   3       4087.55       4160.78       120.79 o                         
   2   4   3      33679.20      34490.29       552.27 o                         
   3   4   3        191.58        264.14       104.12 o                         
   4   4   3      39802.35      36280.11       632.76 o                         
   5   4   3      10953.47      10935.57       302.20 o                         
   6   4   3      27742.16      26767.08       551.67 o                         
   7   4   3       5591.64       5767.14       310.49 o                         
   8   4   3      13175.02      14158.74       507.70 o                         
   9   4   3         45.32       -214.17       251.31 o                         
  10   4   3      12145.87      10352.47       592.34 o                         
  11   4   3        499.38        -37.50       369.21 o                         
  12   4   3      15247.52      13466.17       825.05 o                         
  13   4   3       2341.40       4028.04       718.37 o                         
  14   4   3       5355.57       5674.28       980.02 o                         
  15   4   3       4913.75       4027.11       991.21 o                         
  16   4   3        566.13        503.12       651.27 o                         
  17   4   3       2475.40       2278.02       700.73 o                         
  18   4   3         79.87       -105.94       676.60 o                         
  19   4   3      18265.30      20689.12      1294.95 o                         
  20   4   3       7503.93       9113.72      1541.63 o                         
  21   4   3       4970.71       5060.61       903.07 o                         
  22   4   3       3351.61       2516.20      1333.54 o                         
 -24   5   3      20710.40      20955.30      1189.97 o                         
 -23   5   3       2211.06       4058.42      1201.53 o                         
 -22   5   3       2099.23       2890.80       728.83 o                         
 -21   5   3       1031.98       1766.83      1456.61 o                         
 -20   5   3      38938.09      39119.07      1479.47 o                         
 -19   5   3      12460.37      12207.49       875.05 o                         
 -18   5   3      16914.86      14763.66      1338.02 o                         
 -17   5   3        364.66        105.67       489.85 o                         
 -16   5   3      16639.92      12979.61       850.25 o                         
 -15   5   3      21194.28      18401.09       962.47 o                         
 -14   5   3      31100.41      30927.73      1523.73 o                         
 -13   5   3       4839.03       5999.93       547.10 o                         
 -12   5   3     183666.15     191136.41      3871.60 o                         
 -11   5   3      47627.21      48661.53      1305.18 o                         
 -10   5   3       2266.14       2493.89       287.31 o                         
  -9   5   3      63951.13      63865.64      1517.60 o                         
  -8   5   3      18502.13      17728.71       794.31 o                         
  -7   5   3      63809.20      59776.50      1110.04 o                         
  -6   5   3      22890.72      23011.59       697.16 o                         
  -5   5   3      40531.98      41413.40      1022.61 o                         
  -4   5   3     498709.19     496515.83      6264.50 o                         
  -3   5   3      62232.55      62147.61       738.38 o                         
  -2   5   3     171950.04     172633.73      1725.96 o                         
  -1   5   3      71376.78      72322.64       685.71 o                         
   0   5   3         21.39        148.88        48.90 o                         
   1   5   3      21608.87      22421.98       396.70 o                         
   2   5   3       7895.55       8436.31       263.53 o                         
   3   5   3      25136.69      25655.21       473.18 o                         
   4   5   3     342079.22     338920.43      6643.81 o                         
   5   5   3      30522.40      28897.11       573.88 o                         
   6   5   3      93581.95      93674.42      1435.07 o                         
   7   5   3      14595.31      14726.48       505.05 o                         
   8   5   3      39057.05      39651.79       816.72 o                         
   9   5   3     158428.54     154717.27      2737.27 o                         
  10   5   3       1500.69        613.86       277.29 o                         
  11   5   3       6916.56       5483.98       562.27 o                         
  12   5   3      42817.17      40741.89      1220.72 o                         
  13   5   3        648.87        741.01       417.43 o                         
  14   5   3     154265.24     134734.20     14778.62 o                         
  15   5   3      53787.92      48164.75      8057.20 o                         
  16   5   3        496.46        -34.85      1078.47 o                         
  17   5   3        488.69        125.73      1126.59 o                         
  18   5   3      12585.07      12683.04      1026.51 o                         
  19   5   3       4819.94       4503.04      1067.71 o                         
  20   5   3       7773.04       7847.06       798.08 o                         
  21   5   3         81.64         88.21       697.78 o                         
  22   5   3      11290.54      11727.51      1187.33 o                         
 -24   6   3      11878.71      13217.45      1063.38 o                         
 -23   6   3       2451.60       3769.32       833.24 o                         
 -22   6   3      11839.18      12162.88      3007.19 o                         
 -21   6   3       2453.88       2520.44       747.87 o                         
 -20   6   3       3280.18       2948.87       699.89 o                         
 -19   6   3       9951.61       7893.09      1734.06 o                         
 -18   6   3       1359.24        661.54       798.78 o                         
 -17   6   3       5160.54       2625.44       693.62 o                         
 -16   6   3       5009.94       2998.32       872.62 o                         
 -15   6   3      13519.51      13854.54      1346.97 o                         
 -14   6   3      71973.79      70682.32      3020.61 o                         
 -13   6   3        366.90       1276.12       539.16 o                         
 -12   6   3       6964.13       6853.95       474.24 o                         
 -11   6   3      10978.80      10889.20       501.68 o                         
 -10   6   3      37828.66      37008.46      2859.51 o                         
  -9   6   3       5299.02       4279.43       400.91 o                         
  -8   6   3      61459.43      60693.55      1029.02 o                         
  -7   6   3      39150.22      39405.06       855.74 o                         
  -6   6   3      40432.89      41448.11      1420.81 o                         
  -5   6   3       8895.73       9644.51       383.70 o                         
  -4   6   3      81765.49      82352.77      1001.93 o                         
  -3   6   3      52126.67      51903.29       641.91 o                         
  -2   6   3     372607.13     380765.38      5471.99 o                         
  -1   6   3      80288.67      81466.71       903.50 o                         
   0   6   3     119698.00     120007.82      1111.41 o                         
   1   6   3      52786.66      54022.86       711.71 o                         
   2   6   3     205281.27     213008.52      2528.21 o                         
   3   6   3     144272.20     140250.88      1895.45 o                         
   4   6   3     169919.68     162286.69      2796.88 o                         
   5   6   3       9036.77      10039.05       340.98 o                         
   6   6   3      32520.88      34180.12       616.43 o                         
   7   6   3      17131.19      16764.42       812.44 o                         
   8   6   3      62851.47      63748.39      1320.00 o                         
   9   6   3      44615.22      44188.71       981.93 o                         
  10   6   3      30180.45      30843.60      1056.39 o                         
  11   6   3       2968.76       1870.42       540.62 o                         
  12   6   3        209.00       -109.97       394.12 o                         
  13   6   3       3528.80       2358.31       993.45 o                         
  14   6   3      21017.09      17427.54      1178.81 o                         
  15   6   3       3677.60       1550.84      1586.38 o                         
  16   6   3      10509.21       9123.96      1463.32 o                         
  17   6   3       5065.24       3489.03      2255.39 o                         
  18   6   3         18.41       -566.67       750.93 o                         
  19   6   3       3644.30       3963.42       904.44 o                         
  20   6   3       2563.77       3145.82       894.89 o                         
  21   6   3        141.42        457.91       839.11 o                         
  22   6   3         81.12        630.97      1221.67 o                         
 -23   7   3      19969.38      22568.83      2394.11 o                         
 -22   7   3      10146.02       9644.01       991.11 o                         
 -21   7   3        323.09        257.92       764.34 o                         
 -20   7   3       4395.31       4223.50       825.99 o                         
 -19   7   3         47.62       -610.70       733.56 o                         
 -18   7   3        275.85       -577.11       698.96 o                         
 -17   7   3       5077.78       3651.58      1024.77 o                         
 -16   7   3      24844.70      23695.02      1825.79 o                         
 -15   7   3       2194.81       3803.73       984.50 o                         
 -14   7   3       2190.30       2640.24       796.55 o                         
 -13   7   3       5116.75       5821.95       948.70 o                         
 -12   7   3      28627.74      28772.89      1834.74 o                         
 -11   7   3      46819.69      46781.42      1320.89 o                         
 -10   7   3      25214.32      25998.32       708.33 o                         
  -9   7   3      78629.59      75219.20      1437.89 o                         
  -8   7   3      16281.01      15815.99       678.55 o                         
  -7   7   3      72612.96      72974.66      1386.12 o                         
  -6   7   3       2830.44       3011.68       337.37 o                         
  -5   7   3       9812.34       9807.81       246.02 o                         
  -4   7   3      50462.58      49636.68       678.95 o                         
  -3   7   3     107863.19     108148.61      1173.67 o                         
  -2   7   3        308.37        480.40        98.63 o                         
  -1   7   3       3609.74       3486.16       133.11 o                         
   0   7   3       1194.44       1330.22        83.32 o                         
   1   7   3      26889.94      25606.02       394.67 o                         
   2   7   3      42743.39      43184.76       674.07 o                         
   3   7   3        136.18        226.41       121.52 o                         
   4   7   3      47265.81      46011.59       910.30 o                         
   5   7   3      50508.89      49515.10       887.96 o                         
   6   7   3      98809.31      98253.04      1496.47 o                         
   7   7   3     139376.19     142535.69      2111.19 o                         
   8   7   3       1073.88       1482.49       260.04 o                         
   9   7   3      10200.64      10888.71       595.51 o                         
  10   7   3        928.74        686.21       300.29 o                         
  11   7   3        364.12        376.90       338.58 o                         
  12   7   3      32684.45      29527.12      1289.07 o                         
  13   7   3      12255.45       7585.09      1288.79 o                         
  14   7   3      12421.12       9348.23      1476.74 o                         
  15   7   3      12641.39      11514.13      1593.09 o                         
  16   7   3       5570.72       6918.32      1458.84 o                         
  17   7   3      18557.30      21394.88      2085.34 o                         
  18   7   3       1585.09       2635.76      1297.74 o                         
  19   7   3      10453.62      12072.95      1953.33 o                         
  20   7   3       3427.46       2744.43      1521.49 o                         
  21   7   3        518.37       -637.06       904.17 o                         
 -23   8   3        507.64       1256.44       811.70 o                         
 -22   8   3      35134.15      36390.33      1937.67 o                         
 -21   8   3      10861.63       9604.46      1147.83 o                         
 -20   8   3      14436.81      12658.50      2253.15 o                         
 -19   8   3       6333.24       3084.39       807.13 o                         
 -18   8   3        904.32       -247.45       732.07 o                         
 -17   8   3         39.73       -559.37       980.02 o                         
 -16   8   3       1585.28       1056.10       939.75 o                         
 -15   8   3       1626.28       -353.52       895.00 o                         
 -14   8   3      11016.70      11147.18      1320.12 o                         
 -13   8   3      36086.89      35987.80      2062.97 o                         
 -12   8   3      10979.90      11247.99       682.75 o                         
 -11   8   3        307.96        678.84       352.61 o                         
 -10   8   3      45166.34      43009.53      1670.63 o                         
  -9   8   3      34569.43      33504.56       859.54 o                         
  -8   8   3       2860.79       2580.10       306.26 o                         
  -7   8   3       9011.77       8252.59       776.41 o                         
  -6   8   3     175560.11     176792.66      2185.32 o                         
  -5   8   3       3515.37       3667.90       158.09 o                         
  -4   8   3     142847.95     139290.84      1412.94 o                         
  -3   8   3      12277.88      12079.81       286.41 o                         
  -2   8   3      20319.54      20621.81       457.49 o                         
  -1   8   3      53083.38      52216.73       881.06 o                         
   0   8   3      56000.55      57120.76       942.91 o                         
   1   8   3      46353.29      46283.04       683.82 o                         
   2   8   3      99983.10     100235.32      1238.20 o                         
   3   8   3       2783.66       2742.49       179.10 o                         
   4   8   3      19524.85      19435.57       570.93 o                         
   5   8   3       1330.85       1458.69       175.95 o                         
   6   8   3      82055.35      81578.45      1274.15 o                         
   7   8   3     178231.30     182133.60      3787.60 o                         
   8   8   3      53216.77      55358.73      1211.72 o                         
   9   8   3      53780.01      57811.87      1220.12 o                         
  10   8   3      66442.28      71255.30      2232.90 o                         
  11   8   3      12744.98      13006.27       964.99 o                         
  12   8   3     161098.41     155496.58      3662.09 o                         
  13   8   3        127.90         89.50       926.32 o                         
  14   8   3       3822.04       1637.84      1118.75 o                         
  15   8   3       8442.55       5213.35      1338.02 o                         
  16   8   3      26503.80      21582.83      2170.37 o                         
  17   8   3      43634.08      42480.99      2904.26 o                         
  18   8   3       6184.30       5889.07      1521.49 o                         
  19   8   3       5441.20       3495.91      1235.09 o                         
  20   8   3        660.47         13.83      1192.58 o                         
 -22   9   3       1326.53       1224.26       846.26 o                         
 -21   9   3       6858.03       5020.08       958.76 o                         
 -20   9   3       2403.16       1035.68       864.91 o                         
 -19   9   3       5477.31       1613.86       859.07 o                         
 -18   9   3       9420.70       7571.67      1454.37 o                         
 -17   9   3       7367.13       5182.03      1288.79 o                         
 -16   9   3       3913.26       2801.34      1105.32 o                         
 -15   9   3      36597.45      40032.77      1475.75 o                         
 -14   9   3      57094.42      59701.08      1803.04 o                         
 -13   9   3       1116.75       1268.91       510.49 o                         
 -12   9   3      11810.20      12008.97       746.74 o                         
 -11   9   3       2993.54       2924.81       796.55 o                         
 -10   9   3       1067.78       1351.41       425.50 o                         
  -9   9   3      22800.53      22933.72       651.74 o                         
  -8   9   3       3140.82       3379.11       328.53 o                         
  -7   9   3        843.68       1149.24       169.60 o                         
  -6   9   3        226.66        395.67       136.00 o                         
  -5   9   3       3189.29       3343.28       178.44 o                         
  -4   9   3       1756.32       1741.05       185.06 o                         
  -3   9   3       3122.06       3021.03       267.57 o                         
  -2   9   3        145.73        177.45       194.52 o                         
  -1   9   3     105386.94     105957.08      1526.38 o                         
   0   9   3       4200.60       4237.15       260.97 o                         
   1   9   3     240234.63     241388.42      2768.30 o                         
   2   9   3      54522.98      53930.23      1043.81 o                         
   3   9   3     106960.55     107191.62      1339.31 o                         
   4   9   3       3876.87       3815.86       204.80 o                         
   5   9   3       1015.39       1257.24       177.72 o                         
   6   9   3      70011.77      68111.13      1333.80 o                         
   7   9   3       2696.27       2616.36       337.81 o                         
   8   9   3      67577.61      70144.10      1381.24 o                         
   9   9   3        548.86       1125.17       288.59 o                         
  10   9   3      15721.03      16952.31       591.77 o                         
  11   9   3      18217.82      18321.86       812.34 o                         
  12   9   3       4557.59       4163.97       615.45 o                         
  13   9   3       4126.42       4103.56      1199.29 o                         
  14   9   3       2208.23       1602.04      1105.32 o                         
  15   9   3      11386.55       9665.96      1637.84 o                         
  16   9   3       2647.10        326.67      1311.17 o                         
  17   9   3      22461.01      16557.43      2058.49 o                         
  18   9   3      12635.86      12959.54      1995.84 o                         
  19   9   3       6326.21       4913.53      1637.84 o                         
  20   9   3       4088.74       2904.26      1588.62 o                         
 -21  10   3        828.67       -485.88       926.73 o                         
 -20  10   3       6900.73       4355.91      1007.20 o                         
 -19  10   3        367.02        590.70      1315.64 o                         
 -18  10   3       4564.99       2756.59      1284.32 o                         
 -17  10   3        782.42        724.95      1208.24 o                         
 -16  10   3       7550.08       7920.72      1431.99 o                         
 -15  10   3       7348.54       6014.37      1320.12 o                         
 -14  10   3      29983.61      30966.47      1291.08 o                         
 -13  10   3       1735.39       1905.22       559.52 o                         
 -12  10   3       4323.09       4066.89      1235.09 o                         
 -11  10   3      29181.70      28261.06      1123.54 o                         
 -10  10   3       6124.76       6258.70       607.41 o                         
  -9  10   3      15978.77      15529.85       688.41 o                         
  -8  10   3      26408.26      25818.88       549.10 o                         
  -7  10   3       1461.72       1329.05       163.73 o                         
  -6  10   3        791.10        887.58       128.36 o                         
  -5  10   3       6528.65       6463.79       210.21 o                         
  -4  10   3      74123.15      73655.68      1221.00 o                         
  -3  10   3        590.93        592.64       236.89 o                         
  -2  10   3     135880.65     131649.07      1970.74 o                         
  -1  10   3       8137.35       7971.11       371.56 o                         
   0  10   3      58587.55      58821.73      1034.92 o                         
   1  10   3      12244.41      12237.33       464.72 o                         
   2  10   3      74551.79      74094.75      1245.30 o                         
   3  10   3       4858.14       4739.24       182.55 o                         
   4  10   3      43071.74      41477.10       617.04 o                         
   5  10   3       8559.68       8129.45       281.70 o                         
   6  10   3       5406.87       5092.35       256.53 o                         
   7  10   3        167.60        210.91       206.99 o                         
   8  10   3      24472.09      26360.89      1154.55 o                         
   9  10   3      12551.18      12080.78       570.07 o                         
  10  10   3       3030.15       3825.16       457.51 o                         
  11  10   3      14995.33      16168.79       773.92 o                         
  12  10   3       5268.38       6360.54       629.08 o                         
  13  10   3      10527.98      10945.80      1557.29 o                         
  14  10   3      32098.33      31503.87      2474.66 o                         
  15  10   3       2056.22        111.87      1275.37 o                         
  16  10   3       9914.65       5011.98      1593.09 o                         
  17  10   3       1349.89        116.35      1512.54 o                         
  18  10   3        177.68      -1691.54      1691.54 o                         
  19  10   3        573.76      -1897.39      1897.39 o                         
 -20  11   3        926.42      -1118.55      1118.55 o                         
 -19  11   3       3274.69       2917.69      1369.34 o                         
 -18  11   3        786.34      -1400.67      1431.99 o                         
 -17  11   3       9959.30      12382.27      1785.52 o                         
 -16  11   3       5174.27       4743.48      1338.02 o                         
 -15  11   3        307.28       -581.75      1056.10 o                         
 -14  11   3        300.20        305.52       717.54 o                         
 -13  11   3       2224.13       1834.35       595.12 o                         
 -12  11   3       5332.25       4732.18       513.58 o                         
 -11  11   3       5668.35       5108.61       483.26 o                         
 -10  11   3      16975.69      16974.67       614.76 o                         
  -9  11   3      26370.44      25180.60       468.53 o                         
  -8  11   3      12281.51      12018.54       293.15 o                         
  -7  11   3      59449.73      56701.57      1217.81 o                         
  -6  11   3       3664.99       3171.79       277.37 o                         
  -5  11   3       4718.64       4434.35       494.60 o                         
  -4  11   3        385.77        738.03       339.33 o                         
  -3  11   3      12556.45      11973.99       599.17 o                         
  -2  11   3      19617.65      18749.86       859.56 o                         
  -1  11   3        373.56        295.90       281.72 o                         
   0  11   3        310.13        507.88       301.25 o                         
   1  11   3       4777.93       4530.21       400.87 o                         
   2  11   3       4446.23       5172.86       491.31 o                         
   3  11   3      12308.95      12130.41       667.54 o                         
   4  11   3        243.33        322.99       123.97 o                         
   5  11   3       1321.39       1519.71       188.71 o                         
   6  11   3        160.21        251.00       218.26 o                         
   7  11   3      43316.80      44368.05      1375.54 o                         
   8  11   3       6568.59       6407.57       582.60 o                         
   9  11   3      60522.50      62506.75      1528.19 o                         
  10  11   3      11285.17      10584.93       601.74 o                         
  11  11   3      23872.97      24517.40      1212.97 o                         
  12  11   3       2493.69       1368.88       724.69 o                         
  13  11   3        320.49        196.90      1118.75 o                         
  14  11   3       5460.90       5517.65      1499.12 o                         
  15  11   3        217.12        451.97      1302.22 o                         
  16  11   3       8312.63       3911.13      1566.24 o                         
  17  11   3       1183.09      -1731.82      1731.82 o                         
  18  11   3       1263.38      -1346.97      1951.09 o                         
 -19  12   3       5822.19       1960.04      1494.64 o                         
 -18  12   3        684.45       1364.87      1284.32 o                         
 -17  12   3      12447.42      12744.75      1919.77 o                         
 -16  12   3      25460.59      30300.10      2412.01 o                         
 -15  12   3       1076.84       1051.62      1159.02 o                         
 -14  12   3       2136.10       1794.47      1154.55 o                         
 -13  12   3       3635.66       1880.62       782.37 o                         
 -12  12   3      18313.39      18277.41      1232.64 o                         
 -11  12   3        670.70        645.04       281.90 o                         
 -10  12   3      14732.87      14682.08       535.11 o                         
  -9  12   3       1470.06       1817.25       184.30 o                         
  -8  12   3      38440.34      33972.24      1344.45 o                         
  -7  12   3       5360.55       5814.05       531.85 o                         
  -6  12   3      42385.58      42436.21      1413.37 o                         
  -5  12   3       3274.58       2696.60       433.15 o                         
  -4  12   3       4853.67       5657.01       602.49 o                         
  -3  12   3       6702.65       6715.06       647.04 o                         
  -2  12   3        274.14        481.51       454.87 o                         
  -1  12   3      15757.40      15956.74       876.33 o                         
   0  12   3      16508.56      17492.26       740.47 o                         
   1  12   3        812.31       1123.61       501.66 o                         
   2  12   3       1851.50       1923.91       455.70 o                         
   3  12   3      29919.23      29719.36      1298.58 o                         
   4  12   3      48856.61      47181.96      1264.13 o                         
   5  12   3      10135.92       8048.66       975.20 o                         
   6  12   3      44976.62      40503.27      1462.92 o                         
   7  12   3         16.44         58.96       260.55 o                         
   8  12   3      13857.91      14347.73       692.30 o                         
   9  12   3       2441.73       2219.59       997.92 o                         
  10  12   3       7004.78       7723.52       656.29 o                         
  11  12   3       1169.75       1199.29      1221.67 o                         
  12  12   3       1429.82        747.32      1230.62 o                         
  13  12   3       5334.79       4676.35      1548.34 o                         
  14  12   3        819.53       -769.70      1570.72 o                         
  15  12   3       2102.39      -1794.47      1794.47 o                         
  16  12   3       5885.96       2224.07      1579.67 o                         
 -17  13   3       1974.54        841.30      1342.49 o                         
 -16  13   3         78.78       -818.17       934.30 o                         
 -15  13   3      10871.91      11210.76      2409.78 o                         
 -14  13   3       5660.30       5208.98       641.27 o                         
 -13  13   3        593.20        754.53       450.40 o                         
 -12  13   3       5514.50       5238.56       660.67 o                         
 -11  13   3       5553.20       5756.81       474.77 o                         
 -10  13   3        185.91         42.91       246.90 o                         
  -9  13   3       4629.02       3818.57       322.55 o                         
  -8  13   3      13271.25      15612.93      1045.79 o                         
  -7  13   3        787.74       1557.29       801.02 o                         
  -6  13   3      26173.64      29825.75      1794.47 o                         
  -5  13   3         76.82       -707.05       778.65 o                         
  -4  13   3        488.45        680.59       508.71 o                         
  -3  13   3      34729.40      34400.06      1321.04 o                         
  -2  13   3       1817.78       1675.53       537.50 o                         
  -1  13   3      65326.01      61947.83      2248.68 o                         
   0  13   3        333.09       1282.40       431.81 o                         
   1  13   3      38972.99      38604.09      1498.73 o                         
   2  13   3       6092.30       5527.02       757.04 o                         
   3  13   3      22761.32      22672.46      1190.11 o                         
   4  13   3        210.62        211.80       600.59 o                         
   5  13   3        201.94        452.99       731.66 o                         
   6  13   3       8425.39       7741.53      1091.90 o                         
   7  13   3        281.68        621.73       292.48 o                         
   8  13   3      15258.49      14443.56       888.28 o                         
   9  13   3       8169.21       6081.50      1297.74 o                         
  10  13   3        301.88      -1167.97      1176.92 o                         
  11  13   3        176.48       -264.02      1123.22 o                         
  12  13   3       1869.70        605.91       925.18 o                         
  13  13   3        896.91        762.95       994.71 o                         
  14  13   3      12439.48      10874.20      2009.27 o                         
  15  13   3       2132.24      -1226.14      1637.84 o                         
 -16  14   3      14639.61      16544.33      1463.15 o                         
 -15  14   3       1677.93       1383.53      1416.33 o                         
 -14  14   3      23100.43      25662.23      1531.80 o                         
 -13  14   3       4418.19       5626.37       979.16 o                         
 -12  14   3       3182.28       2933.21       869.49 o                         
 -11  14   3       8337.54       8195.61       946.06 o                         
 -10  14   3        239.55       1135.49       717.99 o                         
  -9  14   3       5387.99       4985.45       787.77 o                         
  -8  14   3       7382.12       6560.32      1132.17 o                         
  -7  14   3       1142.83       1991.37       895.00 o                         
  -6  14   3       4221.24       4743.48       984.50 o                         
  -5  14   3      29559.90      31190.62      1883.97 o                         
  -4  14   3      10052.05      10797.76       852.42 o                         
  -3  14   3      10062.98       9713.66       805.70 o                         
  -2  14   3      18686.45      18004.04      1000.15 o                         
  -1  14   3        582.94       1197.34       557.36 o                         
   0  14   3       5874.16       4909.05      1069.52 o                         
   1  14   3        375.93        269.26       778.65 o                         
   2  14   3      13135.99      14212.90      1000.93 o                         
   3  14   3       7618.12       8236.58       885.73 o                         
   4  14   3       7102.77       8710.17       930.80 o                         
   5  14   3      19736.67      20562.70      1219.14 o                         
   6  14   3       3596.15       3293.25       785.75 o                         
   7  14   3       3299.24       2914.77       803.71 o                         
   8  14   3       6388.89       6545.22       941.05 o                         
   9  14   3       3235.86       4255.71      1288.79 o                         
  10  14   3        228.91       -604.12      1212.72 o                         
  11  14   3       7258.52       7039.14      1534.92 o                         
  12  14   3       5880.20       4197.53      1427.52 o                         
  13  14   3       5539.97       5088.39      1167.51 o                         
  14  14   3      23610.92      22321.20      2429.91 o                         
 -14  15   3       3665.95       3758.98      1418.57 o                         
 -13  15   3       3015.08       3397.29       935.95 o                         
 -12  15   3       5940.26       6792.01       967.04 o                         
 -11  15   3      17118.22      19404.13      3483.77 o                         
 -10  15   3       3763.38       4418.67      1170.21 o                         
  -9  15   3      10461.63      12315.15      1445.42 o                         
  -8  15   3       7015.71       7088.37      1252.99 o                         
  -7  15   3        354.00        666.77       926.32 o                         
  -6  15   3       4345.69       3799.26      1056.10 o                         
  -5  15   3       1314.59       2009.27       881.57 o                         
  -4  15   3       2883.07       3499.44       962.12 o                         
  -3  15   3      11582.62      11680.48       906.37 o                         
  -2  15   3        177.14        284.77       572.85 o                         
  -1  15   3        126.05        724.49       609.09 o                         
   0  15   3         54.19       -653.35       939.75 o                         
   1  15   3       7766.56       6797.50      1226.14 o                         
   2  15   3      15352.40      14036.10      1075.60 o                         
   3  15   3         15.19        461.79       701.24 o                         
   4  15   3        322.76       1088.80       748.31 o                         
   5  15   3       3137.29       4084.63       856.79 o                         
   6  15   3       5801.66       7055.44       980.55 o                         
   7  15   3      14901.92      15819.74      1232.32 o                         
   8  15   3       1260.30       2078.31       859.83 o                         
   9  15   3        985.62        429.61       856.96 o                         
  10  15   3        471.03        980.02      1284.32 o                         
  11  15   3       1029.20         93.97      1346.97 o                         
  12  15   3        477.07       -196.90      1342.49 o                         
 -12  16   3        401.87        903.95      1114.27 o                         
 -11  16   3       2046.74       3733.45       906.15 o                         
 -10  16   3       5674.05       7074.94      1338.02 o                         
  -9  16   3      11788.45      11035.30      1490.17 o                         
  -8  16   3      10251.80      10158.21      1458.84 o                         
  -7  16   3       3561.40       2505.99      1132.17 o                         
  -6  16   3      65040.20      60953.71      2859.51 o                         
  -5  16   3      17062.10      16691.68      1512.54 o                         
  -4  16   3      33799.61      35540.30      2089.82 o                         
  -3  16   3       9145.37      10458.29      1635.61 o                         
  -2  16   3         94.80        502.67       818.92 o                         
  -1  16   3       5995.83       5915.92      1203.77 o                         
   0  16   3        382.82        483.30      1020.30 o                         
   1  16   3      12032.04      12538.90      1552.82 o                         
   2  16   3       6741.61       6318.67      1329.07 o                         
   3  16   3      12811.70      11769.20      1579.67 o                         
   4  16   3        236.78       1112.89       801.77 o                         
   5  16   3      17396.67      16820.21      1247.95 o                         
   6  16   3      21205.47      24561.45      1528.21 o                         
   7  16   3       3384.70       4284.28       938.50 o                         
   8  16   3      14653.40      16608.25      2669.33 o                         
   9  16   3       1752.55       2532.18       980.02 o                         
  -8  17   3        626.92        792.07      1078.47 o                         
  -7  17   3         44.39       -380.37      1096.37 o                         
  -6  17   3        296.86       -246.12      1065.05 o                         
  -5  17   3        528.10        657.82       997.92 o                         
  -4  17   3        104.36       -465.40       930.80 o                         
  -3  17   3         50.94       1400.67       966.60 o                         
  -2  17   3       2506.59       2550.74      1163.50 o                         
  -1  17   3       2431.15       3678.43      1221.67 o                         
   0  17   3       2304.56       3145.91      1217.19 o                         
   1  17   3       5619.11       5531.08      1324.59 o                         
   2  17   3        135.35        375.90      1127.70 o                         
   3  17   3      13238.61      13894.82      1745.24 o                         
   4  17   3         82.37       -805.50      1302.22 o                         
   5  17   3       4689.19       5293.71      1378.29 o                         
   6  17   3       6937.23       7635.83      1122.84 o                         
 -25   0   4      15213.14      14029.06      1360.39 o                         
 -24   0   4       1990.97       2171.28       740.61 o                         
 -23   0   4      29562.71      32706.49      1297.17 o                         
 -22   0   4       2408.88       2979.61       619.81 o                         
 -21   0   4       5938.78       7667.28      1342.49 o                         
 -20   0   4      10229.53      13827.69      1199.29 o                         
 -19   0   4      74730.10      83413.64      3087.74 o                         
 -18   0   4      28665.06      31696.29      1704.97 o                         
 -17   0   4      36985.69      37146.82      1852.64 o                         
 -16   0   4      77083.27      84380.24      3132.49 o                         
 -15   0   4     164426.17     177410.61      5432.63 o                         
 -14   0   4       4272.45       2335.94       729.42 o                         
 -13   0   4     221684.17     238981.88      6913.85 o                         
 -12   0   4       6292.63       5043.30       751.80 o                         
 -11   0   4      21874.43      18759.12      1185.87 o                         
 -10   0   4     185941.56     180270.13      5276.00 o                         
  -9   0   4      47708.33      48285.04      1852.64 o                         
  -8   0   4       1024.84       1763.14       384.85 o                         
  -7   0   4        712.22        754.27       205.85 o                         
  -6   0   4         30.30        280.06        87.41 o                         
  -5   0   4     325854.31     324427.13      5676.41 o                         
  -4   0   4      24017.09      22881.79       485.79 o                         
  -3   0   4      20068.16      21670.83       497.53 o                         
  -2   0   4     138799.27     137768.59      2494.61 o                         
  -1   0   4     237549.72     246974.19      6211.27 o                         
   0   0   4     200970.14     203159.65      5155.18 o                         
   1   0   4      57081.03      56577.18      1628.89 o                         
   2   0   4    1321575.20    1349985.37     32976.13 o                         
   3   0   4     124937.91     117235.55      3208.56 o                         
   9   0   4       1145.40        753.87       313.77 o                         
  10   0   4       1613.83       1218.49       425.12 o                         
  11   0   4     154778.53     145783.51      3244.56 o                         
  12   0   4      19738.49      20289.88      2409.78 o                         
  13   0   4      48265.58      46853.05      1830.27 o                         
  14   0   4      37507.29      35168.87      1552.82 o                         
  15   0   4      22000.16      21050.31      1208.24 o                         
  16   0   4        349.40       1266.42       653.35 o                         
  17   0   4        530.17        854.72       684.67 o                         
  18   0   4      11185.31      11540.98      1029.25 o                         
  19   0   4      25708.98      23860.60      1436.47 o                         
  20   0   4       7078.08       7097.32      1033.72 o                         
  21   0   4      33523.39      33061.16      1767.62 o                         
  22   0   4      22322.46      22057.18      1508.07 o                         
 -25   1   4       4146.83       4725.39       652.06 o                         
 -24   1   4       5598.97       5783.42       535.18 o                         
 -23   1   4       8857.10      10039.73       591.04 o                         
 -22   1   4        324.65        856.77       575.33 o                         
 -21   1   4      15484.15      16789.18       775.88 o                         
 -20   1   4       7975.76       8264.50       610.69 o                         
 -19   1   4        332.71       1033.13       419.65 o                         
 -18   1   4      36226.60      34276.59      1247.19 o                         
 -17   1   4      27428.34      26163.70      1109.80 o                         
 -16   1   4       7301.60       7059.00       603.16 o                         
 -15   1   4       5080.37       6583.20       700.33 o                         
 -14   1   4        138.33        252.91       393.11 o                         
 -13   1   4      88466.05      86965.72     16955.70 o                         
 -12   1   4      55625.30      49549.33      1483.58 o                         
 -11   1   4      18889.10      18784.08      1109.00 o                         
 -10   1   4      38462.67      41119.19      1241.81 o                         
  -9   1   4      15024.61      15563.00       888.34 o                         
  -8   1   4       4064.07       4755.03       298.06 o                         
  -7   1   4      63552.94      60033.71      2060.73 o                         
  -6   1   4      24291.27      22922.93       495.05 o                         
  -5   1   4     253561.48     258804.77      3921.31 o                         
  -4   1   4       2556.59       2841.19       130.95 o                         
  -3   1   4      50358.84      53129.46       738.83 o                         
  -2   1   4     149883.44     153141.54      2276.94 o                         
  -1   1   4       3483.41       3944.49       177.20 o                         
   0   1   4      30655.85      31308.22       694.56 o                         
   1   1   4       4288.73       4405.71       212.01 o                         
   2   1   4        535.61        728.38       113.58 o                         
   3   1   4      73230.49      72254.84      1234.65 o                         
   4   1   4        862.57       1164.69       239.41 o                         
   5   1   4      41590.95      40580.68      1425.28 o                         
   6   1   4        578.32        863.67       344.57 o                         
   7   1   4      22109.95      22357.00      1078.47 o                         
   8   1   4       3701.91       4173.66       390.10 o                         
   9   1   4       2167.47       2712.44       476.59 o                         
  10   1   4      54946.68      51512.27      6428.31 o                         
  11   1   4       1409.38       1777.10       410.33 o                         
  12   1   4      10162.79      10697.15       706.68 o                         
  13   1   4      49684.30      52822.67      2009.27 o                         
  14   1   4       2326.40       3387.56       689.15 o                         
  15   1   4       2460.16       2858.31       472.10 o                         
  16   1   4      17392.27      17634.35      1268.66 o                         
  17   1   4       8897.46       9289.76       667.99 o                         
  18   1   4      12442.35      11739.67       872.62 o                         
  19   1   4       5630.49       7171.76       736.13 o                         
  20   1   4         80.97       1592.26       995.68 o                         
  21   1   4      25863.69      27907.63      1139.09 o                         
  22   1   4      12425.30      13889.04       919.12 o                         
 -25   2   4       9804.87      11443.32       798.33 o                         
 -24   2   4      79689.10      88426.61      2463.36 o                         
 -23   2   4      44853.01      48462.70      1916.82 o                         
 -22   2   4      23148.98      24177.12      1109.89 o                         
 -21   2   4      42618.20      45445.40      2047.89 o                         
 -20   2   4      53558.99      58005.27      1881.71 o                         
 -19   2   4      10263.97      10604.83       714.28 o                         
 -18   2   4      40669.90      44048.46      1441.50 o                         
 -17   2   4        138.30         53.30       374.18 o                         
 -16   2   4       1137.28       1878.06       376.00 o                         
 -15   2   4      35983.30      29644.56      2273.29 o                         
 -14   2   4      55619.47      50318.44      1215.74 o                         
 -13   2   4      47419.48      47531.38       989.68 o                         
 -12   2   4      19312.42      21436.45       698.56 o                         
 -11   2   4       2206.58       2787.81       290.37 o                         
 -10   2   4         86.72        366.47       224.55 o                         
  -9   2   4      31381.50      31820.30       912.56 o                         
  -8   2   4     222957.26     225916.01      4323.98 o                         
  -7   2   4     148146.81     151706.50      3624.73 o                         
  -6   2   4     672621.51     674340.33     11793.30 o                         
  -5   2   4     259631.61     262547.18      3871.77 o                         
  -4   2   4      20731.95      20718.25       562.58 o                         
  -3   2   4       2034.68       2117.31       116.93 o                         
  -2   2   4      32709.12      34276.28       624.80 o                         
  -1   2   4     369707.91     386628.65      5523.51 o                         
   0   2   4       7444.94       7859.33       452.79 o                         
   1   2   4       1081.62       1419.61        83.91 o                         
   2   2   4     140017.28     144995.86      2751.29 o                         
   3   2   4     254106.69     244737.34      4583.47 o                         
   4   2   4     167054.72     162321.52      3093.09 o                         
   5   2   4       1913.53       1845.54       236.75 o                         
   6   2   4      77606.79      70942.39      6741.56 o                         
   7   2   4      16072.19      16175.63       679.24 o                         
   8   2   4      30360.51      29752.73       995.25 o                         
   9   2   4     147032.88     124969.05      4009.58 o                         
  10   2   4     401543.76     325301.50     20998.85 o                         
  11   2   4      90830.93      78778.46      2973.62 o                         
  12   2   4      39719.44      43603.89      1235.59 o                         
  13   2   4      34084.97      35607.42      1678.12 o                         
  14   2   4       1888.07       1713.92       684.67 o                         
  15   2   4     120286.54     125514.26      3991.68 o                         
  16   2   4       2499.12       3195.14       738.37 o                         
  17   2   4      40553.88      42301.99      1892.92 o                         
  18   2   4        747.96       2165.89       724.95 o                         
  19   2   4      18118.35      18369.80      1293.27 o                         
  20   2   4      15730.36      15451.89      1018.06 o                         
  21   2   4      12161.65      12108.07       863.87 o                         
  22   2   4       1174.05       1798.04       699.99 o                         
 -25   3   4       6593.82       7516.01       872.66 o                         
 -24   3   4      39085.37      39643.02      1497.14 o                         
 -23   3   4      14165.30      13586.21       946.06 o                         
 -22   3   4       5597.83       6381.50       749.37 o                         
 -21   3   4       8126.16       8056.91       666.30 o                         
 -20   3   4        566.44        779.61       495.58 o                         
 -19   3   4      19234.24      18180.11       828.30 o                         
 -18   3   4     196433.93     189620.65      3431.82 o                         
 -17   3   4       6810.35       7090.10       628.73 o                         
 -16   3   4      39447.71      32516.64      2548.50 o                         
 -15   3   4       2088.08       1499.29       314.84 o                         
 -14   3   4      11461.30      11564.04       495.35 o                         
 -13   3   4     403042.84     416889.11      6284.10 o                         
 -12   3   4       4133.66       4189.24       312.43 o                         
 -11   3   4      44178.30      47508.82      1297.17 o                         
 -10   3   4       3196.99       3223.95       284.16 o                         
  -9   3   4      44926.53      45516.86      1429.76 o                         
  -8   3   4     254956.88     250218.55      6636.40 o                         
  -7   3   4      37772.05      36996.34       783.23 o                         
  -6   3   4      11505.81      12023.43       289.35 o                         
  -5   3   4      31465.59      32638.05       638.97 o                         
  -4   3   4       4504.56       4604.43       128.70 o                         
  -3   3   4       8981.61       9613.97       194.66 o                         
  -2   3   4     448761.45     460244.27      4304.59 o                         
  -1   3   4     172496.19     175655.92      1938.57 o                         
   0   3   4     331540.81     342830.26      4096.27 o                         
   1   3   4      30168.31      29123.14       416.49 o                         
   2   3   4      24360.03      24306.44       521.33 o                         
   3   3   4     617992.55     606034.27      7493.20 o                         
   4   3   4     228511.64     225090.52      2925.90 o                         
   5   3   4     471837.74     470568.39      6453.27 o                         
   6   3   4      98919.01      99482.69      1513.41 o                         
   7   3   4        311.45        330.25       253.08 o                         
   8   3   4     179209.84     176669.19      3944.70 o                         
   9   3   4      20982.45      18641.68       937.94 o                         
  10   3   4      65696.09      53983.91      1502.50 o                         
  11   3   4      62219.59      49214.37      3123.54 o                         
  12   3   4      31381.13      34784.85      1270.79 o                         
  13   3   4      14194.78      14270.71      1159.02 o                         
  14   3   4      21325.66      23762.15      1467.79 o                         
  15   3   4        650.50       1982.42       760.75 o                         
  16   3   4      75357.02      82782.67      3069.84 o                         
  17   3   4      13122.05      14825.61      1270.89 o                         
  18   3   4       2552.07       4219.91       953.17 o                         
  19   3   4       3787.76       5343.13      1006.87 o                         
  20   3   4      10676.85       9692.81      1221.67 o                         
  21   3   4      56097.51      60962.66      2653.66 o                         
  22   3   4      14735.44      14814.51      1094.62 o                         
 -25   4   4      39283.98      41052.95      3709.76 o                         
 -24   4   4       4230.81       4725.52      1147.83 o                         
 -23   4   4       5001.26       6200.79       789.18 o                         
 -22   4   4        199.12        195.43       613.79 o                         
 -21   4   4       4362.37       4313.01       669.19 o                         
 -20   4   4      25405.24      24905.88      1128.73 o                         
 -19   4   4      96114.04      91210.44      2951.25 o                         
 -18   4   4       3898.44       3327.74       576.70 o                         
 -17   4   4      84058.60      75326.47      4709.92 o                         
 -16   4   4      14120.61      13461.65       783.62 o                         
 -15   4   4       8531.69       8168.49       640.30 o                         
 -14   4   4       5849.73       5993.69       390.56 o                         
 -13   4   4     154667.48     159335.52      2700.48 o                         
 -12   4   4     115007.89     117054.95      4023.01 o                         
 -11   4   4     195959.90     199189.25      3906.35 o                         
 -10   4   4       4589.73       4421.28       545.95 o                         
  -9   4   4     160951.60     157895.22      4537.63 o                         
  -8   4   4     118463.38     115019.16      2398.43 o                         
  -7   4   4     260816.35     262242.70      3932.68 o                         
  -6   4   4     157257.24     155092.03      4736.77 o                         
  -5   4   4     179653.34     175657.39      3717.81 o                         
  -4   4   4     132670.77     134796.89      1476.42 o                         
  -3   4   4     445770.04     451674.76      4263.17 o                         
  -2   4   4     427291.00     430675.83      3787.17 o                         
  -1   4   4     517081.72     524706.86      4599.33 o                         
   0   4   4      14854.30      15088.78       249.87 o                         
   1   4   4       1573.19       1762.29        87.89 o                         
   2   4   4      10333.93      10604.85       222.47 o                         
   3   4   4      73226.09      70037.27      1159.41 o                         
   4   4   4     114664.86     112128.33      1545.25 o                         
   5   4   4     594413.72     573485.65      7168.10 o                         
   6   4   4       5582.66       6429.62       386.90 o                         
   7   4   4       1113.89       1336.06       232.44 o                         
   8   4   4      69180.55      71663.46      1437.44 o                         
   9   4   4       5333.66       5094.58       416.94 o                         
  10   4   4     231994.79     202104.39      7260.66 o                         
  11   4   4      99554.53      83736.10      2168.04 o                         
  12   4   4       1434.61        661.85       421.79 o                         
  13   4   4     231642.13     208502.78      6417.12 o                         
  14   4   4      34613.08      36770.92      2027.17 o                         
  15   4   4     105059.39     110872.12      4023.01 o                         
  16   4   4       2914.84       4143.83      1006.87 o                         
  17   4   4       8348.37      10959.23      1320.12 o                         
  18   4   4      21758.77      24612.39      1754.19 o                         
  19   4   4      25708.91      30725.22      1955.57 o                         
  20   4   4       9095.97       9281.75      1586.38 o                         
  21   4   4      65977.91      73249.15      2292.78 o                         
  22   4   4       4486.66       5295.26      1948.85 o                         
 -25   5   4        542.83        349.05      1244.04 o                         
 -24   5   4       4199.98       4158.59       796.54 o                         
 -23   5   4      15349.96      14563.36      1017.88 o                         
 -22   5   4        259.72        205.09       684.67 o                         
 -21   5   4       1211.85       1715.80      1297.74 o                         
 -20   5   4       1411.93       1172.91       622.02 o                         
 -19   5   4       2953.06       1739.62       704.81 o                         
 -18   5   4      64452.21      56663.26      2631.29 o                         
 -17   5   4      35906.81      32340.83      1266.10 o                         
 -16   5   4       1317.03       1193.63       487.77 o                         
 -15   5   4      65811.51      61694.00      3054.17 o                         
 -14   5   4      16887.09      19372.26       847.27 o                         
 -13   5   4     286414.53     294757.00      5693.02 o                         
 -12   5   4      34544.41      36613.47      1102.09 o                         
 -11   5   4      29433.09      30723.18       916.02 o                         
 -10   5   4      24180.63      23328.01       661.04 o                         
  -9   5   4        833.35        709.61       256.65 o                         
  -8   5   4     183238.02     176700.40      3422.00 o                         
  -7   5   4     267554.73     264951.37      6904.90 o                         
  -6   5   4      51821.72      51563.06      1204.17 o                         
  -5   5   4      48199.61      49539.26       716.90 o                         
  -4   5   4      12894.80      13416.01       241.83 o                         
  -3   5   4       3999.03       3548.61       122.55 o                         
  -2   5   4     209687.40     210564.49      2066.16 o                         
  -1   5   4      55953.36      57023.73       570.08 o                         
   0   5   4      74758.64      77122.87       835.62 o                         
   1   5   4     128387.94     129908.60      1541.13 o                         
   2   5   4        800.62        806.44       114.47 o                         
   3   5   4     240452.56     238117.96      3074.48 o                         
   4   5   4       4481.45       4498.18       227.14 o                         
   5   5   4      22375.06      22609.02       502.52 o                         
   6   5   4      24535.03      23341.16       543.86 o                         
   7   5   4      36781.38      36098.14       740.63 o                         
   8   5   4       9085.80       8943.91       375.88 o                         
   9   5   4      75943.98      70958.58      1508.72 o                         
  10   5   4        601.34        655.50       298.77 o                         
  11   5   4      25943.47      21154.25      1072.15 o                         
  12   5   4      18729.13      14377.44       767.14 o                         
  13   5   4      47802.93      37858.34      2121.14 o                         
  14   5   4      22761.92      15805.63      1463.32 o                         
  15   5   4      60287.82      60514.62      6607.31 o                         
  16   5   4      33862.64      36423.97      3783.60 o                         
  17   5   4      87155.96      91558.01      2770.84 o                         
  18   5   4      19778.24      21396.74      1159.62 o                         
  19   5   4      17379.19      17609.53      2888.60 o                         
  20   5   4      10357.57      10555.44      1850.40 o                         
  21   5   4      12585.41      11540.10      2398.59 o                         
  22   5   4      26169.96      27052.56      2101.00 o                         
 -24   6   4      24210.63      27149.93      1333.87 o                         
 -23   6   4       6917.23       6629.23      1082.95 o                         
 -22   6   4      16233.62      14562.29      1018.65 o                         
 -21   6   4      30636.41      29787.14      1995.84 o                         
 -20   6   4      22479.07      24063.53      1266.42 o                         
 -19   6   4       1146.96        325.82       610.83 o                         
 -18   6   4       6934.31       4781.72       695.69 o                         
 -17   6   4       2251.74       1315.01       754.03 o                         
 -16   6   4        779.00        609.90       520.27 o                         
 -15   6   4       9507.15      10006.06      1096.37 o                         
 -14   6   4      74746.83      74490.53      3034.04 o                         
 -13   6   4      35974.06      35156.95       954.45 o                         
 -12   6   4      31497.09      30315.67      1005.19 o                         
 -11   6   4       1203.86       1225.16       371.04 o                         
 -10   6   4       1158.20       1071.67       271.90 o                         
  -9   6   4       9325.96       8454.56       308.25 o                         
  -8   6   4      60064.75      60568.66      1415.42 o                         
  -7   6   4      88878.41      85462.37      1875.93 o                         
  -6   6   4     390518.67     391112.90      7126.26 o                         
  -5   6   4      59242.40      60114.67       787.48 o                         
  -4   6   4      44713.96      43906.62       562.90 o                         
  -3   6   4      30530.89      32419.23       445.78 o                         
  -2   6   4      31398.11      30642.77       452.18 o                         
  -1   6   4     280510.66     282003.74      2415.18 o                         
   0   6   4       7752.52       8153.25       168.75 o                         
   1   6   4        769.89        975.76        96.69 o                         
   2   6   4      10249.85       9710.03       267.78 o                         
   3   6   4      79538.13      80093.18      1173.42 o                         
   4   6   4     151654.85     149087.01      2523.33 o                         
   5   6   4          6.46        116.76       157.51 o                         
   6   6   4      97189.84      98117.69      1504.22 o                         
   7   6   4       1403.68       1869.45       276.74 o                         
   8   6   4      19305.34      20170.39       761.53 o                         
   9   6   4      88443.74      87345.13      1533.15 o                         
  10   6   4     127152.29     124526.20      2105.01 o                         
  11   6   4        398.36       -113.05       361.07 o                         
  12   6   4      15195.79      10193.63       775.74 o                         
  13   6   4      19866.99      16737.05      1111.79 o                         
  14   6   4       2657.29       2003.55      1105.32 o                         
  15   6   4      47269.04      39908.43      9088.69 o                         
  16   6   4      14747.66      12453.23      3658.30 o                         
  17   6   4      24008.16      23957.84      4609.23 o                         
  18   6   4        658.53       -465.02       752.42 o                         
  19   6   4        749.53       -591.51       822.52 o                         
  20   6   4       7507.69       8254.71      1053.61 o                         
  21   6   4       1524.69       2738.86       917.38 o                         
 -24   7   4      31312.71      35559.83      1538.97 o                         
 -23   7   4        150.69       1255.84      1599.81 o                         
 -22   7   4       1511.90       1230.44      1514.78 o                         
 -21   7   4        189.83       1178.76      1624.42 o                         
 -20   7   4        558.86          9.89       719.90 o                         
 -19   7   4      44176.56      42034.89      5282.71 o                         
 -18   7   4      28084.07      25767.53      1246.03 o                         
 -17   7   4       4316.15       4145.16      2147.99 o                         
 -16   7   4      13088.59      13384.67      1405.14 o                         
 -15   7   4      31384.57      30206.12      1919.77 o                         
 -14   7   4      29244.82      27172.08      1767.62 o                         
 -13   7   4      21785.68      23560.77      1570.72 o                         
 -12   7   4      19861.91      20111.51       702.96 o                         
 -11   7   4      42871.94      40535.94       939.60 o                         
 -10   7   4      18084.62      17297.80       564.67 o                         
  -9   7   4      70321.93      67472.86      1155.58 o                         
  -8   7   4      27174.74      26208.39       610.22 o                         
  -7   7   4        903.85        877.83       269.46 o                         
  -6   7   4         50.66         40.29       112.33 o                         
  -5   7   4      67083.56      67715.54       881.54 o                         
  -4   7   4      46171.17      46550.58       849.87 o                         
  -3   7   4      24508.50      23173.24       381.92 o                         
  -2   7   4      87035.86      86003.78      1038.86 o                         
  -1   7   4       2805.31       2904.14       117.37 o                         
   0   7   4       2393.58       2365.45       102.47 o                         
   1   7   4       8313.92       8492.30       230.13 o                         
   2   7   4       3566.51       3586.84       173.42 o                         
   3   7   4      42153.85      41175.86       779.93 o                         
   4   7   4      79801.17      79100.15      1338.26 o                         
   5   7   4     102014.29     100296.81      2369.19 o                         
   6   7   4      68837.42      71371.64      1330.57 o                         
   7   7   4      79851.74      83769.71      1501.18 o                         
   8   7   4       8500.43       8292.54       349.12 o                         
   9   7   4        262.50        675.70       293.89 o                         
  10   7   4      49189.08      51897.47      1588.93 o                         
  11   7   4       6709.01       6794.29       490.94 o                         
  12   7   4       3569.64       3500.08       809.15 o                         
  13   7   4       2624.63       1320.12       988.97 o                         
  14   7   4      11888.78       9500.38      1530.44 o                         
  15   7   4      66581.83      64914.07      3517.33 o                         
  16   7   4       6836.12       7289.74      1458.84 o                         
  17   7   4         50.61       -787.60      1163.50 o                         
  18   7   4       1390.68       1834.74      1333.54 o                         
  19   7   4        256.27       -596.83       909.32 o                         
  20   7   4       2714.84       2060.33       975.67 o                         
  21   7   4      11171.98      10395.38      1700.49 o                         
 -23   8   4        309.23       1610.74       819.35 o                         
 -22   8   4        137.00         52.35       757.56 o                         
 -21   8   4        104.79       -790.04       790.04 o                         
 -20   8   4       8171.56       7316.37      2020.45 o                         
 -19   8   4      20827.11      18572.60      3805.97 o                         
 -18   8   4        449.08       -421.69       758.51 o                         
 -17   8   4      25476.49      21627.58      1830.27 o                         
 -16   8   4      30306.27      30000.27      2054.02 o                         
 -15   8   4        574.91        264.02       841.30 o                         
 -14   8   4       1185.46        771.94       437.82 o                         
 -13   8   4      15554.83      16124.76       790.37 o                         
 -12   8   4       2856.12       2845.27       749.56 o                         
 -11   8   4      10834.33      10910.44       496.88 o                         
 -10   8   4      16683.91      14172.81       712.41 o                         
  -9   8   4      23360.28      23674.49       617.92 o                         
  -8   8   4       2115.40       2290.93       304.17 o                         
  -7   8   4       4902.57       4715.53       240.56 o                         
  -6   8   4        455.71        494.35       133.80 o                         
  -5   8   4     145984.81     143023.21      1547.20 o                         
  -4   8   4      10992.34      10867.36       244.18 o                         
  -3   8   4      16199.87      15214.68       279.44 o                         
  -2   8   4      13244.28      12627.71       294.51 o                         
  -1   8   4      66948.75      64584.47       832.90 o                         
   0   8   4       8350.81       8487.58       202.99 o                         
   1   8   4       3765.84       3627.92       171.25 o                         
   2   8   4      27748.73      28452.60       529.52 o                         
   3   8   4      43286.64      44263.87       626.70 o                         
   4   8   4      78448.75      80526.30      1830.62 o                         
   5   8   4     123770.67     124574.40      2032.64 o                         
   6   8   4       1132.83       1301.53       218.27 o                         
   7   8   4        935.07       1750.05       290.03 o                         
   8   8   4        719.27       1175.24       247.35 o                         
   9   8   4      43229.41      46696.57       965.45 o                         
  10   8   4      11192.24      12998.54       543.46 o                         
  11   8   4      21787.93      25347.96      1581.91 o                         
  12   8   4       5315.09       4842.82       988.10 o                         
  13   8   4      22892.04      15890.66      1785.52 o                         
  14   8   4      51123.52      35329.97      2613.39 o                         
  15   8   4       9590.17       7173.39      1539.39 o                         
  16   8   4        873.57       1387.24      1244.04 o                         
  17   8   4         31.54        528.05      1320.12 o                         
  18   8   4        515.43        416.17      1329.07 o                         
  19   8   4        623.57       -678.22      1138.88 o                         
  20   8   4       1998.12         98.45      1400.67 o                         
 -22   9   4       1758.66       1007.62       830.15 o                         
 -21   9   4       2804.62       1850.61       850.56 o                         
 -20   9   4         19.52       -205.30       975.55 o                         
 -19   9   4         92.95       -868.59       868.59 o                         
 -18   9   4      10629.99       6716.95      1396.19 o                         
 -17   9   4      61489.98      59969.22      3186.19 o                         
 -16   9   4       3684.50       4278.08      1199.29 o                         
 -15   9   4      52559.42      54473.54      3510.62 o                         
 -14   9   4       5690.34       5654.39       807.73 o                         
 -13   9   4      88323.85      87953.57      2229.81 o                         
 -12   9   4      17352.92      17820.72      1100.85 o                         
 -11   9   4       8662.13       9632.91       638.13 o                         
 -10   9   4       1701.55       1923.67       498.96 o                         
  -9   9   4       7299.23       7059.02       507.81 o                         
  -8   9   4      31282.86      31455.09       558.58 o                         
  -7   9   4     129698.73     125853.90      2142.22 o                         
  -6   9   4       1903.95       2092.43       186.72 o                         
  -5   9   4      16864.62      16677.49       315.70 o                         
  -4   9   4      14249.95      13944.06       462.38 o                         
  -3   9   4       1872.80       1992.47       133.07 o                         
  -2   9   4      24976.54      24584.12       575.22 o                         
  -1   9   4      66103.66      65796.55      1074.28 o                         
   0   9   4        777.63        961.87       201.44 o                         
   1   9   4      28381.34      28979.54       597.05 o                         
   2   9   4       2649.50       2702.24       196.55 o                         
   3   9   4      56805.99      58455.13       913.88 o                         
   4   9   4       3216.84       3534.98       201.94 o                         
   5   9   4       2955.87       2925.94       222.48 o                         
   6   9   4        670.01        727.85       214.88 o                         
   7   9   4      49483.75      51725.14      1104.54 o                         
   8   9   4       2988.97       3672.76       358.48 o                         
   9   9   4      15804.74      17776.81       578.51 o                         
  10   9   4        799.05       1147.10       352.38 o                         
  11   9   4      22476.78      25650.34      1058.92 o                         
  12   9   4       5844.74       5904.36       747.39 o                         
  13   9   4      12362.62      11675.22      1682.59 o                         
  14   9   4        145.67       -747.32      1194.82 o                         
  15   9   4      31066.29      24061.97      2304.62 o                         
  16   9   4      31101.40      27870.18      2470.19 o                         
  17   9   4      46728.73      44114.36      3145.91 o                         
  18   9   4       1922.03        447.50      1521.49 o                         
  19   9   4       5666.88       5159.65      1763.14 o                         
 -21  10   4       1410.59         21.94       910.98 o                         
 -20  10   4      16382.19      14331.99      2335.94 o                         
 -19  10   4      13747.09       9348.23      1673.64 o                         
 -18  10   4        762.60       -456.45      1293.27 o                         
 -17  10   4        127.60        -85.02      1141.12 o                         
 -16  10   4      72301.27      71648.92      3503.91 o                         
 -15  10   4      15253.60      15407.36      1628.89 o                         
 -14  10   4      56936.42      56421.95      1749.30 o                         
 -13  10   4        168.10         70.97       486.30 o                         
 -12  10   4      11543.36      10168.69       723.82 o                         
 -11  10   4      55676.56      53453.00      1591.15 o                         
 -10  10   4       1085.41       1541.77       473.52 o                         
  -9  10   4       5473.34       5609.81       289.33 o                         
  -8  10   4      63205.69      60915.63       966.13 o                         
  -7  10   4      50488.12      49316.82       854.92 o                         
  -6  10   4     182776.92     180272.50      1934.95 o                         
  -5  10   4      12359.39      12597.00       323.14 o                         
  -4  10   4       7138.43       6959.71       368.93 o                         
  -3  10   4       4515.46       4275.82       368.17 o                         
  -2  10   4      48136.68      48995.12       906.95 o                         
  -1  10   4      37533.49      36483.34       765.85 o                         
   0  10   4      24431.48      23480.86       549.84 o                         
   1  10   4       1439.36       1385.07       304.27 o                         
   2  10   4      48672.04      49103.37       945.69 o                         
   3  10   4     103552.53     104814.75      1232.24 o                         
   4  10   4       4474.35       4827.77       225.96 o                         
   5  10   4       6726.85       6668.69       264.50 o                         
   6  10   4       9358.58       9063.59       339.92 o                         
   7  10   4       4559.50       5048.13       380.40 o                         
   8  10   4        839.35       1145.67       289.79 o                         
   9  10   4       3337.99       3694.45       471.35 o                         
  10  10   4      77758.78      84455.54      1817.89 o                         
  11  10   4        365.74        447.31       603.28 o                         
  12  10   4        550.07       -130.77       545.29 o                         
  13  10   4         70.24        102.92      1100.85 o                         
  14  10   4       1718.40       1646.79      1221.67 o                         
  15  10   4      40537.66      25869.86      2514.94 o                         
  16  10   4      13588.08       7495.59      1736.29 o                         
  17  10   4       1805.21       -120.82      1557.29 o                         
  18  10   4      19151.44      15550.56      2264.34 o                         
 -20  11   4       1952.35        -19.39       980.49 o                         
 -19  11   4      11888.62      11039.78      1812.37 o                         
 -18  11   4      57890.89      57449.80      3307.01 o                         
 -17  11   4       1760.43        635.45      1154.55 o                         
 -16  11   4      16175.15      17081.00      1798.94 o                         
 -15  11   4       4575.72       4273.61      1217.19 o                         
 -14  11   4       1753.95       1772.09       988.97 o                         
 -13  11   4      35431.09      37757.33      1375.61 o                         
 -12  11   4      28238.07      26273.78      1447.66 o                         
 -11  11   4       2745.24       2704.46       280.79 o                         
 -10  11   4      32618.08      32058.88       788.03 o                         
  -9  11   4      33962.31      34067.03       600.79 o                         
  -8  11   4     121967.37     117285.77      1432.87 o                         
  -7  11   4       1283.71       1332.40       152.93 o                         
  -6  11   4      17924.45      15959.65       428.44 o                         
  -5  11   4       4483.91       4556.12       447.18 o                         
  -4  11   4       8677.98       8017.47       508.05 o                         
  -3  11   4     100836.56     102334.32      2448.94 o                         
  -2  11   4      42134.74      41359.77       947.84 o                         
  -1  11   4        801.89        949.43       297.01 o                         
   0  11   4      38105.77      39278.37      1105.38 o                         
   1  11   4       5477.41       5841.64       498.72 o                         
   2  11   4       2029.77       1993.55       423.13 o                         
   3  11   4      16742.05      14462.45       919.35 o                         
   4  11   4      36021.70      34402.17       581.78 o                         
   5  11   4      70126.09      71880.79      1017.44 o                         
   6  11   4      29031.24      28361.55       601.30 o                         
   7  11   4      13273.96      13661.47       551.25 o                         
   8  11   4      27858.09      27425.99       796.05 o                         
   9  11   4       3534.98       3274.92       483.30 o                         
  10  11   4       6823.55       6667.72       827.87 o                         
  11  11   4      12412.07      15186.84      2503.75 o                         
  12  11   4      37223.80      42696.30      2573.11 o                         
  13  11   4      35651.53      35195.72      2680.51 o                         
  14  11   4       3539.82       2380.69      1311.17 o                         
  15  11   4      26915.23      19085.79      2291.19 o                         
  16  11   4      13893.26       8108.67      1901.87 o                         
  17  11   4       4334.01       -635.45      1866.07 o                         
 -19  12   4       2657.06       3280.16      1445.42 o                         
 -18  12   4        655.99       1114.27      1360.39 o                         
 -17  12   4      14318.49      11666.28      1758.67 o                         
 -16  12   4       2726.40       1346.97      1230.62 o                         
 -15  12   4       8244.39       7996.79      1481.22 o                         
 -14  12   4        135.11        393.80      1047.15 o                         
 -13  12   4        113.97       -112.14       332.61 o                         
 -12  12   4       6806.98       6104.86       505.75 o                         
 -11  12   4       3357.10       3041.99       292.73 o                         
 -10  12   4        120.39        163.03       215.91 o                         
  -9  12   4       6313.43       5691.82       229.41 o                         
  -8  12   4      11892.01      10135.13       436.49 o                         
  -7  12   4       2822.97       1823.60       300.93 o                         
  -6  12   4        171.96        272.67       375.87 o                         
  -5  12   4      69062.93      67576.57      1553.18 o                         
  -4  12   4       4301.46       4145.27       483.03 o                         
  -3  12   4       5074.32       5086.87       594.44 o                         
  -2  12   4       7256.81       7717.39       663.16 o                         
  -1  12   4      29737.70      28097.67      1136.15 o                         
   0  12   4      37668.15      37166.87      1393.74 o                         
   1  12   4       2939.09       3083.98       585.48 o                         
   2  12   4       1818.57       2172.36       485.44 o                         
   3  12   4       1579.16       1358.52       419.58 o                         
   4  12   4      52313.21      50429.95      1287.57 o                         
   5  12   4      70068.45      66143.56      2151.24 o                         
   6  12   4       8255.50       7970.65       370.55 o                         
   7  12   4      16999.88      15157.39       648.41 o                         
   8  12   4       3450.05       2537.31      1091.90 o                         
   9  12   4      45209.71      43627.72      1423.04 o                         
  10  12   4      11905.03      11279.33       787.80 o                         
  12  12   4      12683.43      10883.15      1772.09 o                         
  13  12   4       2542.84        107.40      1449.89 o                         
  14  12   4      47594.50      40158.48      3141.44 o                         
  15  12   4       5392.20       3096.69      1624.42 o                         
 -18  13   4       3002.32       3315.96      1575.19 o                         
 -17  13   4      16541.04      20575.96      2179.32 o                         
 -16  13   4       3273.78       4122.19       672.66 o                         
 -15  13   4      16282.73      18320.49       899.73 o                         
 -14  13   4      32662.11      31412.10      1077.22 o                         
 -13  13   4       2027.04       2270.73       660.73 o                         
 -12  13   4       1394.98       1580.24       424.66 o                         
 -11  13   4      10045.28       9935.19       559.82 o                         
 -10  13   4       2769.98       2570.49       316.61 o                         
  -9  13   4       1349.72        895.87       205.32 o                         
  -8  13   4        386.83       1504.53       589.64 o                         
  -7  13   4      81777.38      83480.24      2931.11 o                         
  -6  13   4        443.81        246.12       693.62 o                         
  -5  13   4       4830.75       4996.20       649.29 o                         
  -4  13   4       7614.83       7397.78       845.77 o                         
  -3  13   4         94.89        446.65       502.05 o                         
  -2  13   4       2944.83       3417.11       673.48 o                         
  -1  13   4      23060.92      24152.49      2253.15 o                         
   0  13   4       5796.15       6733.24       756.09 o                         
   1  13   4      64498.57      67772.91      2083.57 o                         
   2  13   4      17969.52      18702.44      1273.13 o                         
   3  13   4      13648.89      13178.25       981.11 o                         
   4  13   4       7602.98       7272.46       826.85 o                         
   5  13   4      19640.53      19109.12      1177.98 o                         
   6  13   4      17888.45      15455.22       790.34 o                         
   7  13   4      14070.48      13836.44       579.31 o                         
   8  13   4       1132.42       1499.77       758.94 o                         
   9  13   4      18463.10      16602.18      1740.77 o                         
  10  13   4       2278.72       2246.44      1203.77 o                         
  11  13   4      31478.75      31888.71      2407.54 o                         
  12  13   4        738.50        346.60       970.21 o                         
  13  13   4       3126.62       2344.89      1530.44 o                         
  14  13   4        185.21       -962.12      1642.32 o                         
 -16  14   4      10146.41      11541.49      1277.20 o                         
 -15  14   4        977.12       1512.79       897.23 o                         
 -14  14   4      17728.96      21193.48      2056.25 o                         
 -13  14   4        686.18       1646.32       810.39 o                         
 -12  14   4       2366.44       2784.53       828.39 o                         
 -11  14   4      12827.85      14773.72      1098.82 o                         
 -10  14   4        199.36         -3.53       642.88 o                         
  -9  14   4      13704.17      14136.50      1013.32 o                         
  -8  14   4        948.88       1534.92       908.42 o                         
  -7  14   4       1757.79       1141.12       827.87 o                         
  -6  14   4      22629.79      21287.48      1548.34 o                         
  -5  14   4          3.15       -398.27       792.07 o                         
  -4  14   4       6081.68       5750.77       714.21 o                         
  -3  14   4       1260.95       1414.95       552.37 o                         
  -2  14   4        323.68        625.06       527.29 o                         
  -1  14   4      11823.56      12458.35      1364.87 o                         
   0  14   4      16283.62      14510.10      1194.82 o                         
   1  14   4        247.06        632.56       736.13 o                         
   2  14   4       3996.36       5200.26       863.67 o                         
   3  14   4      10192.18      10622.86      1109.80 o                         
   4  14   4       7400.86       8756.64       928.23 o                         
   5  14   4       3333.58       3882.74       782.58 o                         
   6  14   4      15497.50      15850.06      1179.16 o                         
   7  14   4       3581.06       4405.03       864.46 o                         
   8  14   4       1248.60       1300.94       816.22 o                         
   9  14   4       1246.21       1747.42       841.30 o                         
  10  14   4       3706.97       4636.08      1364.87 o                         
  11  14   4      13085.19      11227.73      1727.34 o                         
  12  14   4        670.40        496.72      1351.44 o                         
  13  14   4        421.13        161.60      1087.59 o                         
 -14  15   4       1832.52       2653.93      1201.53 o                         
 -13  15   4      10959.53      13304.25      1198.81 o                         
 -12  15   4      31860.65      37842.18      5437.10 o                         
 -11  15   4       5096.06       5914.69       909.44 o                         
 -10  15   4      32964.42      32694.00      1516.33 o                         
  -9  15   4      18053.17      21430.68      1740.77 o                         
  -8  15   4      71745.87      71192.47      3105.64 o                         
  -7  15   4         72.59         58.17       877.10 o                         
  -6  15   4       2411.88       1624.42       890.52 o                         
  -5  15   4      16125.28      14015.64      1333.54 o                         
  -4  15   4       9689.67       9708.38       863.12 o                         
  -3  15   4     101800.38     100119.36      6367.90 o                         
  -2  15   4      17075.86      16909.40      1028.99 o                         
  -1  15   4      13880.19      12861.09      1454.37 o                         
   0  15   4      16565.26      17389.78      1619.94 o                         
   1  15   4       5253.53       6350.00      1261.94 o                         
   2  15   4       7666.74       8272.77      1456.61 o                         
   3  15   4        551.25        999.87       754.56 o                         
   4  15   4      15621.03      16594.09      1183.35 o                         
   5  15   4       5643.90       6470.75       906.37 o                         
   6  15   4      16418.12      15953.44      1195.40 o                         
   7  15   4       6370.97       7638.89      1025.10 o                         
   8  15   4        777.75       1261.44       845.45 o                         
   9  15   4        644.29        704.81       882.84 o                         
  10  15   4       4770.66       4063.22      1027.05 o                         
  11  15   4       3455.33       3369.66      1436.47 o                         
 -12  16   4      12976.81      13424.94      1624.42 o                         
 -11  16   4       9099.94       7674.59      1333.54 o                         
 -10  16   4       8657.58       7764.09      1329.07 o                         
  -9  16   4      20104.42      20481.99      1767.62 o                         
  -8  16   4       1546.32       1579.67      1100.85 o                         
  -7  16   4      11053.57      11782.62      1369.34 o                         
  -6  16   4      10541.94      10820.50      1329.07 o                         
  -5  16   4       4667.37       4349.68      1096.37 o                         
  -4  16   4      13756.11      14333.36      1382.77 o                         
  -3  16   4       5053.77       5232.45       785.52 o                         
  -2  16   4       7742.11       7983.37      1311.17 o                         
  -1  16   4      18346.50      17859.65      1745.24 o                         
   0  16   4      39794.19      43868.24      2559.69 o                         
   1  16   4       9556.06      11285.90      1543.87 o                         
   2  16   4      22976.62      20173.21      1919.77 o                         
   3  16   4       2007.28       2092.74      1255.23 o                         
   4  16   4      28140.51      30442.25      1564.94 o                         
   5  16   4      41400.82      47326.75      1938.42 o                         
   6  16   4       3430.98       5324.74       963.43 o                         
   7  16   4      20844.21      21782.75      1428.48 o                         
   8  16   4       1229.26       1853.72       933.21 o                         
   9  16   4      15602.99      16499.25      1955.57 o                         
  -8  17   4       5137.15       2949.01      1123.22 o                         
  -7  17   4      48149.53      46893.32      2474.66 o                         
  -6  17   4       1568.74       2179.32      1087.42 o                         
  -5  17   4      35549.23      36377.12      2125.62 o                         
  -4  17   4        615.39       1355.92       971.07 o                         
  -3  17   4       2997.12       3235.41      1172.44 o                         
  -2  17   4      11619.24      11429.10      1499.12 o                         
  -1  17   4      26576.67      25323.92      2062.97 o                         
   0  17   4       6504.33       7880.44      1440.94 o                         
   1  17   4      48712.93      56393.71      3038.51 o                         
   2  17   4       7473.99       7343.44      1485.69 o                         
   3  17   4      35411.57      33088.01      2412.01 o                         
   4  17   4        173.75       -232.35       833.86 o                         
   5  17   4       3240.36       4307.99       969.21 o                         
 -26   1   5      11557.20      12028.75      1355.92 o                         
 -25   1   5      13058.24      15295.33       856.46 o                         
 -24   1   5        723.35        999.71       691.12 o                         
 -23   1   5      10293.58      11554.53       718.25 o                         
 -22   1   5       2234.92       2421.60       431.00 o                         
 -21   1   5       3101.50       4090.90       757.50 o                         
 -20   1   5       1515.71       3441.03       496.10 o                         
 -19   1   5      19468.96      19793.62       840.39 o                         
 -18   1   5      18404.23      17915.51      1579.67 o                         
 -17   1   5      64829.33      71834.29      2949.01 o                         
 -16   1   5       4835.76       4133.72       455.37 o                         
 -15   1   5     190675.21     172415.72      8195.93 o                         
 -14   1   5     104428.54      93452.22      6054.65 o                         
 -13   1   5      23540.53      24633.55       905.25 o                         
 -12   1   5       4493.39       4856.02       370.32 o                         
 -11   1   5     137646.81     140875.11      3010.15 o                         
 -10   1   5       5082.64       5512.81       454.69 o                         
  -9   1   5        903.48        927.38       243.40 o                         
  -8   1   5      19183.37      19032.54       486.22 o                         
  -7   1   5     373936.58     362915.14      4604.29 o                         
  -6   1   5     620605.48     641364.27     14576.91 o                         
  -5   1   5      65740.62      66200.97       833.10 o                         
  -4   1   5      66557.52      67410.80       847.59 o                         
  -3   1   5     161005.37     165708.81      2237.42 o                         
  -2   1   5      10445.93      11795.14       496.72 o                         
  -1   1   5      92781.41      95653.92      1833.69 o                         
   0   1   5       2361.94       2373.92       246.12 o                         
   1   1   5     281651.11     279920.57      7059.28 o                         
   2   1   5     562037.43     553224.20     15454.35 o                         
   3   1   5      48449.48      47178.32      1083.74 o                         
   4   1   5     216844.17     213537.75     13093.79 o                         
   5   1   5       1711.92       1995.84       353.52 o                         
   6   1   5      37476.22      41330.92      1557.29 o                         
   7   1   5      38182.87      39639.38      1530.44 o                         
   8   1   5        677.46        727.30       278.45 o                         
   9   1   5      47979.35      47710.22      3984.97 o                         
  10   1   5      57454.61      55764.46      4226.62 o                         
  11   1   5      57555.14      48201.59      1547.00 o                         
  12   1   5      79233.35      76380.48      1985.29 o                         
  13   1   5      26987.32      24907.74       914.58 o                         
  14   1   5      17737.16      16589.44       784.27 o                         
  15   1   5       6612.39       6525.05       577.16 o                         
  16   1   5      20536.02      20402.26       876.51 o                         
  17   1   5      27884.39      27166.54      1476.74 o                         
  18   1   5       6061.50       6389.95      1302.22 o                         
  19   1   5      49962.58      52845.56      2009.27 o                         
  20   1   5      18204.63      19165.04       957.10 o                         
  21   1   5        916.50       2827.90      1027.01 o                         
  22   1   5       5749.60       6874.55       797.38 o                         
 -25   2   5       2677.68       2387.49       805.29 o                         
 -24   2   5       3134.13       5614.03       788.65 o                         
 -23   2   5       3088.96       5000.15       958.10 o                         
 -22   2   5       3150.84       3528.81       626.07 o                         
 -21   2   5        736.75        762.16       514.22 o                         
 -20   2   5       1740.21       1681.10       497.54 o                         
 -19   2   5        156.30       -392.14       438.87 o                         
 -18   2   5        409.35        698.22       595.97 o                         
 -17   2   5      17189.25      12987.07      1100.85 o                         
 -16   2   5      10893.18       9260.02      1474.51 o                         
 -15   2   5          1.36       -131.84       330.72 o                         
 -14   2   5       4509.15       5111.89       423.42 o                         
 -13   2   5        512.19       1031.11       283.92 o                         
 -12   2   5      17525.82      18365.27       722.50 o                         
 -11   2   5         40.97        434.64       208.69 o                         
 -10   2   5        134.03        492.19       194.18 o                         
  -9   2   5     143993.10     140562.22      2866.59 o                         
  -8   2   5      32245.97      34500.90      1716.16 o                         
  -7   2   5      29177.10      27705.22       538.07 o                         
  -6   2   5       3599.25       3747.27       174.44 o                         
  -5   2   5        271.69        384.56        84.20 o                         
  -4   2   5     374267.94     374956.50      5207.62 o                         
  -3   2   5      16436.71      17422.05       328.85 o                         
  -2   2   5      76309.84      76895.19      1510.95 o                         
  -1   2   5      86443.33      88637.36      2423.20 o                         
   0   2   5      67943.26      70009.48      1091.29 o                         
   1   2   5     173872.05     179106.05      3135.67 o                         
   2   2   5       8847.16       9184.17       463.40 o                         
   3   2   5       6977.83       6937.80       261.43 o                         
   4   2   5      63974.57      56502.84      2852.80 o                         
   5   2   5       5356.99       4657.55       850.25 o                         
   6   2   5      16683.87      16046.40       630.79 o                         
   7   2   5      24720.01      25248.25       852.42 o                         
   8   2   5        993.85       1160.82       278.14 o                         
   9   2   5      40988.19      37234.32      1322.12 o                         
  10   2   5        494.87        146.96       365.12 o                         
  11   2   5      17568.65      13929.96       935.04 o                         
  12   2   5      63054.46      55199.28      2548.50 o                         
  13   2   5       9009.44       8435.34       886.05 o                         
  14   2   5      27720.32      26661.94      1445.42 o                         
  15   2   5       3187.22       3461.17       572.85 o                         
  16   2   5       4933.10       5523.78       720.47 o                         
  17   2   5      20782.79      21674.25       964.55 o                         
  18   2   5       2823.78       4404.72       648.87 o                         
  19   2   5         77.26       1022.31       560.16 o                         
  20   2   5       5129.67       7778.21       764.13 o                         
  21   2   5       8665.39      10242.28      1738.53 o                         
  22   2   5       4894.95       4595.55       768.84 o                         
 -25   3   5      13484.82      13555.27       984.63 o                         
 -24   3   5        386.01        237.82      1137.19 o                         
 -23   3   5      18015.88      19296.90      1013.81 o                         
 -22   3   5       2258.79       2468.79       764.37 o                         
 -21   3   5       9185.91       8611.53      1012.97 o                         
 -20   3   5        450.48        277.80       493.01 o                         
 -19   3   5       1004.09       1445.07       559.37 o                         
 -18   3   5        646.09        778.89       440.68 o                         
 -17   3   5      25026.14      23039.67      1405.14 o                         
 -16   3   5        389.39        376.85       353.88 o                         
 -15   3   5      66645.97      64535.20      1261.20 o                         
 -14   3   5        848.16        812.23       262.66 o                         
 -13   3   5      41999.80      44224.62      1127.76 o                         
 -12   3   5       2125.37       2310.81       253.30 o                         
 -11   3   5       1797.00       2331.64       301.62 o                         
 -10   3   5       1217.54       1887.69       296.91 o                         
  -9   3   5     128806.82     130995.39      5508.70 o                         
  -8   3   5      20641.48      21983.07       786.26 o                         
  -7   3   5     331294.39     331265.35      5189.87 o                         
  -6   3   5      93941.07      94821.26      1328.78 o                         
  -5   3   5      36433.74      35686.70       483.14 o                         
  -4   3   5      11730.91      13006.59       280.19 o                         
  -3   3   5        175.82        334.75        51.85 o                         
  -2   3   5      18149.02      19317.51       292.00 o                         
  -1   3   5        814.57       1072.55        78.68 o                         
   0   3   5        121.25        376.61        57.55 o                         
   1   3   5      45040.41      44868.21       611.11 o                         
   2   3   5      26267.99      27042.98       385.97 o                         
   3   3   5       1622.40       1468.64       114.74 o                         
   4   3   5      86062.26      85666.06      2398.26 o                         
   5   3   5      46716.28      46207.60      1501.73 o                         
   6   3   5      37754.51      37673.73      1047.25 o                         
   7   3   5      48617.74      48291.28      1075.92 o                         
   8   3   5      19769.84      19766.47       828.39 o                         
   9   3   5      54591.22      49025.42      1622.18 o                         
  10   3   5       1564.13       1054.18       333.36 o                         
  11   3   5       2443.36       2148.78       393.61 o                         
  12   3   5      38835.81      32385.21      1452.63 o                         
  13   3   5      48608.67      55346.56      2309.09 o                         
  14   3   5        163.66       1548.34       702.57 o                         
  15   3   5      18615.84      20875.79      1378.29 o                         
  16   3   5       3322.75       6372.37       890.52 o                         
  17   3   5        416.78        859.20       765.22 o                         
  18   3   5        629.74       1606.52       850.25 o                         
  19   3   5        192.01        786.61       645.31 o                         
  20   3   5       8444.48      10095.55       876.23 o                         
  21   3   5       2301.48       3509.06       745.06 o                         
  22   3   5       3059.33       4090.13      1141.12 o                         
 -25   4   5       2559.31       3344.63      1078.47 o                         
 -24   4   5        618.68       1106.20       692.43 o                         
 -23   4   5         59.84        570.90       774.17 o                         
 -22   4   5        631.61       1218.19       975.55 o                         
 -21   4   5       1253.88        606.51       557.96 o                         
 -20   4   5       2233.33       2972.40       651.11 o                         
 -19   4   5      33215.32      32937.46      1231.11 o                         
 -18   4   5       3130.14        602.61       883.81 o                         
 -17   4   5      64103.07      59230.81      1508.32 o                         
 -16   4   5         98.16        305.79       368.02 o                         
 -15   4   5       2166.29       2644.07       339.21 o                         
 -14   4   5      56985.62      62268.56      1594.12 o                         
 -13   4   5      27278.57      28399.80      1085.18 o                         
 -12   4   5     105567.69     110870.54      3852.96 o                         
 -11   4   5      19665.96      19172.86       856.96 o                         
 -10   4   5       2589.83       2245.35       336.72 o                         
  -9   4   5     166561.22     167831.71      2740.44 o                         
  -8   4   5        155.67        288.43       135.42 o                         
  -7   4   5      43107.87      43376.17       909.25 o                         
  -6   4   5      14158.77      13029.07       334.50 o                         
  -5   4   5       1080.89       1403.67       105.58 o                         
  -4   4   5      47551.85      47868.55       565.02 o                         
  -3   4   5       3721.14       3519.79       104.62 o                         
  -2   4   5       1147.26       1134.64        69.92 o                         
  -1   4   5      70220.85      70106.08       799.20 o                         
   0   4   5      22170.16      23013.84       311.76 o                         
   1   4   5       3674.87       4491.70       141.99 o                         
   2   4   5        490.78        694.92        91.30 o                         
   3   4   5      70105.51      69594.01      1096.11 o                         
   4   4   5      88061.82      85841.51      1241.76 o                         
   5   4   5       5380.87       5590.19       243.56 o                         
   6   4   5      15257.57      15505.93       491.48 o                         
   7   4   5       2395.15       2669.26       277.68 o                         
   8   4   5        358.55        384.55       292.24 o                         
   9   4   5        848.06        862.58       312.32 o                         
  10   4   5      15050.97      13899.98      1144.26 o                         
  11   4   5      12231.23       8740.78       619.41 o                         
  12   4   5       2738.20       1739.68       498.10 o                         
  13   4   5       6818.20       5584.78       971.07 o                         
  14   4   5       1349.53       2555.21       872.62 o                         
  15   4   5         97.71        -53.70       796.55 o                         
  16   4   5       2297.31       2300.14       975.55 o                         
  17   4   5         27.73        832.35       944.22 o                         
  18   4   5        239.39        156.62       935.27 o                         
  19   4   5      16488.94      18535.37      1593.09 o                         
  20   4   5       3842.84       5707.37      1096.37 o                         
  21   4   5       9810.49      10233.49      1890.68 o                         
 -25   5   5        404.21        455.77       768.60 o                         
 -24   5   5       3290.15       3634.89       788.24 o                         
 -23   5   5        954.86       1353.62       691.15 o                         
 -22   5   5       4180.43       4188.74      1467.79 o                         
 -21   5   5       7780.21       6914.66      1226.14 o                         
 -20   5   5       7724.26       7832.13      1418.57 o                         
 -19   5   5       1915.69       2081.55       574.46 o                         
 -18   5   5      23368.86      21725.77      1863.83 o                         
 -17   5   5      48229.42      46250.41      1512.92 o                         
 -16   5   5         25.75        182.90       439.51 o                         
 -15   5   5      46662.78      43570.82      4383.24 o                         
 -14   5   5      10931.77      10498.63       743.68 o                         
 -13   5   5      11693.87      12183.27       670.33 o                         
 -12   5   5      22944.29      23142.92       699.97 o                         
 -11   5   5         70.59        -56.03       234.40 o                         
 -10   5   5       6657.43       5998.40       397.19 o                         
  -9   5   5       2132.38       2527.43       230.37 o                         
  -8   5   5       1241.43       1238.03       205.91 o                         
  -7   5   5        749.21       1372.05       407.22 o                         
  -6   5   5      11694.98      11365.77       276.05 o                         
  -5   5   5        251.90        479.22       101.20 o                         
  -4   5   5      58468.68      58083.81       681.46 o                         
  -3   5   5       2874.38       2949.98       158.05 o                         
  -2   5   5      79506.16      78331.38       792.26 o                         
  -1   5   5      65385.00      66136.52       740.34 o                         
   0   5   5       3050.48       3486.95       124.74 o                         
   1   5   5      89397.77      93052.94      1204.70 o                         
   2   5   5      64811.31      64973.03       851.12 o                         
   3   5   5       4956.71       5075.96       228.01 o                         
   4   5   5     104908.84     101826.27      1665.91 o                         
   5   5   5      15728.86      16021.01       454.99 o                         
   6   5   5       4287.59       4374.12       343.82 o                         
   7   5   5       1064.71       1445.63       292.60 o                         
   8   5   5       4304.47       4166.35       465.05 o                         
   9   5   5       2062.14       2111.01       426.61 o                         
  10   5   5       4367.79       3860.14       463.46 o                         
  11   5   5        715.02        227.99       396.93 o                         
  12   5   5      36145.55      34076.98      1915.29 o                         
  13   5   5       2561.72        809.97       823.40 o                         
  14   5   5      23325.88      19094.74      1579.67 o                         
  15   5   5      24124.00      22746.33      1781.04 o                         
  16   5   5        216.79      -1100.85      1100.85 o                         
  17   5   5      10360.75      11716.11      1077.35 o                         
  18   5   5       8348.50       9373.69      1575.19 o                         
  19   5   5        626.21       1350.90       919.61 o                         
  20   5   5      10578.15       9481.54      1097.52 o                         
  21   5   5       2480.08        674.63      2004.79 o                         
 -24   6   5        684.62        989.02       776.85 o                         
 -23   6   5       1602.87       1240.79      1364.87 o                         
 -22   6   5        185.66        218.10       980.02 o                         
 -21   6   5      12318.31      11754.19       908.79 o                         
 -20   6   5       3963.09       3993.84      1680.36 o                         
 -19   6   5       7741.62       5651.41       915.13 o                         
 -18   6   5        237.07        326.07       555.56 o                         
 -17   6   5        155.50         71.68       502.05 o                         
 -16   6   5       6592.95       5032.10      1047.15 o                         
 -15   6   5       1214.54        828.03       480.94 o                         
 -14   6   5        148.70         98.45       662.30 o                         
 -13   6   5      13675.67      13388.75       582.16 o                         
 -12   6   5      12116.94      12139.51       701.68 o                         
 -11   6   5     126297.69     121930.72      1832.10 o                         
 -10   6   5        271.93        579.81       184.58 o                         
  -9   6   5      68689.30      69944.65      1447.14 o                         
  -8   6   5        834.31        913.77       176.68 o                         
  -7   6   5       2804.69       3090.41       255.61 o                         
  -6   6   5      31922.71      32074.05       696.94 o                         
  -5   6   5      20277.52      21985.73       388.30 o                         
  -4   6   5      92409.79      90392.28      1158.49 o                         
  -3   6   5       9754.93      10401.37       351.56 o                         
  -2   6   5     140251.22     140846.12      1902.38 o                         
  -1   6   5       1402.72       1513.42        96.82 o                         
   0   6   5      29259.59      29638.97       409.07 o                         
   1   6   5       1814.90       1355.22        97.19 o                         
   2   6   5      31734.63      31418.66       525.24 o                         
   3   6   5      10399.22      10477.34       299.20 o                         
   4   6   5      61513.69      60817.26      1610.10 o                         
   5   6   5       2678.06       3141.14       288.93 o                         
   6   6   5       1041.23       1872.50       380.37 o                         
   7   6   5        262.52        387.55       218.95 o                         
   8   6   5       9549.88       9950.22       649.14 o                         
   9   6   5      33935.18      32800.34       959.45 o                         
  10   6   5       3994.88       3297.14       597.46 o                         
  11   6   5      36637.65      35978.35      1402.72 o                         
  12   6   5        908.81        736.88       594.44 o                         
  13   6   5       8419.25       7328.30       867.48 o                         
  14   6   5       4623.51       4077.93      1268.66 o                         
  15   6   5       1695.84        828.32      2716.31 o                         
  16   6   5        446.21       1879.49      1114.27 o                         
  17   6   5       2232.50       1113.38      2076.39 o                         
  18   6   5        632.67         34.76      1088.27 o                         
  19   6   5        114.86       -563.80      1284.32 o                         
  20   6   5        668.74       -959.91      1666.93 o                         
  21   6   5        998.23       -590.70      1378.29 o                         
 -24   7   5        293.39        453.19       724.69 o                         
 -23   7   5       2504.87       3103.32       779.43 o                         
 -22   7   5       9127.85      10164.02       939.70 o                         
 -21   7   5         87.79        478.90      1150.07 o                         
 -20   7   5      10098.64       8981.00      1875.02 o                         
 -19   7   5       1235.02        806.51       604.25 o                         
 -18   7   5      16613.77      14638.03       982.35 o                         
 -17   7   5       1210.46        226.87       612.28 o                         
 -16   7   5       5005.87       3096.69       957.65 o                         
 -15   7   5       8896.34       7191.29      1087.42 o                         
 -14   7   5       3262.87       2693.94       814.45 o                         
 -13   7   5       2282.43       2144.39       379.48 o                         
 -12   7   5      26492.84      25557.70       644.60 o                         
 -11   7   5        474.51        741.69       231.13 o                         
 -10   7   5     120539.93     121694.34      1666.82 o                         
  -9   7   5      38140.32      38259.36       716.23 o                         
  -8   7   5       8517.69       9085.95       383.80 o                         
  -7   7   5      92333.35      90273.85      1248.99 o                         
  -6   7   5     117985.17     116553.99      1303.64 o                         
  -5   7   5        116.30        180.34       105.51 o                         
  -4   7   5      73892.10      73918.59       925.00 o                         
  -3   7   5        425.64        505.96       105.69 o                         
  -2   7   5       1639.10       1686.99       121.16 o                         
  -1   7   5      26289.36      26354.12       349.91 o                         
   0   7   5        678.93        686.79        86.12 o                         
   1   7   5        508.32        658.12       124.24 o                         
   2   7   5      30399.45      30707.93       503.43 o                         
   3   7   5       1952.90       1923.70       184.59 o                         
   4   7   5      80960.85      80211.84      1541.55 o                         
   5   7   5        191.23        398.69       183.17 o                         
   6   7   5      14565.83      15685.16       619.98 o                         
   7   7   5       9228.24       8766.57       362.71 o                         
   8   7   5         38.03       -160.13       256.37 o                         
   9   7   5      46496.36      48522.39      1034.09 o                         
  10   7   5      62881.05      64441.97      2134.73 o                         
  11   7   5      22543.14      20744.37      1461.69 o                         
  12   7   5      58068.12      40995.30      2734.21 o                         
  13   7   5        632.64       -201.37      1087.42 o                         
  14   7   5       2818.95       3723.18      1293.27 o                         
  15   7   5       1490.02       2080.87      1284.32 o                         
  16   7   5      18149.42      23404.15      2228.54 o                         
  17   7   5       5610.49       6582.70      1548.34 o                         
  18   7   5       7354.82       9894.18      1754.19 o                         
  19   7   5        673.92       -235.98      1521.49 o                         
  20   7   5      10366.30      10725.95      2895.31 o                         
 -23   8   5         49.53        448.02       809.97 o                         
 -22   8   5      23199.34      23923.33      1402.91 o                         
 -21   8   5       4952.74       5045.71      1221.67 o                         
 -20   8   5      35272.62      33759.57      3400.99 o                         
 -19   8   5      16501.79      14579.82      1054.06 o                         
 -18   8   5        234.97       -731.64       731.64 o                         
 -17   8   5       1400.08        219.27       935.27 o                         
 -16   8   5       3460.84       3439.85       572.76 o                         
 -15   8   5       6784.95       6390.72       601.65 o                         
 -14   8   5       2583.15       1883.70       455.02 o                         
 -13   8   5       6737.50       7341.61       560.02 o                         
 -12   8   5      20798.35      21138.71      1302.22 o                         
 -11   8   5       1655.43       1598.44       304.34 o                         
 -10   8   5      63304.69      64308.31      1160.12 o                         
  -9   8   5        151.81        164.40       233.75 o                         
  -8   8   5      45507.83      46403.36       770.03 o                         
  -7   8   5      18233.06      18093.07       414.12 o                         
  -6   8   5      59934.46      59109.64       823.22 o                         
  -5   8   5      36456.73      35598.96       561.97 o                         
  -4   8   5      18377.30      17816.18       332.31 o                         
  -3   8   5       3517.96       3386.51       178.31 o                         
  -2   8   5      41618.24      41272.16       563.13 o                         
  -1   8   5       5048.99       5045.44       160.44 o                         
   0   8   5     137632.25     136889.59      1936.90 o                         
   1   8   5       1069.91       1245.46       152.28 o                         
   2   8   5      32706.88      32576.58       810.18 o                         
   3   8   5        424.67        350.05       143.44 o                         
   4   8   5      21708.90      20587.57       482.69 o                         
   5   8   5       5696.03       5543.25       282.09 o                         
   6   8   5     117880.11     123169.00      2102.61 o                         
   7   8   5      12617.82      13458.65       494.12 o                         
   8   8   5      62510.55      64515.03      1189.76 o                         
   9   8   5        129.79        473.54       254.98 o                         
  10   8   5      17808.41      18668.50       868.10 o                         
  11   8   5       8353.92       8777.53       793.74 o                         
  12   8   5      14891.09      13527.87      1673.64 o                         
  13   8   5        101.07       -944.22      1199.29 o                         
  14   8   5       1364.89        545.95      1114.27 o                         
  15   8   5       2952.27       1109.80      1194.82 o                         
  16   8   5      11110.14      15438.68      2027.17 o                         
  17   8   5       2843.18       3387.56      1521.49 o                         
  18   8   5        511.64       1597.57      1512.54 o                         
  19   8   5       6044.72       5639.46      3855.20 o                         
 -22   9   5        174.94        208.08      1027.01 o                         
 -21   9   5      10868.82       8910.54      2723.03 o                         
 -20   9   5        629.85        506.02       781.00 o                         
 -19   9   5      19362.27      14572.56      1123.92 o                         
 -18   9   5       7129.80       5553.45      1315.64 o                         
 -17   9   5      31533.64      30711.79      2233.02 o                         
 -16   9   5       9897.18       8193.69      1288.79 o                         
 -15   9   5      85072.60      88607.08      2288.06 o                         
 -14   9   5      71543.93      71691.22      1925.62 o                         
 -13   9   5        192.85        703.65       417.21 o                         
 -12   9   5        399.11        274.88       372.19 o                         
 -11   9   5      17802.85      18029.57      1067.28 o                         
 -10   9   5       3497.75       3203.71       447.12 o                         
  -9   9   5        251.37        250.30       166.40 o                         
  -8   9   5       9912.31       9816.73       327.59 o                         
  -7   9   5      31357.35      29763.82       568.90 o                         
  -6   9   5       9075.35       8892.04       266.76 o                         
  -5   9   5        259.05        287.21       124.61 o                         
  -4   9   5      11200.24      11193.31       251.94 o                         
  -3   9   5       9128.17       9389.71       217.94 o                         
  -2   9   5       2971.63       3110.93       169.56 o                         
  -1   9   5      70451.05      70091.79      1124.91 o                         
   0   9   5      24050.84      24017.40       451.26 o                         
   1   9   5     375161.10     380997.04      4074.56 o                         
   2   9   5      35049.08      36024.14       550.88 o                         
   3   9   5      64883.01      66309.43      1041.64 o                         
   4   9   5        192.39        308.63       163.85 o                         
   5   9   5      10575.79       9783.66       437.28 o                         
   6   9   5     103762.87     107368.55      1895.75 o                         
   7   9   5       3030.60       3574.43       293.55 o                         
   8   9   5      12088.99      12599.34       470.22 o                         
   9   9   5       8575.75       8979.21       490.99 o                         
  10   9   5       2318.93       2059.16       458.21 o                         
  11   9   5      23456.94      24060.00      1279.89 o                         
  12   9   5      14206.50      13662.12      1781.04 o                         
  13   9   5       3170.59       2591.01      1208.24 o                         
  14   9   5        639.39       -340.10      1212.72 o                         
  15   9   5       2870.55       2107.72      1315.64 o                         
  16   9   5         67.03       -116.35      1409.62 o                         
  17   9   5      12379.75      13429.42      2098.77 o                         
  18   9   5        721.45       -460.92      1503.59 o                         
 -22  10   5       3655.07       3530.49       913.86 o                         
 -21  10   5       3191.47       1623.27       852.75 o                         
 -20  10   5       7831.69       5479.30       968.95 o                         
 -19  10   5       9963.19       8666.86      1063.14 o                         
 -18  10   5       2478.33       1311.17      1091.90 o                         
 -17  10   5       9979.54      10601.23      1552.82 o                         
 -16  10   5       2911.07       2913.21      1096.37 o                         
 -15  10   5        195.57        639.92      1033.72 o                         
 -14  10   5        111.30        229.97       486.30 o                         
 -13  10   5       5801.81       5625.15       608.45 o                         
 -12  10   5       1873.44       1627.44       474.47 o                         
 -11  10   5      74766.41      73163.58      1269.48 o                         
 -10  10   5        270.82        227.55       215.63 o                         
  -9  10   5     116508.05     116330.71      1606.47 o                         
  -8  10   5      17444.59      16565.87       511.54 o                         
  -7  10   5         30.99         27.36       167.16 o                         
  -6  10   5      12654.40      13081.17       311.30 o                         
  -5  10   5      44674.53      42960.18       657.10 o                         
  -4  10   5     145646.77     141644.08      1731.38 o                         
  -3  10   5       6835.14       7245.55       352.82 o                         
  -2  10   5      70435.69      68751.26      1143.14 o                         
  -1  10   5      31784.92      31803.61       704.45 o                         
   0  10   5      16816.08      16817.18       591.27 o                         
   1  10   5      16659.94      16861.37       342.25 o                         
   2  10   5      19953.28      19457.64       460.02 o                         
   3  10   5        450.89        564.38       164.69 o                         
   4  10   5        111.93         65.13       185.61 o                         
   5  10   5      14276.89      14369.44       401.26 o                         
   6  10   5       1358.17       1726.73       297.21 o                         
   7  10   5      19072.65      19233.86       599.01 o                         
   8  10   5       7491.47       7664.41       483.84 o                         
   9  10   5         49.15        354.41       406.53 o                         
  10  10   5       1837.48       1802.64       501.47 o                         
  11  10   5      40709.47      45694.14      2292.03 o                         
  12  10   5      35540.30      32313.84      2488.09 o                         
  13  10   5      17879.67      15953.31      2000.32 o                         
  14  10   5      37136.68      27959.68      2532.84 o                         
  15  10   5        340.40       -366.95      1517.02 o                         
  17  10   5       2732.51        125.30      1548.34 o                         
 -21  11   5        674.65        126.55       893.08 o                         
 -20  11   5        515.96       -148.72       894.14 o                         
 -19  11   5      17389.44      17336.08      2062.97 o                         
 -18  11   5       3481.89       3226.46      1351.44 o                         
 -17  11   5       8090.91       9670.43      1566.24 o                         
 -16  11   5        404.76        407.22      1056.10 o                         
 -15  11   5       1347.92        684.67       988.97 o                         
 -14  11   5       3875.84       2564.16      1047.15 o                         
 -13  11   5       2793.31       2620.26       423.65 o                         
 -12  11   5       1029.89        957.16       269.40 o                         
 -11  11   5         14.83         54.38       241.80 o                         
 -10  11   5      32744.03      32721.62       675.44 o                         
  -9  11   5      26090.95      26123.97       573.16 o                         
  -8  11   5      13967.01      14906.16       403.99 o                         
  -7  11   5      98667.35      94226.59      2014.50 o                         
  -6  11   5      26066.26      25576.44       598.07 o                         
  -5  11   5       3345.85       3281.18       406.21 o                         
  -4  11   5       2629.17       2520.18       387.03 o                         
  -3  11   5       6606.78       6537.14       411.23 o                         
  -2  11   5      20339.77      20542.30       651.48 o                         
  -1  11   5       1318.65       1320.76       309.68 o                         
   0  11   5       4978.00       5465.57       620.04 o                         
   1  11   5      12024.96      11787.34       644.99 o                         
   2  11   5        815.08        889.81       203.46 o                         
   3  11   5        668.17        685.24       170.61 o                         
   4  11   5        218.94        405.03       197.15 o                         
   5  11   5       9784.70       9948.80       345.01 o                         
   6  11   5       4534.84       4023.42       291.44 o                         
   7  11   5      12815.49      13142.98       973.54 o                         
   8  11   5       4627.09       4728.35       450.87 o                         
   9  11   5      67384.41      62922.71      2233.02 o                         
  10  11   5       9290.56       9419.83       935.27 o                         
  11  11   5      21076.78      24247.47      2273.29 o                         
  12  11   5      14969.52      16266.56      1951.09 o                         
  13  11   5       4959.15       3266.74      1414.09 o                         
  14  11   5       7449.44       4349.68      1557.29 o                         
  15  11   5       1764.91      -1700.49      1700.49 o                         
  16  11   5       4974.16       -129.77      1678.12 o                         
 -19  12   5      28237.52      29803.37      2555.21 o                         
 -18  12   5        813.20       2546.26      1472.27 o                         
 -17  12   5      48793.37      57190.25      3253.31 o                         
 -16  12   5      13727.83      14221.49      1803.42 o                         
 -15  12   5       1578.49       1435.64       456.13 o                         
 -14  12   5      17117.44      16175.53       775.74 o                         
 -13  12   5       7956.28       7599.07       530.29 o                         
 -12  12   5      61239.96      59438.46      1681.43 o                         
 -11  12   5       5877.49       6284.10       344.51 o                         
 -10  12   5       8457.34       8195.19       457.19 o                         
  -9  12   5      47634.14      44760.38       692.11 o                         
  -8  12   5      20054.38      19142.76       508.27 o                         
  -7  12   5       1776.68       1464.17       149.49 o                         
  -6  12   5       4755.65       4701.24       487.64 o                         
  -5  12   5      17901.15      18230.84       760.10 o                         
  -4  12   5       3123.60       3566.03       450.14 o                         
  -3  12   5      31149.00      29680.28      2356.08 o                         
  -2  12   5       4578.05       4886.99       470.80 o                         
  -1  12   5      74626.16      74744.03      3911.13 o                         
   0  12   5       2691.49       3151.99       611.58 o                         
   1  12   5        276.52        363.60       501.66 o                         
   2  12   5        319.43        487.90       432.51 o                         
   3  12   5      92909.47      92283.61      2622.39 o                         
   4  12   5     102202.01      99524.55      1706.85 o                         
   5  12   5      19018.69      18608.71       461.13 o                         
   6  12   5      40267.27      38813.14      1053.21 o                         
   7  12   5       4274.35       3255.32       721.12 o                         
   8  12   5       1459.52       1844.33       467.49 o                         
   9  12   5      10994.28      10849.11       854.72 o                         
  12  12   5          9.93      -1579.67      1597.57 o                         
  13  12   5       6609.93       5047.78      1682.59 o                         
  14  12   5       3457.18       1235.09      1458.84 o                         
  15  12   5        957.46      -1306.69      1928.72 o                         
 -18  13   5      12916.06      15707.18      2062.97 o                         
 -17  13   5       1282.84        506.58       633.13 o                         
 -16  13   5       1232.49        145.26       626.14 o                         
 -15  13   5        546.65        307.27       527.68 o                         
 -14  13   5       6129.49       5803.03       888.35 o                         
 -13  13   5       5270.21       5839.74       901.85 o                         
 -12  13   5       9672.60       9573.18       754.93 o                         
 -11  13   5        952.32        917.43       376.86 o                         
 -10  13   5      13679.55      13142.76       638.80 o                         
  -9  13   5       9671.24       8472.41       775.74 o                         
  -8  13   5      15749.02      17416.63      1360.39 o                         
  -7  13   5      19643.57      18405.60      1396.19 o                         
  -6  13   5       7447.95       8994.71      1047.15 o                         
  -5  13   5      19352.25      17050.45       933.92 o                         
  -4  13   5       2316.48       2305.29       552.37 o                         
  -3  13   5      23169.89      23348.11      1076.49 o                         
  -2  13   5      14994.63      14446.78      1020.30 o                         
  -1  13   5      28665.50      27017.71      1758.67 o                         
   0  13   5      11386.65      12438.99      1221.67 o                         
   1  13   5      41402.55      44772.25      1663.23 o                         
   2  13   5       1560.49       1310.24       658.47 o                         
   3  13   5       4404.97       4947.06       745.14 o                         
   4  13   5        314.76       -139.17       599.19 o                         
   5  13   5        231.93        232.50       161.42 o                         
   6  13   5       6640.22       6774.08       432.58 o                         
   7  13   5       2307.24       1870.63       730.62 o                         
   8  13   5       7349.62       7219.72       979.04 o                         
   9  13   5       2790.80       1307.74       811.93 o                         
  10  13   5       1795.54       1252.99      1185.87 o                         
  11  13   5         34.67       -469.87      1302.22 o                         
  12  13   5       4218.50       3119.06      1382.77 o                         
  13  13   5         94.19      -1848.17      1848.17 o                         
  14  13   5       2340.63       -765.22      1848.17 o                         
 -16  14   5      17370.26      20521.06      1465.03 o                         
 -15  14   5        933.16       1597.33      1141.12 o                         
 -14  14   5       6836.58       8548.55      1776.57 o                         
 -13  14   5        867.36        582.75       736.62 o                         
 -12  14   5        648.56       1829.01       742.88 o                         
 -11  14   5       9136.08      10033.16      1548.34 o                         
 -10  14   5        213.31       1041.74       635.90 o                         
  -9  14   5      25748.58      27283.96      1745.24 o                         
  -8  14   5      16116.81      15532.66      1400.67 o                         
  -7  14   5       1375.99       1109.80       796.55 o                         
  -6  14   5        101.29       -241.65       738.37 o                         
  -5  14   5      33284.24      31296.62      1295.75 o                         
  -4  14   5      48177.32      49420.62      1845.93 o                         
  -3  14   5       7112.34       7474.36      1015.82 o                         
  -2  14   5      14631.18      14919.59      1449.89 o                         
  -1  14   5      18340.22      17917.82      1579.67 o                         
   0  14   5       7687.61       7739.53       852.23 o                         
   1  14   5       6779.78       7671.40       863.87 o                         
   2  14   5       5659.25       3634.78      1376.06 o                         
   3  14   5      14723.57      13768.47      1050.24 o                         
   4  14   5       5654.03       6619.76      1051.62 o                         
   5  14   5      17224.06      17876.08      1222.01 o                         
   6  14   5       4774.64       4310.89       847.23 o                         
   7  14   5      23812.60      25698.33      1458.71 o                         
   8  14   5        247.71        916.15       779.95 o                         
   9  14   5       3742.61       4115.28      1067.28 o                         
  10  14   5         78.39        615.80       913.03 o                         
  11  14   5      16036.77      17116.80      1982.42 o                         
  12  14   5      36166.77      37160.24      2810.29 o                         
  13  14   5      14302.73      12440.45      2071.92 o                         
 -14  15   5       1862.54       3386.98      1702.73 o                         
 -13  15   5       9963.46      11138.47      1106.29 o                         
 -12  15   5       5887.89       7658.20       975.02 o                         
 -11  15   5      14595.64      15326.81      1517.02 o                         
 -10  15   5      32080.15      33446.01      2080.87 o                         
  -9  15   5       4388.52       5580.30      1145.60 o                         
  -8  15   5      19355.35      18521.95      1539.39 o                         
  -7  15   5         21.83       -313.25       872.62 o                         
  -6  15   5       1696.95       1056.10       836.82 o                         
  -5  15   5      11128.08      11108.94       935.27 o                         
  -4  15   5       1522.02       2291.03       639.04 o                         
  -3  15   5      11693.00      12176.64       912.65 o                         
  -2  15   5       9078.85       7133.12      1235.09 o                         
  -1  15   5        597.85        827.87       975.55 o                         
   0  15   5       9071.57       9719.66      1364.87 o                         
   1  15   5      14247.39      13179.77      1045.95 o                         
   2  15   5       8021.83       9425.44       970.93 o                         
   3  15   5      16513.94      17238.20      1194.27 o                         
   4  15   5       1164.10       2830.95       820.36 o                         
   5  15   5      11891.61      12121.45      1121.27 o                         
   6  15   5      11807.10      12140.57      1151.68 o                         
   7  15   5       4875.34       5411.31       952.20 o                         
   8  15   5       7031.90       7555.76      1090.01 o                         
   9  15   5        584.88        170.20       897.84 o                         
  10  15   5         36.47       -797.94       974.05 o                         
  11  15   5       1428.79        299.82      1418.57 o                         
 -11  16   5       1365.28        818.92      1087.42 o                         
 -10  16   5       5190.15       6748.27      1302.22 o                         
  -9  16   5       2267.38       2456.76      1060.57 o                         
  -8  16   5      27128.22      24285.72      1794.47 o                         
  -7  16   5       7650.81       7321.07      1167.97 o                         
  -6  16   5      50572.69      49318.76      2407.54 o                         
  -5  16   5       5521.64       4940.38      1074.00 o                         
  -4  16   5      16879.58      16100.27      1304.46 o                         
  -3  16   5       2822.11       4027.48      1181.39 o                         
  -2  16   5       2093.13        984.50       984.50 o                         
  -1  16   5         36.53        290.87      1024.77 o                         
   0  16   5       5751.24       5244.68      1311.17 o                         
   1  16   5       5958.71       5361.03      1333.54 o                         
   2  16   5       4449.15       5180.78       933.60 o                         
   3  16   5      16788.85      18883.17      1299.10 o                         
   4  16   5       6452.27       6966.67      1009.67 o                         
   5  16   5       3947.39       4656.34       990.36 o                         
   6  16   5      16453.58      18752.89      1349.34 o                         
   7  16   5         33.87       2101.11       947.38 o                         
   8  16   5      18265.50      16234.31      1368.53 o                         
  -7  17   5        103.68        219.27      1002.40 o                         
  -6  17   5       2322.95       2429.91      1006.87 o                         
  -5  17   5       2313.85       2913.21      1038.20 o                         
  -3  17   5       3598.66       3812.68      1230.62 o                         
  -2  17   5        235.35        366.95      1150.07 o                         
  -1  17   5       8496.84       9111.06      1467.79 o                         
   0  17   5       2111.92       3499.44      1360.39 o                         
   1  17   5       6079.85       6287.35      1499.12 o                         
   2  17   5        615.97        988.97      1279.84 o                         
   3  17   5       1357.28       1422.69       907.09 o                         
   4  17   5       4089.86       2794.35       917.50 o                         
 -26   0   6       1134.72        -53.70      1100.85 o                         
 -25   0   6       1749.51       1682.59      1038.20 o                         
 -24   0   6          5.84       -435.76       681.46 o                         
 -23   0   6       9386.50      12508.43       924.09 o                         
 -22   0   6      11932.34      13297.57       914.44 o                         
 -21   0   6       1069.32       2202.01      1235.09 o                         
 -20   0   6      18057.97      21013.05      1048.49 o                         
 -19   0   6      84163.57      92276.92      4264.66 o                         
 -18   0   6       4477.10       5468.34       651.11 o                         
 -17   0   6       7853.27       8315.85       679.19 o                         
 -16   0   6     185682.43     197896.00     25426.84 o                         
 -15   0   6      58315.56      56911.58      5501.99 o                         
 -14   0   6       1039.30       1161.40       365.88 o                         
 -13   0   6     196001.68     186860.51     12465.06 o                         
 -12   0   6       7776.29       7544.52       478.37 o                         
 -11   0   6       3695.71       4429.45       348.99 o                         
 -10   0   6       7642.70       6993.02       310.41 o                         
  -9   0   6     185402.72     176929.73      3357.68 o                         
  -8   0   6      19805.63      19245.32       484.82 o                         
  -7   0   6      24042.87      24152.02       831.03 o                         
  -6   0   6       2175.29       2375.22       109.61 o                         
  -5   0   6       2859.24       3464.20       189.25 o                         
  -4   0   6     197023.92     204438.19      2641.76 o                         
  -3   0   6      69789.19      68715.82      1364.82 o                         
  -2   0   6       1830.32       2027.17       237.17 o                         
  -1   0   6      90271.91      88609.10      2483.61 o                         
   0   0   6     841275.70     709074.14     17528.50 o                         
   1   0   6        654.84       1078.47       214.80 o                         
   2   0   6     361541.11     355461.15      9034.99 o                         
   3   0   6     579751.67     559314.43     14020.11 o                         
   4   0   6       4092.62       3517.33       398.27 o                         
   8   0   6      40751.76      38204.67      2682.75 o                         
   9   0   6      30994.75      29993.26      2257.63 o                         
  10   0   6      16792.32      14454.58      1161.26 o                         
  11   0   6     241433.60     215337.76     12189.85 o                         
  12   0   6       2721.30       2626.81       595.17 o                         
  13   0   6      20440.30      20012.11      1136.65 o                         
  14   0   6       1110.97       1933.19       626.50 o                         
  15   0   6       1155.60       1360.39       626.50 o                         
  16   0   6      14244.67      16078.61      1132.17 o                         
  17   0   6      17306.94      17076.53      1194.82 o                         
  18   0   6      46715.54      49609.64      2058.49 o                         
  19   0   6      76134.98      79484.61      2850.56 o                         
  20   0   6       1086.81       1696.02       930.80 o                         
  21   0   6      52099.67      55785.11      2371.74 o                         
 -26   1   6        465.09        949.56       756.06 o                         
 -25   1   6      22314.96      21315.94      1190.04 o                         
 -24   1   6       2751.78       3112.91       525.28 o                         
 -23   1   6        369.60        944.50       536.83 o                         
 -22   1   6       2832.36       3950.48       482.49 o                         
 -21   1   6       5124.72       7252.47       519.21 o                         
 -20   1   6      39840.26      45700.95      1094.50 o                         
 -19   1   6      32962.51      36400.94      1174.49 o                         
 -18   1   6       5666.73       6250.97       547.52 o                         
 -17   1   6       3810.05       2533.99       433.04 o                         
 -16   1   6        303.26        436.66       365.22 o                         
 -15   1   6      67956.43      62643.99      1980.18 o                         
 -14   1   6      23480.06      23046.16       913.88 o                         
 -13   1   6      28896.60      29306.06       856.16 o                         
 -12   1   6      15844.43      16181.84       577.29 o                         
 -11   1   6      43313.66      44378.84      1046.35 o                         
 -10   1   6       1267.92       1772.51       165.35 o                         
  -9   1   6      13584.18      13979.49       884.25 o                         
  -8   1   6        830.46        829.54       100.52 o                         
  -7   1   6      92909.62      95443.99      1345.26 o                         
  -6   1   6       9085.01      10247.30       232.15 o                         
  -5   1   6      68585.56      69905.79       872.34 o                         
  -4   1   6        875.74       1209.37        66.24 o                         
  -3   1   6      93446.76      93915.09      1134.94 o                         
  -2   1   6     322442.83     333556.30      5952.02 o                         
  -1   1   6      95570.46      97763.35      1909.63 o                         
   0   1   6      58020.37      55789.31      3195.14 o                         
   1   1   6      28705.07      27897.43       722.79 o                         
   2   1   6      11888.74      10346.81       402.99 o                         
   3   1   6     177305.30     165765.66      3169.03 o                         
   4   1   6     184825.34     184713.31      4611.47 o                         
   5   1   6        217.55        680.20       313.25 o                         
   6   1   6        321.00        854.72       335.62 o                         
   7   1   6       3997.86       5192.31       554.90 o                         
   8   1   6         42.13        545.30       287.00 o                         
   9   1   6      96422.00      95970.59      3767.93 o                         
  10   1   6      21347.99      20236.16      1866.07 o                         
  11   1   6       7370.06       7058.37       809.97 o                         
  12   1   6       1851.67       1515.41       406.16 o                         
  13   1   6      59390.59      59393.58      3083.26 o                         
  14   1   6      55308.38      54706.09      1494.40 o                         
  15   1   6      66232.47      64393.85      1684.87 o                         
  16   1   6       2114.21       2300.85       521.85 o                         
  17   1   6       4223.75       5362.74       964.36 o                         
  18   1   6      20103.37      22914.19       985.64 o                         
  19   1   6      12126.69      12550.20      1076.23 o                         
  20   1   6      30513.38      31802.42      1202.43 o                         
  21   1   6        953.31       2092.84       662.64 o                         
 -26   2   6      19032.15      20696.24      2664.85 o                         
 -25   2   6       4432.61       5139.23       702.13 o                         
 -24   2   6      92783.55     102641.50      2955.72 o                         
 -23   2   6       5057.54       5926.94       661.58 o                         
 -22   2   6      39534.09      43580.26      1641.25 o                         
 -21   2   6       1105.21        920.09       524.46 o                         
 -20   2   6      42892.07      45329.82      1706.20 o                         
 -19   2   6      11404.62      10722.51       688.16 o                         
 -18   2   6      12689.07      12270.91       809.97 o                         
 -17   2   6        426.68        269.97       429.42 o                         
 -16   2   6      17108.32      17782.80      1588.62 o                         
 -15   2   6      20310.79      21453.01       786.40 o                         
 -14   2   6      68625.27      70948.91      1576.27 o                         
 -13   2   6      63882.89      72952.44      1854.21 o                         
 -12   2   6       1874.74       1866.06       310.48 o                         
 -11   2   6      26073.62      30032.77      1313.41 o                         
 -10   2   6      45307.80      45971.88       973.72 o                         
  -9   2   6       4619.87       4952.36       350.71 o                         
  -8   2   6    1229645.26    1180865.12     27751.59 o                         
  -7   2   6        841.14       1105.51       142.10 o                         
  -6   2   6     230732.36     240699.09      2783.91 o                         
  -5   2   6       4899.42       4866.50       214.29 o                         
  -4   2   6      29169.07      28935.49       473.53 o                         
  -3   2   6     442685.40     448346.29      6479.47 o                         
  -2   2   6      64333.58      66811.16      1373.29 o                         
  -1   2   6       9772.46       9517.61       348.03 o                         
   0   2   6     242877.19     251144.68      4368.68 o                         
   1   2   6      26842.33      27227.51       549.41 o                         
   2   2   6     348448.90     335427.70      5797.79 o                         
   3   2   6      42056.65      41747.19       991.97 o                         
   4   2   6        157.32        257.98       182.67 o                         
   5   2   6     109971.68     108698.07      2278.23 o                         
   6   2   6      37400.90      38872.90      3322.67 o                         
   7   2   6      10147.33       9972.51       632.34 o                         
   8   2   6     505343.29     525724.92     13615.87 o                         
   9   2   6      10903.91      11500.46       832.15 o                         
  10   2   6     470988.42     435345.70      8777.53 o                         
  11   2   6      22270.17      18346.20      1058.03 o                         
  12   2   6         24.17        702.57       563.85 o                         
  13   2   6      28620.60      26783.96      2720.79 o                         
  14   2   6       8318.80       8971.68       683.09 o                         
  15   2   6     106802.70     108162.29      2529.91 o                         
  16   2   6      25689.79      26650.35      2450.05 o                         
  17   2   6         52.13       1969.08       635.45 o                         
  18   2   6      11135.83      12361.97      1038.20 o                         
  19   2   6       7471.07       8983.17       801.02 o                         
  20   2   6       2194.48       3569.96       681.90 o                         
  21   2   6       3922.12       4693.26       757.42 o                         
 -26   3   6      28043.82      30859.47      1803.42 o                         
 -25   3   6      11436.38      12577.08       871.87 o                         
 -24   3   6        786.95        718.94       798.09 o                         
 -23   3   6       2362.28       3263.14       676.96 o                         
 -22   3   6        266.38         16.86       702.72 o                         
 -21   3   6      18431.31      18164.20       889.37 o                         
 -20   3   6      39753.58      37492.75      1206.33 o                         
 -19   3   6      20149.53      21182.46       980.21 o                         
 -18   3   6      72405.86      68031.07      2514.94 o                         
 -17   3   6        636.30        602.07       388.84 o                         
 -16   3   6      28507.44      30204.90       957.20 o                         
 -15   3   6      19507.78      20625.60       754.08 o                         
 -14   3   6      85267.76      87177.71      2102.03 o                         
 -13   3   6     117272.40     126299.00      3786.22 o                         
 -12   3   6      32984.59      36339.10      1273.63 o                         
 -11   3   6      16660.00      16830.92       664.95 o                         
 -10   3   6      12870.71      13655.98      1199.29 o                         
  -9   3   6      40844.48      39859.11       868.38 o                         
  -8   3   6      42654.24      40914.78       902.33 o                         
  -7   3   6      10967.47      11609.99       385.81 o                         
  -6   3   6     138764.19     141833.62      1739.22 o                         
  -5   3   6       2334.67       2380.59       111.82 o                         
  -4   3   6     111298.74     112125.11      1141.34 o                         
  -3   3   6      36641.23      39707.79       525.19 o                         
  -2   3   6     318131.35     321261.25      3586.87 o                         
  -1   3   6     455095.36     462176.12      5760.41 o                         
   0   3   6      19589.54      19317.93       564.69 o                         
   1   3   6      20126.19      20664.60       447.49 o                         
   2   3   6     110484.49     110761.72      1365.82 o                         
   3   3   6     322890.13     320499.78      5327.30 o                         
   4   3   6     605609.42     599131.25     11608.36 o                         
   5   3   6      59324.26      54339.51      1322.57 o                         
   6   3   6       8007.45       8074.52      1112.03 o                         
   7   3   6       9307.65       9698.69       830.11 o                         
   8   3   6     150230.14     153055.83      3153.18 o                         
   9   3   6     127194.95     126378.95      2360.80 o                         
  10   3   6       3184.49       2918.77       424.27 o                         
  11   3   6        387.60        303.98       390.92 o                         
  12   3   6       9308.14      10918.95       997.92 o                         
  13   3   6      12779.37      14225.96      1105.32 o                         
  14   3   6      48560.86      50100.19      4499.59 o                         
  15   3   6      34877.50      37281.80      3852.96 o                         
  16   3   6       2182.64       2857.94       789.83 o                         
  17   3   6       2855.07       4421.95       673.97 o                         
  18   3   6        971.22       2237.24      1062.81 o                         
  19   3   6       7123.49       8660.46       823.65 o                         
  20   3   6      49994.56      55834.40      2510.46 o                         
  21   3   6       8235.19       8873.45      1461.08 o                         
 -25   4   6       3479.17       2966.51       795.08 o                         
 -24   4   6      17308.52      15229.26      1427.52 o                         
 -23   4   6       1090.11       1413.28       660.80 o                         
 -22   4   6        573.76        697.94       579.96 o                         
 -21   4   6       7209.49       5949.84       686.48 o                         
 -20   4   6       2279.67       -647.92      1109.80 o                         
 -19   4   6     177757.70     163606.79      3560.57 o                         
 -18   4   6       2917.58       2653.46       469.58 o                         
 -17   4   6       1888.72       2072.51       812.21 o                         
 -16   4   6      21597.76      20880.40      1011.35 o                         
 -15   4   6       8010.59       8084.08       473.77 o                         
 -14   4   6      18575.24      18821.71       635.27 o                         
 -13   4   6     146485.85     144129.86      2452.11 o                         
 -12   4   6      55926.92      53595.33       990.51 o                         
 -11   4   6      98650.79      96161.47      1790.21 o                         
 -10   4   6       6454.75       6671.48       454.87 o                         
  -9   4   6     104548.70     104878.75      2154.75 o                         
  -8   4   6      57035.19      57048.32       916.50 o                         
  -7   4   6      77150.04      77897.28      1172.76 o                         
  -6   4   6      15186.38      14940.61       290.39 o                         
  -5   4   6       3841.50       4047.56       158.25 o                         
  -4   4   6        115.42        231.39        75.61 o                         
  -3   4   6     306386.78     308975.02      2953.93 o                         
  -2   4   6       3292.60       3340.70       120.98 o                         
  -1   4   6      85479.06      86434.14       907.60 o                         
   0   4   6     338232.33     325120.44      3332.62 o                         
   1   4   6      77046.86      78260.60       995.00 o                         
   2   4   6      20052.70      20218.44       366.95 o                         
   3   4   6     133568.55     130792.60      1464.49 o                         
   4   4   6       8607.92       8309.85       304.22 o                         
   5   4   6       6240.72       6523.03       559.73 o                         
   6   4   6       7544.62       8199.60       380.61 o                         
   7   4   6        254.49        495.31       225.39 o                         
   8   4   6       1177.16       1510.12       303.53 o                         
   9   4   6      64021.08      67405.87      1813.63 o                         
  10   4   6       2277.08       1889.75       388.13 o                         
  11   4   6      83183.97      73698.14      1733.61 o                         
  12   4   6        610.79        384.85       662.30 o                         
  13   4   6      14635.14      14933.01      1279.84 o                         
  14   4   6         10.53        250.60       729.42 o                         
  15   4   6      32469.86      35880.40      1973.47 o                         
  16   4   6       1407.34       1812.37       912.90 o                         
  17   4   6      15214.11      15004.61      1400.67 o                         
  18   4   6      18083.39      17860.76      1606.52 o                         
  19   4   6      29161.89      31344.51      1823.55 o                         
  20   4   6       7544.95       8492.06      1118.75 o                         
  21   4   6      19737.76      22208.50      1055.71 o                         
 -25   5   6      27934.55      28200.05      2783.44 o                         
 -24   5   6       8277.24       9312.61      1707.21 o                         
 -23   5   6       3750.09       3592.42       731.80 o                         
 -22   5   6       1157.73       1146.83       669.01 o                         
 -21   5   6        321.57       -107.90       843.53 o                         
 -20   5   6      30027.32      29569.64      2418.73 o                         
 -19   5   6      58584.17      52466.51      3447.97 o                         
 -18   5   6       1381.37       1844.22       530.82 o                         
 -17   5   6      57247.90      55140.15      3761.22 o                         
 -16   5   6        381.76        885.57       441.34 o                         
 -15   5   6     101314.22      97267.53      4638.32 o                         
 -14   5   6      59199.88      57265.05      1645.13 o                         
 -13   5   6      33486.42      34096.88       994.70 o                         
 -12   5   6      24362.69      23293.75       700.03 o                         
 -11   5   6        848.21       1277.08       184.69 o                         
 -10   5   6       3093.90       3071.57       199.89 o                         
  -9   5   6      76335.77      75662.38      1389.79 o                         
  -8   5   6        488.82        346.20       159.90 o                         
  -7   5   6      88088.37      89609.16      1313.76 o                         
  -6   5   6        202.61        393.68       113.57 o                         
  -5   5   6      22345.66      21299.81       463.72 o                         
  -4   5   6        397.49        476.83        95.94 o                         
  -3   5   6      35393.12      35132.64       448.98 o                         
  -2   5   6       1300.91       1322.28        94.14 o                         
  -1   5   6      71619.66      70182.44       794.51 o                         
   0   5   6      63233.21      61767.23       669.56 o                         
   1   5   6       1693.03       2013.13       109.64 o                         
   2   5   6        215.15        484.76       101.92 o                         
   3   5   6       5420.96       4860.40       289.14 o                         
   4   5   6       9991.26       9757.39       343.50 o                         
   5   5   6      38410.42      37534.24       978.73 o                         
   6   5   6     127585.66     125604.60      1831.85 o                         
   7   5   6       1231.75       1986.67       274.31 o                         
   8   5   6      14516.90      16259.82       945.59 o                         
   9   5   6      31452.65      33104.57      1512.54 o                         
  10   5   6      15144.97      15524.51       696.71 o                         
  11   5   6      71050.61      63722.22      2387.40 o                         
  12   5   6      12873.69       8274.24      1114.27 o                         
  13   5   6      49348.18      38395.34      2147.99 o                         
  14   5   6       2285.98        783.12       886.05 o                         
  15   5   6      61960.38      60354.07      2859.51 o                         
  16   5   6      14752.15      14794.29      1579.67 o                         
  17   5   6       3762.34       2872.94      1185.87 o                         
  18   5   6       3526.87       3462.13      1447.66 o                         
  19   5   6       3050.90       2428.45      1096.37 o                         
  20   5   6       7894.20       7237.37      1054.01 o                         
 -25   6   6       1232.49       3724.38       808.55 o                         
 -24   6   6      47011.60      50867.09      3671.72 o                         
 -23   6   6      11623.04      12135.41       952.16 o                         
 -22   6   6      18602.08      18888.95      1074.23 o                         
 -21   6   6       5966.32       6746.51      1926.48 o                         
 -20   6   6       6525.57       6857.76      1429.76 o                         
 -19   6   6       2642.17       2337.73       588.14 o                         
 -18   6   6     106447.74      96558.69      2478.52 o                         
 -17   6   6       3925.41       3542.23       603.23 o                         
 -16   6   6      26695.68      24757.35      3121.30 o                         
 -15   6   6       4240.12       4730.78       582.37 o                         
 -14   6   6      34537.93      34618.45      1834.74 o                         
 -13   6   6     167276.23     164618.60      2380.71 o                         
 -12   6   6       8353.63       8069.25       396.59 o                         
 -11   6   6      29250.07      27768.26       645.91 o                         
 -10   6   6     137244.54     135859.99      1784.32 o                         
  -9   6   6          5.56        238.14       168.09 o                         
  -8   6   6     564372.74     567570.70      5882.40 o                         
  -7   6   6      15882.71      15546.10       338.22 o                         
  -6   6   6       3973.34       4209.92       175.34 o                         
  -5   6   6       7186.80       6606.58       196.42 o                         
  -4   6   6       2467.58       2284.82       132.86 o                         
  -3   6   6      19725.95      19124.84       370.85 o                         
  -2   6   6     171433.74     173482.30      1748.14 o                         
  -1   6   6      78509.63      76657.94       866.20 o                         
   0   6   6     113709.13     113880.27      1222.65 o                         
   1   6   6       2948.14       3259.73       131.69 o                         
   2   6   6       5573.31       5585.28       190.08 o                         
   3   6   6      27107.77      26580.72       526.38 o                         
   4   6   6      54054.53      51095.44       965.71 o                         
   5   6   6        328.64        595.67       241.31 o                         
   6   6   6      80915.08      80158.27      1540.52 o                         
   7   6   6      55369.17      53178.02      1128.44 o                         
   8   6   6     189515.78     183712.77      5828.67 o                         
   9   6   6       1469.54        938.93       518.75 o                         
  10   6   6      54111.59      58016.55      1375.35 o                         
  11   6   6        190.69        388.67       393.00 o                         
  12   6   6      25980.22      23278.38      2183.79 o                         
  13   6   6        869.12       -487.70       823.40 o                         
  14   6   6      13846.59      13170.78      4994.08 o                         
  15   6   6       2637.27       3681.23      3515.10 o                         
  16   6   6      26851.84      26790.62      6258.26 o                         
  17   6   6       2181.23       1096.02      1517.02 o                         
  18   6   6        693.49       3450.21      1373.82 o                         
  19   6   6       2715.98       2840.99      2141.28 o                         
  20   6   6        351.07        371.27      1962.28 o                         
 -24   7   6       1315.71       2015.08      1734.06 o                         
 -23   7   6       1865.20       2528.45       751.50 o                         
 -22   7   6       1173.67       1670.17       701.54 o                         
 -21   7   6       1904.80        945.38      1270.89 o                         
 -20   7   6      94921.05      87459.01      3508.38 o                         
 -19   7   6      12366.82       9829.54       840.53 o                         
 -18   7   6      15756.07      15598.39       968.76 o                         
 -17   7   6        296.98        132.68       552.02 o                         
 -16   7   6       3292.81       3018.39       450.91 o                         
 -15   7   6      20930.84      20630.59       844.06 o                         
 -14   7   6      43134.81      42181.76      1238.72 o                         
 -13   7   6      15538.78      14785.96      1022.53 o                         
 -12   7   6      79049.02      74731.12      1286.98 o                         
 -11   7   6      16454.11      15642.09       443.05 o                         
 -10   7   6      24869.40      24096.30       548.68 o                         
  -9   7   6       2731.77       2707.05       241.84 o                         
  -8   7   6      80817.46      80122.16      1105.04 o                         
  -7   7   6      24029.23      24149.89       401.98 o                         
  -6   7   6     130886.05     129922.98      2345.01 o                         
  -5   7   6      77313.14      77615.73      1195.94 o                         
  -4   7   6     113387.71     112593.42      1245.06 o                         
  -3   7   6     158868.45     156348.81      1714.53 o                         
  -2   7   6     204966.45     206534.06      2058.56 o                         
  -1   7   6     120704.36     121090.69      1215.16 o                         
   0   7   6      93296.47      91905.05       970.73 o                         
   1   7   6      27540.83      27666.27       422.52 o                         
   2   7   6     121203.79     123282.23      1471.60 o                         
   3   7   6      86117.87      87057.65      1406.14 o                         
   4   7   6     248574.25     246532.76      3258.89 o                         
   5   7   6      25452.78      24111.19       704.58 o                         
   6   7   6      54979.23      54429.27      1218.18 o                         
   7   7   6       3959.90       3973.75       333.99 o                         
   8   7   6       8626.13       7664.30       423.36 o                         
   9   7   6      26750.40      27450.54      1078.02 o                         
  10   7   6      55414.03      48907.07      2103.24 o                         
  11   7   6        162.55       -153.36       486.77 o                         
  12   7   6       3334.93        926.32      1100.85 o                         
  13   7   6         50.93       -854.72      1114.27 o                         
  14   7   6      35686.24      40395.65      2872.94 o                         
  15   7   6       4336.76       4206.48      1409.62 o                         
  16   7   6       1222.74       3620.26      1499.12 o                         
  17   7   6       4039.85       5625.05      1584.14 o                         
  18   7   6      12818.98      18530.90      2067.44 o                         
  19   7   6       3394.45       1669.17      1440.94 o                         
 -23   8   6       2074.47       2084.61       777.26 o                         
 -22   8   6         43.19       -176.71       722.45 o                         
 -21   8   6        788.92       1500.18       721.41 o                         
 -20   8   6        431.26        469.73       699.51 o                         
 -19   8   6      49955.40      44606.57      3217.51 o                         
 -18   8   6        614.64        558.70       630.73 o                         
 -17   8   6       1169.27        287.62       662.30 o                         
 -16   8   6      31289.75      31388.75      1152.29 o                         
 -15   8   6       6113.34       5893.81       545.09 o                         
 -14   8   6       1540.26       1634.95       397.19 o                         
 -13   8   6      38289.79      37716.81      1168.44 o                         
 -12   8   6      34919.71      35060.33      1335.78 o                         
 -11   8   6       3001.19       3322.70       315.17 o                         
 -10   8   6       2791.34       2941.69       279.53 o                         
  -9   8   6      26913.34      26007.96       475.07 o                         
  -8   8   6       3998.36       4091.25       210.29 o                         
  -7   8   6     127338.51     125366.03      1421.23 o                         
  -6   8   6       1360.37       1253.26       147.79 o                         
  -5   8   6      34559.98      32814.05       524.70 o                         
  -4   8   6       4158.70       4110.23       173.01 o                         
  -3   8   6      78045.55      76895.61       921.53 o                         
  -2   8   6      54830.59      55186.68       761.75 o                         
  -1   8   6      20118.47      20611.95       318.43 o                         
   0   8   6      20745.44      20659.13       361.85 o                         
   1   8   6      24898.77      25753.48       508.32 o                         
   2   8   6        744.09        844.24       160.04 o                         
   3   8   6     202157.55     202766.46      2310.53 o                         
   4   8   6       3466.25       3914.30       236.48 o                         
   5   8   6      16832.32      17975.73       551.22 o                         
   6   8   6      15671.85      15504.26       648.49 o                         
   7   8   6       9472.69       9685.87       393.45 o                         
   8   8   6      10577.81       9939.89       422.42 o                         
   9   8   6       5110.77       5343.81       421.90 o                         
  10   8   6        239.71         11.23       398.97 o                         
  11   8   6      90885.72      77752.79      3911.13 o                         
  12   8   6       6588.85       4586.86      1270.89 o                         
  13   8   6      12959.17       9191.61      1593.09 o                         
  14   8   6       2636.00       2761.06      1342.49 o                         
  15   8   6       2564.37       3136.96      1467.79 o                         
  16   8   6       3447.71       4143.83      1610.99 o                         
  17   8   6       4076.69       7321.07      1776.57 o                         
  18   8   6       8937.26      10507.25      1982.42 o                         
  19   8   6      16244.71      16781.18      2152.47 o                         
 -23   9   6        672.01        556.23       798.58 o                         
 -22   9   6        159.11        584.82      1096.37 o                         
 -21   9   6      11165.73      10193.07      1613.23 o                         
 -20   9   6         47.45        -74.06       757.83 o                         
 -19   9   6       4838.97       3105.87       796.35 o                         
 -18   9   6       3990.19       3534.89      1463.32 o                         
 -17   9   6      16099.66      14937.49      1633.37 o                         
 -16   9   6       8449.19       7741.72      1239.57 o                         
 -15   9   6      29795.01      30614.46      1143.36 o                         
 -14   9   6       2536.84       2416.22       479.07 o                         
 -13   9   6      28591.66      28499.17      1047.88 o                         
 -12   9   6       1469.40       1696.44       419.59 o                         
 -11   9   6       9181.81       9641.26       391.03 o                         
 -10   9   6         20.41         74.00       208.00 o                         
  -9   9   6      31091.84      32059.30       589.18 o                         
  -8   9   6      37831.31      37893.24       636.46 o                         
  -7   9   6      39944.42      41065.71       659.43 o                         
  -6   9   6       9990.96      10166.34       305.03 o                         
  -5   9   6       3709.51       3709.23       198.12 o                         
  -4   9   6      10533.59      11016.82       264.34 o                         
  -3   9   6      18902.51      18923.10       348.28 o                         
  -2   9   6       2155.73       2443.72       156.04 o                         
  -1   9   6     100145.18     100572.32      1636.27 o                         
   0   9   6         30.61       -110.75       146.92 o                         
   1   9   6      21762.70      22170.71       449.53 o                         
   2   9   6      58123.76      56867.92       835.41 o                         
   3   9   6      32317.23      33160.86       550.78 o                         
   4   9   6       7971.72       8336.68       285.88 o                         
   5   9   6      13687.42      15314.29       484.77 o                         
   6   9   6      11534.06      13357.29       512.60 o                         
   7   9   6       4193.65       4617.21       364.29 o                         
   8   9   6       4140.03       4050.21       462.07 o                         
   9   9   6      74474.09      80560.96      1595.23 o                         
  10   9   6       4905.27       5378.31       589.47 o                         
  11   9   6       3953.08       3392.04      1239.57 o                         
  12   9   6       1279.43       1731.82      1176.92 o                         
  13   9   6       6559.94       2420.96      1315.64 o                         
  14   9   6       6868.92       2040.59      1355.92 o                         
  15   9   6      57948.87      57203.68      3620.26 o                         
  16   9   6       2411.45        738.37      1530.44 o                         
  17   9   6      22063.82      22392.80      2483.61 o                         
  18   9   6         14.75       -707.05      1646.79 o                         
 -22  10   6       3195.66       2621.61       854.80 o                         
 -21  10   6        643.26        -63.22       803.50 o                         
 -20  10   6      15458.96      14286.44      1151.25 o                         
 -19  10   6       7648.12       4599.53      1494.64 o                         
 -18  10   6       4168.98       4425.76      1275.37 o                         
 -17  10   6       1086.78       2273.29      1145.60 o                         
 -16  10   6      36465.25      36766.44      2295.67 o                         
 -15  10   6      30705.89      33083.53      2143.52 o                         
 -14  10   6      66301.09      68276.63      1884.93 o                         
 -13  10   6      10792.01      11640.46       794.31 o                         
 -12  10   6       5663.03       5561.10       359.93 o                         
 -11  10   6      19340.33      19572.93       635.83 o                         
 -10  10   6      16708.78      17432.23       606.14 o                         
  -9  10   6      38227.67      38967.54       726.66 o                         
  -8  10   6     144287.93     146361.67      1914.59 o                         
  -7  10   6      33719.89      33901.40       723.79 o                         
  -6  10   6      89757.77      88842.72      1238.59 o                         
  -5  10   6      27268.98      26946.66       504.92 o                         
  -4  10   6      59705.73      57432.79       746.80 o                         
  -3  10   6      60615.59      59608.99       872.18 o                         
  -2  10   6      16060.09      15219.95       658.02 o                         
  -1  10   6       1895.35       1615.21       376.27 o                         
   0  10   6      30491.61      32050.06       828.30 o                         
   1  10   6      36308.76      36729.01       808.42 o                         
   2  10   6     103087.77     103331.71      1311.84 o                         
   3  10   6      17539.72      18039.45       415.91 o                         
   4  10   6       6124.45       6655.81       288.07 o                         
   5  10   6      19341.24      20600.53       475.18 o                         
   6  10   6       5883.83       6967.14       390.46 o                         
   7  10   6      11161.31      12322.04       596.41 o                         
   8  10   6      42549.68      45810.18      1315.34 o                         
   9  10   6       2441.91       3059.32       493.51 o                         
  10  10   6      82005.64      91153.77      2252.65 o                         
  11  10   6        186.36        201.37      1006.87 o                         
  12  10   6       1010.97       -331.15      1194.82 o                         
  13  10   6      15307.27      12928.22      1883.97 o                         
  14  10   6      16786.97      10006.06      1843.69 o                         
  15  10   6      19787.10      15492.38      2197.22 o                         
  16  10   6      35574.52      32542.06      2989.29 o                         
  17  10   6       5033.48       5164.13      1843.69 o                         
 -21  11   6      10333.01       7839.14      1055.22 o                         
 -20  11   6      33438.70      28698.08      2642.48 o                         
 -19  11   6       1393.52        412.76      1805.65 o                         
 -18  11   6      32814.04      34349.95      2497.04 o                         
 -17  11   6       1820.49       3016.14      1212.72 o                         
 -16  11   6      16619.76      17192.88      1718.39 o                         
 -15  11   6      12240.85      13281.74      1517.02 o                         
 -14  11   6      15720.90      14815.54       664.55 o                         
 -13  11   6      16570.68      16139.93       519.67 o                         
 -12  11   6      34714.74      35138.24       743.15 o                         
 -11  11   6        108.39        250.67       243.26 o                         
 -10  11   6     122622.81     121923.90      1697.42 o                         
  -9  11   6        334.30        605.19       218.66 o                         
  -8  11   6      28392.31      28195.62       578.56 o                         
  -7  11   6       4945.93       4907.59       245.18 o                         
  -6  11   6      69877.86      70680.58      1172.02 o                         
  -5  11   6      52419.82      50528.74      1470.09 o                         
  -4  11   6      79109.41      79973.29      1678.34 o                         
  -3  11   6      14617.05      14550.73       552.43 o                         
  -2  11   6     163919.98     161418.72      2874.78 o                         
  -1  11   6      29132.29      29440.25      1197.71 o                         
   0  11   6      30209.34      29106.41      1287.60 o                         
   1  11   6       1584.28       1830.83       421.63 o                         
   2  11   6      17168.22      17357.25       376.33 o                         
   3  11   6     119159.31     121680.90      2221.08 o                         
   4  11   6     181550.64     187850.82      2219.76 o                         
   5  11   6       2931.40       3122.72       272.93 o                         
   6  11   6      47331.04      49441.25      1649.65 o                         
   7  11   6        306.44        823.34       267.00 o                         
   8  11   6      74781.53      77202.90      3953.65 o                         
   9  11   6      16319.71      16857.25      1078.47 o                         
  10  11   6      43759.93      43349.14      1892.92 o                         
  12  11   6      69538.34      70172.17      3879.81 o                         
  13  11   6      33217.43      29785.47      2644.71 o                         
  14  11   6      39130.71      26026.49      2595.49 o                         
  15  11   6       6769.41       3208.56      1660.22 o                         
  16  11   6       1903.70       -407.22      1870.54 o                         
 -20  12   6       3887.74       2906.16      1740.77 o                         
 -19  12   6      23628.20      24500.52      2335.94 o                         
 -18  12   6       1643.33        944.22      1306.69 o                         
 -17  12   6       1855.90       2072.21       710.16 o                         
 -16  12   6        728.53        -87.07       489.69 o                         
 -15  12   6       1119.54        689.90       387.24 o                         
 -14  12   6      10843.52       9791.70       764.75 o                         
 -13  12   6      14567.44      13613.65       772.51 o                         
 -12  12   6      12815.37      12946.37       510.74 o                         
 -11  12   6       7387.34       7137.76       357.76 o                         
 -10  12   6       1012.77       1017.60       239.46 o                         
  -9  12   6      30612.10      29115.14       839.68 o                         
  -8  12   6       2810.56       2389.45       242.56 o                         
  -7  12   6      47198.13      44738.66      1640.08 o                         
  -6  12   6         60.40        313.95       389.96 o                         
  -5  12   6      43836.34      42328.30      1152.02 o                         
  -4  12   6       3784.84       3559.46       444.65 o                         
  -3  12   6      52555.13      51924.14      1293.72 o                         
  -2  12   6      51383.01      54658.78      1729.54 o                         
  -1  12   6       7679.56       8021.08       776.41 o                         
   0  12   6      18405.26      18578.60      1030.11 o                         
   1  12   6       3659.98       3400.70       503.37 o                         
   2  12   6      32304.56      36348.55      1154.00 o                         
   3  12   6      84394.48      81112.39      1947.91 o                         
   4  12   6       3711.20       3919.74       262.54 o                         
   5  12   6      44467.85      44080.41       931.90 o                         
   6  12   6       5987.29       5930.02       465.70 o                         
   7  12   6      46595.15      45561.03      1852.53 o                         
   8  12   6       8407.89       8883.16       603.28 o                         
   9  12   6        194.75       -425.12      1069.52 o                         
  13  12   6       6973.70       6488.72      1763.14 o                         
  14  12   6       1389.00      -1440.94      1740.77 o                         
 -18  13   6      20017.96      22923.87      2367.26 o                         
 -17  13   6      19012.58      19772.76      1502.50 o                         
 -16  13   6       2007.46       2446.88       572.45 o                         
 -15  13   6      26376.93      25707.00      1311.49 o                         
 -14  13   6         40.78        626.52       661.34 o                         
 -13  13   6       7056.15       6119.08       537.93 o                         
 -12  13   6         13.30        203.03       398.29 o                         
 -11  13   6      14298.54      13972.46       902.51 o                         
 -10  13   6       6919.21       6941.00       418.55 o                         
  -9  13   6      36003.54      29378.86       712.91 o                         
  -8  13   6      18246.76      16485.83      1306.69 o                         
  -7  13   6      41487.18      39983.95      1955.57 o                         
  -6  13   6       4452.72       4044.57       609.59 o                         
  -5  13   6       6780.59       7888.14       699.96 o                         
  -4  13   6         14.29        -18.69       467.70 o                         
  -3  13   6       5859.57       6163.29       665.52 o                         
  -2  13   6       3846.46       3662.28       655.62 o                         
  -1  13   6      65710.95      65905.81      2573.11 o                         
   0  13   6      53782.86      54663.58      1859.27 o                         
   1  13   6      45124.87      45913.25      1696.31 o                         
   2  13   6       8994.71       8994.64       595.85 o                         
   3  13   6        368.54        588.74       431.95 o                         
   4  13   6         27.98          5.94       635.81 o                         
   5  13   6      80983.70      76323.40      2083.77 o                         
   6  13   6       1527.45       1356.76       718.23 o                         
   7  13   6       9400.43       9403.23      1129.93 o                         
   8  13   6       1233.47       1424.49       802.03 o                         
   9  13   6      35494.53      32955.35      1736.70 o                         
  10  13   6       4560.49       3441.26      1342.49 o                         
  11  13   6       1294.86       1275.37      1230.62 o                         
  12  13   6       9184.74       6103.87      1624.42 o                         
 -16  14   6      16464.83      18814.83      2595.49 o                         
 -15  14   6       1063.72       1946.34       837.89 o                         
 -14  14   6      10585.96      10695.26      1917.53 o                         
 -13  14   6      19444.90      22382.61      1288.83 o                         
 -12  14   6       3930.61       3963.01      1165.73 o                         
 -11  14   6        156.56        559.37       881.57 o                         
 -10  14   6       8097.71       9281.11      1208.24 o                         
  -9  14   6       5076.40       4868.78      1015.82 o                         
  -8  14   6      16070.90      13671.07      1261.94 o                         
  -7  14   6      14019.65      15470.01      1297.74 o                         
  -6  14   6       6793.08       6475.21       717.15 o                         
  -5  14   6       6902.63       7362.81       737.09 o                         
  -4  14   6       2412.14       2653.90       605.64 o                         
  -3  14   6        374.06       -255.07       863.67 o                         
  -2  14   6      21131.36      20159.79      1682.59 o                         
  -1  14   6      33503.77      34409.33      1454.65 o                         
   0  14   6      13316.99      14939.56      1047.25 o                         
   1  14   6        916.86         97.73       665.12 o                         
   2  14   6        365.21        820.14       662.57 o                         
   3  14   6       1887.89       1985.83       708.48 o                         
   4  14   6      23646.01      26814.82      1426.35 o                         
   5  14   6       1636.45       2162.17       763.58 o                         
   6  14   6      11809.81      12276.40      1530.44 o                         
   7  14   6       8708.42       7199.98      1021.54 o                         
   8  14   6       1961.10       1412.08       852.94 o                         
   9  14   6       9232.48       7627.08      1105.55 o                         
  10  14   6       6220.27       5020.41      1067.37 o                         
  11  14   6      11668.99      11182.98      1803.42 o                         
  12  14   6      18193.57      15899.61      2103.24 o                         
 -14  15   6      19341.90      19797.32      1995.84 o                         
 -13  15   6       2615.49       3396.51      1109.80 o                         
 -12  15   6      50267.43      55664.29      2680.51 o                         
 -11  15   6      14753.04      15416.31      1499.12 o                         
 -10  15   6      63633.58      63240.43      2810.29 o                         
  -9  15   6        490.65        738.37       917.37 o                         
  -8  15   6        690.70        702.57       854.72 o                         
  -7  15   6       1498.07       1879.49       863.67 o                         
  -6  15   6      57271.43      59633.59      2555.21 o                         
  -5  15   6       5118.07       5462.39       759.47 o                         
  -4  15   6      31748.09      30635.73      1307.16 o                         
  -3  15   6       4923.55       5795.10      1194.82 o                         
  -2  15   6      23833.62      23641.32      1879.49 o                         
  -1  15   6        387.76        939.75      1038.20 o                         
   0  15   6       2747.99       3847.81       802.71 o                         
   1  15   6       9487.90       9972.52      1188.11 o                         
   2  15   6       9345.11       9650.93      1008.78 o                         
   3  15   6         13.73        939.66       732.28 o                         
   4  15   6      32541.61      32866.39      1618.18 o                         
   5  15   6      20465.81      21617.89      1496.88 o                         
   6  15   6       1489.78       2388.68       863.23 o                         
   7  15   6         47.77        635.46       825.86 o                         
   8  15   6        283.65       -226.75       881.22 o                         
   9  15   6        320.69       -236.13       931.78 o                         
  10  15   6      67472.34      63410.48      3517.33 o                         
 -10  16   6        168.77       -335.62       984.50 o                         
  -9  16   6      13793.45      13756.09      1378.29 o                         
  -8  16   6       4150.68       3709.76       984.50 o                         
  -7  16   6      13948.31      13765.04      1346.97 o                         
  -6  16   6       1805.35       1266.42       899.47 o                         
  -5  16   6      10249.97       9791.26      1132.17 o                         
  -4  16   6        449.44        550.42       971.07 o                         
  -3  16   6      22192.25      21283.01      1843.69 o                         
  -2  16   6      24499.33      22786.60      1888.44 o                         
  -1  16   6        600.61        451.97      1114.27 o                         
   0  16   6      24316.04      23149.08      2004.79 o                         
   1  16   6       1239.28       1559.42       813.14 o                         
   2  16   6      36422.92      36757.77      1700.49 o                         
   3  16   6      10119.91      11568.95      1135.33 o                         
   4  16   6        840.37       1396.67       874.75 o                         
   5  16   6      23629.08      26014.49      2145.75 o                         
   6  16   6       4261.48       5311.08      1009.04 o                         
   7  16   6      17892.91      18886.97      1415.70 o                         
  -4  17   6       1852.07       2514.94      1176.92 o                         
  -3  17   6       1846.06       2358.31      1185.87 o                         
  -2  17   6        549.97        841.30      1203.77 o                         
  -1  17   6      44188.99      49278.49      2841.61 o                         
   0  17   6        178.69        644.40      1230.62 o                         
   1  17   6      35225.40      34743.75      2474.66 o                         
   2  17   6       8724.90       7674.59      1655.74 o                         
   3  17   6       4368.11       4148.71      1006.75 o                         
   4  17   6       4193.75       4727.38      1214.96 o                         
 -26   1   7       5682.99       6075.81       907.17 o                         
 -25   1   7       3686.74       3512.91       997.92 o                         
 -24   1   7       2245.20       2020.47       620.95 o                         
 -23   1   7      12096.11      13680.94       680.14 o                         
 -22   1   7        155.48        148.91       430.81 o                         
 -21   1   7       7138.61       7466.54       542.38 o                         
 -20   1   7       1643.53       2536.86       441.29 o                         
 -19   1   7       1580.85       2032.44       461.18 o                         
 -18   1   7       2345.98       2278.28       370.11 o                         
 -17   1   7      79382.71      76201.70      1930.94 o                         
 -16   1   7        891.61        774.14       277.94 o                         
 -15   1   7     120527.38     117392.97      1912.26 o                         
 -14   1   7       2136.88       1935.73       363.62 o                         
 -13   1   7      77261.98      77187.86      2643.48 o                         
 -12   1   7       4661.37       4659.61       314.03 o                         
 -11   1   7        808.16       1057.28       141.45 o                         
 -10   1   7       4830.77       4660.87       281.62 o                         
  -9   1   7     117335.31     114317.87      1417.01 o                         
  -8   1   7      67608.33      69333.87       930.37 o                         
  -7   1   7     274766.16     278136.23      2885.23 o                         
  -6   1   7      39388.85      41422.61       556.69 o                         
  -5   1   7      95293.21      94297.83       972.12 o                         
  -4   1   7        955.56       1210.73        81.83 o                         
  -3   1   7      30132.45      32902.45       693.75 o                         
  -2   1   7        470.68        473.41       134.31 o                         
  -1   1   7     109501.66     111092.41      2181.73 o                         
   0   1   7       7323.09       7831.09       344.73 o                         
   1   1   7     246143.12     252508.05      4645.12 o                         
   2   1   7      99501.35     103933.54      2118.48 o                         
   3   1   7      13802.97      13791.89       724.95 o                         
   4   1   7      17495.27      18504.05       908.42 o                         
   5   1   7      23607.24      21685.76      1033.72 o                         
   6   1   7        911.77       1644.68       307.53 o                         
   7   1   7      60318.75      63025.31      1570.23 o                         
   8   1   7       8984.64       8541.88       548.23 o                         
   9   1   7     108533.27     109591.97      2498.22 o                         
  10   1   7       1958.65       2205.29       437.57 o                         
  11   1   7       2116.33       2118.76       419.75 o                         
  12   1   7        544.26        606.49       537.00 o                         
  13   1   7      36235.81      35300.45      1144.16 o                         
  14   1   7       4293.52       4497.08       540.09 o                         
  15   1   7      44026.03      43792.33      1700.49 o                         
  16   1   7       1063.56       1552.89       520.46 o                         
  17   1   7      60539.85      62314.97      1692.46 o                         
  18   1   7        649.49       1252.29       555.00 o                         
  19   1   7      10188.61      11430.82       827.09 o                         
  20   1   7        826.50       2164.66       640.48 o                         
  21   1   7      10954.97      13173.09       909.32 o                         
 -26   2   7        383.14       1208.27      1076.23 o                         
 -25   2   7       8952.74      10382.53       816.14 o                         
 -24   2   7       5108.63       5626.62      1036.15 o                         
 -23   2   7        120.86       -354.83       622.62 o                         
 -22   2   7       6358.85       8018.54      1032.81 o                         
 -21   2   7       1133.65       2505.14       769.03 o                         
 -20   2   7      14374.83      15275.78       822.89 o                         
 -19   2   7        903.62        772.94       365.31 o                         
 -18   2   7         72.82       -240.59       445.26 o                         
 -17   2   7      39651.37      42156.56      1364.60 o                         
 -16   2   7       1266.94       1182.07       361.13 o                         
 -15   2   7       5073.32       4715.02       424.90 o                         
 -14   2   7      16653.92      18034.40      1042.05 o                         
 -13   2   7       6152.23       5883.60       545.95 o                         
 -12   2   7      36766.72      37633.74      1121.02 o                         
 -11   2   7      37979.42      36165.20       731.81 o                         
 -10   2   7       5059.52       4947.00       492.03 o                         
  -9   2   7     210181.93     211831.37      4063.41 o                         
  -8   2   7       7359.37       7012.45       252.92 o                         
  -7   2   7      30848.01      30969.01       572.31 o                         
  -6   2   7      32386.60      33233.04       835.04 o                         
  -5   2   7      20839.73      19372.90       338.90 o                         
  -4   2   7     247784.73     254212.00      3272.73 o                         
  -3   2   7      41411.03      41927.09      1142.07 o                         
  -2   2   7       9454.31       9005.61       359.14 o                         
  -1   2   7      23239.22      23435.15       643.93 o                         
   0   2   7      11004.11      10863.85       295.57 o                         
   1   2   7      42421.46      42608.79       990.42 o                         
   2   2   7         13.65         66.89       124.82 o                         
   3   2   7      29545.21      30913.41       838.25 o                         
   4   2   7      12555.70      13270.75       435.50 o                         
   5   2   7      19941.97      19446.70      1445.42 o                         
   6   2   7       3781.16       4205.87       381.21 o                         
   7   2   7       3395.61       4014.97       567.68 o                         
   8   2   7      24102.54      25831.73       776.74 o                         
   9   2   7       2208.99       2747.90       371.30 o                         
  10   2   7        179.92        324.31       327.17 o                         
  11   2   7      39415.13      39760.20      1687.07 o                         
  12   2   7        908.60       1566.24       617.55 o                         
  13   2   7      29987.56      28051.79      1069.26 o                         
  14   2   7        318.52        363.31       499.65 o                         
  15   2   7        265.72        612.04       530.03 o                         
  16   2   7      15342.88      14907.06       859.20 o                         
  17   2   7        333.93       1383.08       560.16 o                         
  18   2   7       1707.09       3028.28      1044.91 o                         
  19   2   7       2196.00       3792.82       939.75 o                         
  20   2   7         24.00       1103.33       647.55 o                         
  21   2   7       6777.62       7415.23      1069.52 o                         
 -26   3   7      12958.85      12814.76      1454.37 o                         
 -25   3   7      15920.41      19731.61      1127.70 o                         
 -24   3   7      12948.88      13684.29      1004.18 o                         
 -23   3   7       5407.55       6637.64       702.04 o                         
 -22   3   7       6710.68       8038.94       595.30 o                         
 -21   3   7        424.09        469.35       613.07 o                         
 -20   3   7      17124.64      16049.71       917.49 o                         
 -19   3   7      47012.12      46121.48      1453.64 o                         
 -18   3   7      18432.05      18302.04      1103.08 o                         
 -17   3   7      39528.93      39893.52      2035.47 o                         
 -16   3   7      11869.67      11905.01       616.00 o                         
 -15   3   7        457.12        646.50       308.79 o                         
 -14   3   7      61346.77      67944.47      2206.76 o                         
 -13   3   7       3618.30       3432.80       478.82 o                         
 -12   3   7      15202.82      16719.25      1993.60 o                         
 -11   3   7      12869.36      13517.43       669.07 o                         
 -10   3   7     133750.19     129503.43      2210.95 o                         
  -9   3   7     265027.61     266599.16      4128.44 o                         
  -8   3   7        581.55        656.00       156.74 o                         
  -7   3   7      37823.85      38539.44       629.26 o                         
  -6   3   7      25435.70      24714.08       536.34 o                         
  -5   3   7       1982.09       2066.50       105.30 o                         
  -4   3   7      77086.24      80567.20      1171.67 o                         
  -3   3   7       1454.62       1353.97       122.29 o                         
  -2   3   7     191969.42     192390.94      2240.39 o                         
  -1   3   7      58838.13      58318.46      1142.46 o                         
   0   3   7       2558.66       2393.35       152.53 o                         
   1   3   7       3968.55       4083.26       195.32 o                         
   2   3   7      75781.82      73748.46       986.68 o                         
   3   3   7      90341.82      88992.00      1237.20 o                         
   4   3   7       8149.88       8143.74       293.79 o                         
   5   3   7       1456.63       1371.38       263.77 o                         
   6   3   7     150989.58     146069.69      3752.27 o                         
   7   3   7      46899.41      46726.24      1295.70 o                         
   8   3   7      23826.33      23539.02      1114.74 o                         
   9   3   7      79100.51      80233.82      1695.40 o                         
  10   3   7      38512.46      39443.53      1411.02 o                         
  11   3   7      12011.72      12901.37      1065.05 o                         
  12   3   7       4444.21       5651.90       783.12 o                         
  13   3   7      11571.62      16794.60      1181.39 o                         
  14   3   7        191.22        752.95      1385.01 o                         
  15   3   7      10389.79      11365.72      2004.79 o                         
  16   3   7        314.56        987.22       756.27 o                         
  17   3   7      24363.27      26551.64      1604.28 o                         
  18   3   7      11676.38      12875.19      1308.93 o                         
  19   3   7         18.15       1351.63       691.13 o                         
  20   3   7       1574.07       2549.54       760.63 o                         
  21   3   7       3159.84       3338.34      1109.80 o                         
 -26   4   7        181.37       1821.32       975.55 o                         
 -25   4   7       1166.68       3778.82      1458.84 o                         
 -24   4   7        738.55        283.77      1118.75 o                         
 -23   4   7       1564.04       1636.16       657.82 o                         
 -22   4   7       9678.23       9584.63       881.57 o                         
 -21   4   7       3305.69       3384.81       821.16 o                         
 -20   4   7      15796.32      14536.72       878.07 o                         
 -19   4   7       6182.24       5782.25      1252.99 o                         
 -18   4   7       9775.87      11925.10       753.54 o                         
 -17   4   7       4441.92       4548.97       570.56 o                         
 -16   4   7       1879.45       2510.95       463.17 o                         
 -15   4   7      13028.83      13339.82       707.09 o                         
 -14   4   7       1323.44       1527.80       318.62 o                         
 -13   4   7      40237.31      39777.23      1574.56 o                         
 -12   4   7      35831.62      35131.27      1129.77 o                         
 -11   4   7       4043.49       4051.94       257.85 o                         
 -10   4   7      18653.11      19685.61       938.46 o                         
  -9   4   7       1831.32       1848.84       133.34 o                         
  -8   4   7       4830.93       5094.82       171.14 o                         
  -7   4   7      20578.47      20765.00       427.40 o                         
  -6   4   7       8198.90       7520.45       214.80 o                         
  -5   4   7        282.52        347.06        77.35 o                         
  -4   4   7        514.15        792.26        73.63 o                         
  -3   4   7       1964.99       2238.99       127.10 o                         
  -2   4   7       3029.42       3006.06        97.61 o                         
  -1   4   7      48597.72      51490.41       627.73 o                         
   0   4   7      41717.76      42296.38       604.55 o                         
   1   4   7       5858.47       5748.63       265.19 o                         
   2   4   7      15895.03      15103.48       337.41 o                         
   3   4   7       6195.15       5974.18       211.94 o                         
   4   4   7      35402.77      34677.04       908.95 o                         
   5   4   7        352.77        362.47       222.27 o                         
   6   4   7      40750.91      40261.66      1135.92 o                         
   7   4   7       4889.24       5212.76       374.56 o                         
   8   4   7       4190.94       3830.15       371.17 o                         
   9   4   7       1421.74       1063.30       344.07 o                         
  10   4   7      11171.01      10716.33      1018.14 o                         
  11   4   7        525.42        407.22       639.92 o                         
  12   4   7        696.31       1087.42       738.37 o                         
  13   4   7       3509.82       4819.55       926.32 o                         
  14   4   7       2018.90       3365.19       895.00 o                         
  15   4   7       1045.71       1320.12       863.67 o                         
  16   4   7        888.60       1360.89      1478.98 o                         
  17   4   7         58.30       -609.29      1250.76 o                         
  18   4   7       1095.37       1073.27      1181.39 o                         
  19   4   7      11867.33      13146.66      1029.80 o                         
  20   4   7       5388.95       5884.59       962.12 o                         
 -25   5   7       1884.38       3574.57       787.95 o                         
 -24   5   7      11891.41      12907.62       958.71 o                         
 -23   5   7        274.89        637.98       631.11 o                         
 -22   5   7      34782.51      33864.91      1340.14 o                         
 -21   5   7      10409.17       8797.93       787.60 o                         
 -20   5   7      14916.35      13481.53      2358.31 o                         
 -19   5   7      38228.67      34769.45      1281.59 o                         
 -18   5   7      29518.47      26583.64      1098.54 o                         
 -17   5   7     139918.54     134206.46      6124.01 o                         
 -16   5   7        545.16        788.65       716.00 o                         
 -15   5   7      15751.97      16092.37       791.52 o                         
 -14   5   7      28249.60      28895.26       714.31 o                         
 -13   5   7      13859.32      14326.46       386.27 o                         
 -12   5   7      10730.83      10477.81       359.98 o                         
 -11   5   7      33207.61      32828.38       666.91 o                         
 -10   5   7      44903.70      47690.75       853.45 o                         
  -9   5   7     164329.54     164766.79      2651.57 o                         
  -8   5   7        709.85        760.58       125.23 o                         
  -7   5   7       6290.18       6887.49       230.35 o                         
  -6   5   7      77917.69      79747.91      1056.12 o                         
  -5   5   7       2915.64       2963.19       144.49 o                         
  -4   5   7       6330.79       6431.92       163.65 o                         
  -3   5   7       2641.80       2766.56       142.29 o                         
  -2   5   7     305044.72     303905.40      3164.78 o                         
  -1   5   7     460271.96     458978.62      4342.19 o                         
   0   5   7       2885.13       2855.37       120.63 o                         
   1   5   7     134464.34     134497.20      1395.89 o                         
   2   5   7       2253.53       2348.55       146.52 o                         
   3   5   7      32765.00      33268.42       552.94 o                         
   4   5   7       5992.35       4930.26       353.72 o                         
   5   5   7       2396.19       2405.82       286.49 o                         
   6   5   7      34852.60      35646.95      1457.51 o                         
   7   5   7      75310.58      72614.18      1840.03 o                         
   8   5   7       3933.14       4156.00       468.02 o                         
   9   5   7      10652.52      10701.26       574.07 o                         
  10   5   7       9750.40       8837.95       702.28 o                         
  11   5   7      57369.23      48379.02      2295.67 o                         
  12   5   7       7341.94       3678.43       912.90 o                         
  13   5   7      10234.24       8363.74      1194.82 o                         
  14   5   7      19277.96      15590.83      1499.12 o                         
  15   5   7      28330.74      27879.13      1924.24 o                         
  16   5   7      22485.81      22442.03      1798.94 o                         
  17   5   7      56884.49      60121.37      2855.04 o                         
  18   5   7       7645.49       5885.62       960.38 o                         
  19   5   7       2269.38        722.19       863.00 o                         
  20   5   7        971.57        798.72       913.94 o                         
 -25   6   7       4358.14       5722.61       855.94 o                         
 -24   6   7         52.33       1237.91       698.65 o                         
 -23   6   7      14291.74      14354.13       998.98 o                         
 -22   6   7       5814.60       5252.32       738.13 o                         
 -21   6   7      30064.20      27916.19      1317.88 o                         
 -20   6   7      10239.06       9818.55       798.10 o                         
 -19   6   7       5079.02       4722.38       647.16 o                         
 -18   6   7       4896.55       4901.58       611.78 o                         
 -17   6   7      29346.98      28476.47      1362.63 o                         
 -16   6   7      16882.10      16659.09       867.87 o                         
 -15   6   7      16841.75      15134.95       554.46 o                         
 -14   6   7       7810.18       7413.04       395.09 o                         
 -13   6   7      32788.48      33056.52       709.33 o                         
 -12   6   7     104841.26      99684.90      1557.39 o                         
 -11   6   7     100596.09      99610.27      1391.42 o                         
 -10   6   7       7910.61       7745.51       300.44 o                         
  -9   6   7       3416.19       3331.61       182.44 o                         
  -8   6   7       2041.83       1998.58       164.54 o                         
  -7   6   7      59094.19      59716.09       756.61 o                         
  -6   6   7       5841.50       5936.04       184.14 o                         
  -5   6   7      27026.92      27264.51       510.55 o                         
  -4   6   7        432.61        476.23       107.81 o                         
  -3   6   7      10531.25      10041.44       286.91 o                         
  -2   6   7      48811.84      47352.43       596.03 o                         
  -1   6   7      15700.10      16044.39       292.54 o                         
   0   6   7      61250.80      62469.14       697.76 o                         
   1   6   7      38080.55      38611.42       513.44 o                         
   2   6   7      22619.00      23983.16       380.85 o                         
   3   6   7       3511.46       3547.47       241.32 o                         
   4   6   7     103659.03     103182.32      2090.97 o                         
   5   6   7       3100.06       2606.30       266.09 o                         
   6   6   7      49076.47      49902.82      1284.65 o                         
   7   6   7         61.38        -27.57       308.37 o                         
   8   6   7      27956.77      27550.82      1675.88 o                         
   9   6   7      88144.76      95111.11      2302.45 o                         
  10   6   7       6051.18       6437.25       686.13 o                         
  11   6   7      81164.75      83802.97      3248.84 o                         
  12   6   7         10.25       -572.80       868.15 o                         
  13   6   7       5257.62       2009.27       980.02 o                         
  14   6   7        544.78       1078.47      1074.00 o                         
  15   6   7          4.45       2752.11      1226.14 o                         
  16   6   7        236.77        -50.67      1767.62 o                         
  17   6   7       9280.95      13595.35      5645.19 o                         
  18   6   7        113.80       -643.97      1443.18 o                         
  19   6   7       6197.98       6819.53      3472.59 o                         
 -24   7   7       1217.91       2649.58       794.76 o                         
 -23   7   7       9460.51      10328.81      1085.18 o                         
 -22   7   7       4627.33       5059.71       763.15 o                         
 -21   7   7      16835.10      14667.48       963.67 o                         
 -20   7   7      10486.53      10661.01      1252.99 o                         
 -19   7   7          3.10        326.02       601.88 o                         
 -18   7   7        512.67        517.83       550.99 o                         
 -17   7   7        420.82        438.62       352.72 o                         
 -16   7   7       4552.58       4140.71       573.06 o                         
 -15   7   7        709.85        613.61       303.00 o                         
 -14   7   7      14551.68      14321.78       635.53 o                         
 -13   7   7      20786.04      20396.36       750.85 o                         
 -12   7   7       5279.28       5672.70       378.31 o                         
 -11   7   7       4053.53       3727.84       269.95 o                         
 -10   7   7      66298.22      65553.06       861.78 o                         
  -9   7   7     185003.74     185559.84      1976.96 o                         
  -8   7   7       3577.57       3345.06       191.49 o                         
  -7   7   7     102403.19     101994.24      1111.40 o                         
  -6   7   7       4667.76       4730.24       200.13 o                         
  -5   7   7       7634.83       7627.06       217.80 o                         
  -4   7   7       1261.84       1451.70       142.17 o                         
  -3   7   7         24.09        105.61       106.25 o                         
  -2   7   7        396.07        484.11       101.27 o                         
  -1   7   7      58026.78      57929.75       677.33 o                         
   0   7   7      11233.32      11558.57       225.64 o                         
   1   7   7       6886.30       6963.07       192.40 o                         
   2   7   7        510.96        665.59       135.97 o                         
   3   7   7       6992.09       7029.30       289.06 o                         
   4   7   7      13109.67      13141.24       415.16 o                         
   5   7   7         64.64        339.84       194.36 o                         
   6   7   7      30290.75      29324.29       736.86 o                         
   7   7   7     104758.39     101537.07      1835.56 o                         
   8   7   7      10495.87      10052.66       517.48 o                         
   9   7   7     129789.70     141732.89      3649.35 o                         
  10   7   7      18882.10      21144.37      1937.67 o                         
  11   7   7        183.54       -724.95      1132.17 o                         
  12   7   7        574.73       -326.67      1217.19 o                         
  13   7   7       8975.94       9446.68      1669.17 o                         
  14   7   7        902.39       3360.71      1427.52 o                         
  15   7   7       2882.43       6793.02      1624.42 o                         
  16   7   7        470.58       3284.64      1481.22 o                         
  17   7   7       2498.29       3955.88      1494.64 o                         
  18   7   7       4644.66       5799.58      1696.02 o                         
  19   7   7       3331.60       4219.91      1597.57 o                         
 -24   8   7       1975.31       2592.84       915.13 o                         
 -23   8   7         81.03        581.02      1604.28 o                         
 -22   8   7      18083.55      17022.02      1093.18 o                         
 -21   8   7       8451.64       8321.72       955.41 o                         
 -20   8   7      43611.69      42951.04      1585.40 o                         
 -19   8   7      59261.91      56930.00      1861.14 o                         
 -18   8   7       1264.20       1439.70       649.09 o                         
 -17   8   7        284.58       -147.44       577.16 o                         
 -16   8   7       5268.57       5619.02       523.28 o                         
 -15   8   7      31901.09      31265.38      1190.34 o                         
 -14   8   7       8748.09       8697.12       557.03 o                         
 -13   8   7      40469.40      41269.04      1218.72 o                         
 -12   8   7         82.57        160.79       283.02 o                         
 -11   8   7      97492.58      98281.79      1437.14 o                         
 -10   8   7       7514.48       7470.28       273.96 o                         
  -9   8   7        370.10        537.91       163.38 o                         
  -8   8   7       2521.62       2481.44       186.11 o                         
  -7   8   7      10095.37      10671.05       289.80 o                         
  -6   8   7       5547.15       5827.24       230.01 o                         
  -5   8   7        537.21        501.61       129.38 o                         
  -4   8   7     120665.93     120320.98      1555.08 o                         
  -3   8   7      98264.03      96582.89      1333.76 o                         
  -2   8   7      18188.91      18456.54       327.26 o                         
  -1   8   7      24385.25      24607.98       374.15 o                         
   0   8   7      23468.10      23812.52       374.95 o                         
   1   8   7     132742.76     133846.49      1488.15 o                         
   2   8   7       7976.97       8549.79       300.66 o                         
   3   8   7      73744.88      75494.99      1094.05 o                         
   4   8   7        683.31        941.49       225.63 o                         
   5   8   7      12677.99      12904.60       446.85 o                         
   6   8   7        207.83        327.91       228.09 o                         
   7   8   7        571.75        891.34       261.95 o                         
   8   8   7      12364.42      11824.51       605.40 o                         
   9   8   7      70803.68      72670.04      1554.53 o                         
  10   8   7       3800.31       3161.99       453.93 o                         
  11   8   7      16442.92      13245.94      1821.32 o                         
  12   8   7      32435.26      26281.56      2425.44 o                         
  13   8   7        744.98       2018.22      1284.32 o                         
  14   8   7      45350.62      50424.08      3365.19 o                         
  15   8   7       2433.23       2170.37      1431.99 o                         
  16   8   7        474.89       1185.87      1472.27 o                         
  17   8   7      27801.03      39563.31      3042.99 o                         
  18   8   7       1320.80       5150.70      1669.17 o                         
 -23   9   7        935.53       1568.09       784.88 o                         
 -22   9   7         86.25         18.50       854.72 o                         
 -21   9   7       5703.85       4270.76       982.26 o                         
 -20   9   7       8552.67       7845.84       898.50 o                         
 -19   9   7       4304.88       2746.10       741.62 o                         
 -18   9   7      13052.86      11543.66      1044.91 o                         
 -17   9   7      16406.15      14384.93      2479.14 o                         
 -16   9   7        852.78       1172.44       926.32 o                         
 -15   9   7      14174.74      15060.54       763.51 o                         
 -14   9   7      31209.36      30696.54      1077.82 o                         
 -13   9   7       2819.00       2753.51       445.20 o                         
 -12   9   7      20756.15      20594.70       572.79 o                         
 -11   9   7       3865.17       3542.15       287.81 o                         
 -10   9   7       5561.60       5590.83       289.21 o                         
  -9   9   7       5514.02       6173.87       272.81 o                         
  -8   9   7        572.79        632.33       166.87 o                         
  -7   9   7       9202.43       9033.68       294.27 o                         
  -6   9   7        738.77        774.14       166.35 o                         
  -5   9   7       1936.88       1867.00       166.56 o                         
  -4   9   7       1115.66       1336.49       155.64 o                         
  -3   9   7        907.70        989.30       148.75 o                         
  -2   9   7      32656.72      32103.99       586.16 o                         
  -1   9   7      67986.84      66632.34       883.45 o                         
   0   9   7         29.62         64.76       170.55 o                         
   1   9   7     172547.23     175046.98      1884.04 o                         
   2   9   7      40572.65      42474.06       643.15 o                         
   3   9   7      24554.74      25333.53       475.78 o                         
   4   9   7       2196.05       2602.33       260.05 o                         
   5   9   7       2983.49       3494.47       426.80 o                         
   6   9   7      29821.20      31114.52       816.69 o                         
   7   9   7       4405.30       4965.00       344.55 o                         
   8   9   7      36118.72      36283.27      1394.37 o                         
   9   9   7       2599.35       2473.41       418.05 o                         
  10   9   7      29247.09      31181.76      1505.83 o                         
  11   9   7       2414.71       1843.69      1163.50 o                         
  12   9   7       8891.33       4667.41      1494.64 o                         
  13   9   7       2502.70      -1230.62      1499.12 o                         
  14   9   7        474.79       -125.30      1494.64 o                         
  15   9   7        286.19        384.85      1414.09 o                         
  16   9   7         46.21        255.07      1557.29 o                         
  17   9   7      17439.23      16244.18      2344.89 o                         
 -22  10   7        288.82        547.46       783.35 o                         
 -21  10   7      12529.76      11509.23      1063.38 o                         
 -20  10   7         39.44       -178.07       753.95 o                         
 -19  10   7       8153.41       7268.77       924.36 o                         
 -18  10   7       1098.67        -93.27       757.45 o                         
 -17  10   7        108.75        451.97      1015.82 o                         
 -16  10   7        157.33       -492.25       899.47 o                         
 -15  10   7       2992.45       3893.23      1042.67 o                         
 -14  10   7       5333.98       5457.97       393.92 o                         
 -13  10   7      10807.00      10668.17       455.72 o                         
 -12  10   7      51560.18      48451.67      1011.45 o                         
 -11  10   7      74605.94      75063.87      1175.03 o                         
 -10  10   7       4318.54       4589.65       290.29 o                         
  -9  10   7      43916.27      44187.01       785.06 o                         
  -8  10   7        778.86       1118.17       213.83 o                         
  -7  10   7      26919.74      26476.76       542.08 o                         
  -6  10   7       7193.40       6947.42       270.97 o                         
  -5  10   7      42832.24      44503.52       729.84 o                         
  -4  10   7      29144.62      29902.90       541.82 o                         
  -3  10   7      31099.22      30533.42       574.08 o                         
  -2  10   7      25624.74      23323.28       995.62 o                         
  -1  10   7       5141.59       4764.55       562.85 o                         
   0  10   7      12094.79      12497.58       342.01 o                         
   1  10   7       4730.68       4812.77       232.15 o                         
   2  10   7       6642.43       6537.12       269.18 o                         
   3  10   7       2019.95       2428.13       227.93 o                         
   4  10   7      19230.48      20551.48       471.45 o                         
   5  10   7      15033.40      15570.26       491.46 o                         
   6  10   7      18754.97      19015.46       632.64 o                         
   7  10   7       9569.28       9290.53       623.95 o                         
   8  10   7       3658.62       3708.70       388.90 o                         
   9  10   7      21651.84      22997.15      1053.86 o                         
  10  10   7        132.86       -261.12       526.28 o                         
  12  10   7      10466.47       8676.99      1696.02 o                         
  13  10   7      17920.37      12682.10      1982.42 o                         
  14  10   7       3840.26       1324.59      1593.09 o                         
  15  10   7        764.40      -1217.19      1687.07 o                         
  16  10   7        102.03      -1928.72      1928.72 o                         
 -21  11   7       3094.03       2964.57       919.31 o                         
 -20  11   7       8541.30       6453.45       989.68 o                         
 -19  11   7       5567.51       4670.92      1678.12 o                         
 -18  11   7        265.83        514.62      1056.10 o                         
 -17  11   7      22545.72      23037.54      3562.08 o                         
 -16  11   7        128.42        -72.64       447.84 o                         
 -15  11   7      12553.48      11211.86       629.63 o                         
 -14  11   7       3271.46       2919.22       435.59 o                         
 -13  11   7        290.80        110.52       312.50 o                         
 -12  11   7      27133.36      28789.43       796.36 o                         
 -11  11   7         21.89        160.67       237.41 o                         
 -10  11   7      46791.05      45975.70       834.67 o                         
  -9  11   7       9836.52       9763.53       381.77 o                         
  -8  11   7       1771.57       1955.18       236.78 o                         
  -7  11   7      20810.88      20782.65       715.63 o                         
  -6  11   7      20259.86      21160.24       552.41 o                         
  -5  11   7        210.33        161.56       150.76 o                         
  -4  11   7      18956.85      18409.47       524.01 o                         
  -3  11   7        326.62        332.27       335.13 o                         
  -2  11   7        396.91        245.76       445.86 o                         
  -1  11   7       1648.62       1741.15       497.77 o                         
   0  11   7       2060.02       2329.49       427.05 o                         
   1  11   7       2123.75       2063.28       184.81 o                         
   2  11   7      10058.95      10670.44       322.29 o                         
   3  11   7         28.31        168.04       215.25 o                         
   4  11   7       1239.43       1524.09       251.07 o                         
   5  11   7       2320.65       2746.67       320.36 o                         
   6  11   7       2190.07       2288.79       313.90 o                         
   7  11   7       1074.25        893.22       309.75 o                         
   8  11   7        734.06       1446.89      1342.49 o                         
   9  11   7      36379.47      39178.46      1704.97 o                         
  10  11   7      36038.58      42892.69      1933.19 o                         
  13  11   7       1248.60       -899.47      1414.09 o                         
  14  11   7       3648.76       -948.70      1660.22 o                         
  15  11   7       9374.71       6864.62      1915.29 o                         
 -20  12   7       7186.47       6471.03       807.39 o                         
 -19  12   7      12656.39      14090.41      1380.53 o                         
 -18  12   7        476.79        606.82      1165.73 o                         
 -17  12   7      10302.73      11370.73      1760.90 o                         
 -16  12   7      13107.99      11102.03       659.85 o                         
 -15  12   7       1816.64       1864.99       395.62 o                         
 -14  12   7       1446.96       1342.75       362.74 o                         
 -13  12   7       7856.13       7384.13       546.32 o                         
 -12  12   7      10029.28      10581.76       481.88 o                         
 -11  12   7       1117.61       1158.54       265.00 o                         
 -10  12   7      22492.56      22538.40       577.22 o                         
  -9  12   7       1723.47       1763.39       420.91 o                         
  -8  12   7      25345.51      23436.70       832.97 o                         
  -7  12   7         77.21        193.81       139.67 o                         
  -6  12   7      23224.00      21069.15      1189.12 o                         
  -5  12   7        737.42       1084.52       392.84 o                         
  -4  12   7       9280.04       8904.74      1027.01 o                         
  -3  12   7       9917.68      10822.26       791.86 o                         
  -2  12   7        311.67        702.55       549.18 o                         
  -1  12   7      24505.67      23977.16      1143.03 o                         
   0  12   7      17273.40      17360.84      1021.95 o                         
   1  12   7       1173.88       1218.08       353.81 o                         
   2  12   7        260.56        289.18       218.22 o                         
   3  12   7      31243.62      31854.67       578.55 o                         
   4  12   7      46308.49      47627.52      1254.35 o                         
   5  12   7       4536.56       5455.57       394.73 o                         
   6  12   7      45274.08      47820.65      2349.19 o                         
   7  12   7       7255.09       6991.59       556.99 o                         
   8  12   7      13382.09      11701.18      1062.99 o                         
   9  12   7       2812.78       3409.53       860.72 o                         
  14  12   7       2869.21       -698.10      1892.92 o                         
 -18  13   7        923.74        786.16       905.37 o                         
 -17  13   7       5337.76       4918.80       680.91 o                         
 -16  13   7       2113.66       1557.42       549.47 o                         
 -15  13   7       2272.18       1817.61       588.60 o                         
 -14  13   7       1955.18       1630.28       475.96 o                         
 -13  13   7       3139.44       3819.99       491.12 o                         
 -12  13   7       4165.24       4205.33       476.80 o                         
 -11  13   7        122.37        455.29       390.15 o                         
 -10  13   7       2867.34       2981.62       406.21 o                         
  -9  13   7        156.97        111.48       304.23 o                         
  -8  13   7        396.42        182.00       159.12 o                         
  -7  13   7      10000.82       9292.42       755.44 o                         
  -6  13   7      17583.26      17990.43       949.11 o                         
  -5  13   7       5046.25       4540.89       603.72 o                         
  -4  13   7       3885.33       4618.26       648.87 o                         
  -3  13   7       9398.48      10218.21       811.50 o                         
  -2  13   7      17359.88      18382.36      1052.28 o                         
  -1  13   7      97329.05     104446.74      2788.22 o                         
   0  13   7       2636.32       2702.88       760.75 o                         
   1  13   7      54623.33      54453.13      2007.90 o                         
   2  13   7        250.72        220.65       414.06 o                         
   3  13   7       1463.07        848.83       532.32 o                         
   4  13   7      11600.14      11812.01       729.30 o                         
   5  13   7         56.35        585.62       711.88 o                         
   6  13   7       3333.38       4074.42       849.77 o                         
   7  13   7       1908.91       1499.07       795.44 o                         
   8  13   7       1436.20       1037.82       827.46 o                         
   9  13   7        680.49       -359.59       888.12 o                         
  10  13   7        795.44       -446.59       970.65 o                         
  11  13   7       3476.17       1942.14      1373.82 o                         
  12  13   7         25.42       1431.99      1445.42 o                         
 -17  14   7        823.52       3221.99      1373.82 o                         
 -16  14   7       2888.82       4184.11      1382.77 o                         
 -15  14   7         90.55       1476.32       836.75 o                         
 -14  14   7      10311.97      11864.41      1033.30 o
[truncated: 718,795 more chars]
